# Supplementary material for: Comparative transcriptome analysis of longissimus dorsi muscle reveal potential genes affecting meat trait in Chinese indigenous Xiang pig
Source: Sci Rep. 2024 Apr 11;14:8486. doi: 10.1038/s41598-024-58971-2 (PMC11009340; doi:10.1038/s41598-024-58971-2)
Supplement: Supplementary file 1 — Supplementary Table 1. [file 41598_2024_58971_MOESM1_ESM.xlsx]

## Sheet: Sheet1
Table S1. Information of the pig breeds in this study.
Groups	Individual	Sex	Age	Coat color	Coordinates
Xiang pig	XP1	male	5 months and 12 days	black	25°16ʹ–26°05 ʹ N 108°05 ʹ –109°12 ʹ E
	XP2	male	5 months and 15 days	black
	XP3	male	5 months and 15 days	black
	XP4	male	5 months and 12 days	black
	XP5	male	5 months and 15 days	black
	XP6	male	5 months and 12 days	black
	XP7	male	5 months and 15 days	black
	XP8	male	5 months and 12 days	black
	XP9	male	5 months and 15 days	black
	XP10	male	5 months and 15 days	black
Large White pig	LW1	male	5 months and 15 days	white
	LW2	male	5 months and 15 days	white
	LW3	male	5 months and 15 days	white
	LW4	male	5 months and 15 days	white
	LW5	male	5 months and 15 days	white
	LW6	male	5 months and 15 days	white
	LW7	male	5 months and 18 days	white
	LW8	male	5 months and 18 days	white
	LW9	male	5 months and 18 days	white
	LW10	male	5 months and 20 days	white
