# Supplementary material for: Comparative transcriptome analysis of longissimus dorsi muscle reveal potential genes affecting meat trait in Chinese indigenous Xiang pig
Source: Sci Rep. 2024 Apr 11;14:8486. doi: 10.1038/s41598-024-58971-2 (PMC11009340; doi:10.1038/s41598-024-58971-2)
Supplement: Supplementary file 2 — Supplementary Table 2. [file 41598_2024_58971_MOESM2_ESM.xlsx]

## Sheet: Sheet1
Table S2. Ingredients and nutrients of the basal experiment diets.
Item	Content
Ingredients(%)
Corn	69.19
Bran	2
Soybean meal	22.85
Nutrient counterweight	5.96
Total	100
Nutrients
Digestible energy (KJ/kg)	14.35
Crude protein (%)	17.5
Ca (%)	0.72
P (%)	0.58
Lysine (%)	0.99
Methionine (%)	0.56
Threonine (%)	0.64
Tryptophan (%)	0.18
