# Supplementary material for: Comparative transcriptome analysis of longissimus dorsi muscle reveal potential genes affecting meat trait in Chinese indigenous Xiang pig
Source: Sci Rep. 2024 Apr 11;14:8486. doi: 10.1038/s41598-024-58971-2 (PMC11009340; doi:10.1038/s41598-024-58971-2)
Supplement: Supplementary file 3 — Supplementary Table 3. [file 41598_2024_58971_MOESM3_ESM.xlsx]

## Sheet: Sheet1
Table S3. Primers for validation of DEGs.
No.	Gene ID	Gene	Primers (5`-3`)	size (bp)	log2FC (XP vs LW)
1	ENSSSCG00000010190	ACTA1	F:TGGTGGGTATGGGTCAGAAAGA	106	1.4377
2			R:CAGTTGGTGATGATGCCGTGCT
3	ENSSSCG00000016156	ACADL	F:TGGGTGGCTAAGTGATGTTGTGA	211	-1.16717
4			R:TTCTCCAAGTAGGGCACTCGCTG
5	ENSSSCG00000009370	FOXO1	F:AAACACTTCAGGACAGCAAATCG	107	1.25387
6			R:GTCATTATGGGGAGGAGAGTCGG
7	ENSSSCG00000011133	PFKFB3	F:GAGCACAACCTCCAGGGCAA	96	2.42148
8			R:CAGGTTCTGCTCCTCCACGAAC
9	ENSSSCG00000029275	PPARGC1A	F:TGTGCTGCTCTGGTTGGTGAAG	275	1.47024
10			R:TCAAATGAGGGCAATCCGTCTT
11	ENSSSCG00000024676	SRPK3	F:CTTCACCGAGGACATCCAGACG	146	1.42814
12			R:CCGAGTGTGGCTCAAACAGGTA
13	Control	GAPDH	F:AGGTCGGAGTGAACGGATTTG	118
14			R:GACCATGTAGTGGAGGTCAATGAAG
15	Control	β-actin	F:TCTGGCACCACACCTTCT	114
16			R:TGATCTGGGTCATCTTCTCAC
