# Supplementary material for: Comparative transcriptome analysis of longissimus dorsi muscle reveal potential genes affecting meat trait in Chinese indigenous Xiang pig
Source: Sci Rep. 2024 Apr 11;14:8486. doi: 10.1038/s41598-024-58971-2 (PMC11009340; doi:10.1038/s41598-024-58971-2)
Supplement: Supplementary file 4 — Supplementary Table 4. [file 41598_2024_58971_MOESM4_ESM.xlsx]

## Sheet: Sheet2
Table S4. RNA-Seq data statistics of longissimus dorsi muscle.
Sample	Raw Reads	Clean Reads	Raw bases	Clean Pairs (%)	Mapped reads(ratio)	Successfully assigned alignments
XP1	156553340	154044308	15655334000	77022154 (98.40%)	146190714 (94.90%)	55778759 (72.42%)
XP2	155449162	153518242	15544916200	76759121 (98.76%)	147822194 (96.29%)	60362104 (78.64%)
XP3	159433384	156740058	15943338400	78370029 (98.31%)	150909690 (96.28%)	59379579 (75.77%)
XP4	158572352	156677612	15857235200	78338806 (98.81%)	151202037 (96.51%)	62236294 (79.45%)
XP5	158250346	155357638	15825034600	77678819 (98.17%)	148657961 (95.69%)	61660286 (79.38%)
LW1	185769406	184120378	18576940600	92060189 (99.11%)	179847211 (97.68%)	70983662(77.11%)
LW2	187225200	185694882	18722520000	92847441 (99.18%)	181744045 (97.87%)	75428886(81.24%)
LW3	185007780	183404340	18500778000	91702170 (99.13%)	179313133 (97.77%)	72427318(78.98%)
LW4	183229718	181696430	18322971800	90848215 (99.16%)	178819053 (98.42%)	74140027(81.61%)
LW5	184737494	183165538	18473749400	91582769 (99.15%)	179274942 (97.88%)	73899235(80.69%)
