# Supplementary material for: Comparative transcriptome analysis of longissimus dorsi muscle reveal potential genes affecting meat trait in Chinese indigenous Xiang pig
Source: Sci Rep. 2024 Apr 11;14:8486. doi: 10.1038/s41598-024-58971-2 (PMC11009340; doi:10.1038/s41598-024-58971-2)
Supplement: Supplementary file 5 — Supplementary Table 5. [file 41598_2024_58971_MOESM5_ESM.xlsx]

## Sheet: Sheet1
Table S5. The expressed genes in the Longissimus dorsi of Xiang pigs and Large White pigs.
Gene ID	Group with Xiang pig						Group with Large White pig
	XP1	XP2	XP3	XP4	XP5	Average	LW1	LW2	LW3	LW4	LW5	Average
ENSSSCG00000010190	21796.9	28405.6	23383.9	28002	31852.5	26688.2	10080.6	14158.3	2215.46	14039.6	11442.1	10387.2
ENSSSCG00000000694	10040.6	16571	11317.2	14249.1	14431	13321.8	6982.87	7649.18	3647.02	9603.74	6860.42	6948.65
ENSSSCG00000016397	13044.2	14131.1	12688.8	12061.7	12052	12795.6	9712.74	13056.4	4360.8	12103.9	15814.4	11009.6
ENSSSCG00000032556	7205.68	10657.3	7301.42	9875.79	9335.88	8875.22	6217.01	6622.05	3252.57	7325.76	5684.3	5820.34
ENSSSCG00000036132	5252.39	6320.16	6135.06	8795.46	6404.27	6581.47	3505.83	4643.53	2228.36	5263.19	3871.07	3902.4
ENSSSCG00000018003	5442.23	7858.96	5088.06	6054.03	6155.6	6119.78	4703.89	8061.41	2111.1	9562.91	6067.99	6101.46
ENSSSCG00000013022	5591.01	5760.98	5627.27	5729.4	7207.39	5983.21	3627.83	5154.63	2484.64	5452.56	3542.98	4052.53
ENSSSCG00000018075	5881.66	5222.46	5639.33	6384.33	4110.08	5447.57	3621.75	3823.02	2006.03	2784.52	4400.58	3327.18
ENSSSCG00000029441	4014.67	4659.1	4326	5082.49	4037.15	4423.88	3690.62	4326.24	1979.24	3621.66	4831.7	3689.89
ENSSSCG00000034677	3651.49	4298.13	4245.16	3970.16	3604.09	3953.81	3332.3	3865.37	1595.18	3433.04	4014.87	3248.15
ENSSSCG00000019556	3672.98	3632.22	3014.74	3806.93	4996.95	3824.76	3466.6	2560.06	1725.4	3430.36	3124.28	2861.34
ENSSSCG00000007805	3879.19	3598.94	3809.97	3342.41	4872.63	3900.63	1350.41	2716.72	1119.41	2424.02	1952.29	1912.57
ENSSSCG00000026098	3620.03	3810.25	3682.32	3177.83	3267.57	3511.6	3666.32	1851.47	1867.16	2664.25	3549.23	2719.69
ENSSSCG00000016157	2911.82	3941.95	2424.98	3667.18	3417.46	3272.68	3206	3431.15	955.547	3318.26	3555.94	2893.38
ENSSSCG00000038561	3073.65	3612.34	3578.92	3323.15	2955.68	3308.75	3214.83	3927.08	1664.77	3454.43	3959.01	3244.03
ENSSSCG00000016578	2575.1	4950.86	2792.33	3611.31	2821.48	3350.22	3892.5	6509.12	550.349	3614.38	3297.28	3572.72
ENSSSCG00000001930	2554.91	3496.66	3083.39	2923.78	4071.82	3226.11	1381.05	3054.97	971.514	2221.57	1649.37	1855.69
ENSSSCG00000004570	2430.15	3608.01	2763.31	3123.99	3274.96	3040.08	2670.18	3483.38	1155.81	3779.94	4133.67	3044.6
ENSSSCG00000017904	2151.76	3731.71	2257.19	3372.42	3090.04	2920.62	2886.04	3194.19	1845.37	3973.57	2635.42	2906.91
ENSSSCG00000003218	2419.16	2696.18	2213.93	2319.02	2898.77	2509.41	1270.55	2163.59	877.845	2472.98	1456.02	1648.2
ENSSSCG00000037545	2305.89	2691.13	2480.59	2381.13	2185.65	2408.88	2261.9	2603.01	1054.46	2383.76	2576.03	2175.83
ENSSSCG00000018082	2761.37	2400.65	1755.82	2606.39	1757.62	2256.37	1746.66	1463.05	1039.82	1183.13	2055.3	1497.59
ENSSSCG00000012699	2178.01	1423.03	3488.27	2195.09	2176.95	2292.27	1471.32	2520.55	575.89	1619.89	1802.78	1598.09
ENSSSCG00000013366	1851.85	2245.58	1948.24	2121.5	2199.73	2073.38	1114.61	2481.78	761.301	1974.96	1304.05	1527.34
ENSSSCG00000015917	1842.77	2479.35	1326.46	3263.13	1415.72	2065.49	3311.54	2546.36	351.127	1791.69	6144.93	2829.13
ENSSSCG00000031740	1572.08	2246.18	2226.01	2366.88	2278.75	2137.98	8816.22	6053.97	3668.18	10242.8	8896.01	7535.43
ENSSSCG00000005316	1741.93	2145.69	2564.5	1477.41	1934.92	1972.89	2011.78	2448.51	798.612	2837.54	2362.78	2091.84
ENSSSCG00000002029	1004.62	1696.59	3225.09	2160.27	1654.98	1948.31	2569.99	4221.47	1681.02	3627.89	1909.78	2802.03
ENSSSCG00000020785	1440.73	1420.83	2576.2	1813.41	1975.34	1845.3	2363.37	1860.09	1002.13	1995.99	2618.36	1967.99
ENSSSCG00000036052	1587.08	1993.09	1472.8	1719.49	1468.28	1648.15	1467.31	1711.51	678.832	1513.82	1847.55	1443.8
ENSSSCG00000032395	1150.87	1558.91	1276.4	1472.08	3004.89	1692.63	73.4244	146.509	67.856	166.751	56.3781	102.184
ENSSSCG00000040929	1748.08	1637.47	1154.47	1202.09	1578.61	1464.15	2705.06	2422.92	1574.67	3066.83	3017.33	2557.37
ENSSSCG00000000866	1566.32	1032.53	2378.93	1191.42	1428.13	1519.46	768.815	1415.74	653.394	996.332	1130.43	992.943
ENSSSCG00000010304	1343.09	1545.01	1518.23	1544.61	1358.48	1461.88	1974.49	1707.33	1039.58	2206.42	1859.71	1757.51
ENSSSCG00000036948	952.893	1837.38	765.916	2133.05	2325.38	1602.92	1935.59	2096.65	1253.47	1817.82	2189.19	1858.54
ENSSSCG00000006872	1725.08	1478.31	1115.89	1088.25	1590.98	1399.7	1008.02	1348.45	595.773	1390.85	1010.16	1070.65
ENSSSCG00000003812	1098.48	1693.53	1077.71	1550.2	1491.14	1382.21	1454.57	1485.29	987.977	1887.69	1695.63	1502.23
ENSSSCG00000007424	1278.36	1567.22	1226.3	1335.47	1542.84	1390.04	1436.24	2103.29	635.49	1903.11	1728.55	1561.34
ENSSSCG00000004725	1308.63	1740.01	1112.86	1015.8	1330.49	1301.56	2494.16	1935.08	492.16	1870.86	2735.55	1905.56
ENSSSCG00000006141	838.707	1355.7	1219.86	1064.83	1275.54	1150.93	1024.9	1739.59	332.981	1333.58	1100.14	1106.24
ENSSSCG00000010144	1270.53	1115.9	1879.08	1212.34	952.638	1286.1	1365.15	1565.32	481.998	1196.04	1362.86	1194.27
ENSSSCG00000033260	1206.12	998.43	1095.17	1092.41	1753.65	1229.16	589.763	1094.4	292.205	951.091	770.973	739.686
ENSSSCG00000031903	1202.79	1200.74	1000.02	1033.35	1649.73	1217.33	1070.02	1555.94	427.107	1476.5	1439.96	1193.91
ENSSSCG00000021129	1076.4	1151.5	1248.12	1122.09	1300.71	1179.76	803.755	1241.97	578.895	1195.32	751.339	914.256
ENSSSCG00000040401	972.744	1191.76	1132.26	1192.37	1405.35	1178.9	964.548	1165.78	562.521	1314.2	1268.53	1055.11
ENSSSCG00000015796	905.483	1194.81	1618.25	1390.24	1049.46	1231.65	2333.96	2439.42	272.175	1813.7	2686.67	1909.18
ENSSSCG00000038323	1007.6	1223.92	852.875	1049.48	1578.22	1142.42	759.234	1266.29	428.82	1189.06	911.913	911.064
ENSSSCG00000024481	1019.01	999.722	1185.98	1096.83	949.261	1050.16	1261.02	939.658	545.811	1108.94	1109.36	992.958
ENSSSCG00000033049	1052.88	983.568	939.596	1046.29	929.087	990.284	1211.3	1200.07	454.424	1223.74	1949.46	1207.8
ENSSSCG00000010640	1045.01	1061.05	1181.81	847.126	888.1	1004.62	607.1	1402.4	215.822	1129.38	1450.91	961.122
ENSSSCG00000029651	782.109	1147.77	697.438	1016.18	920.18	912.737	1447.15	1134.25	407.595	1486.42	1493.41	1193.76
ENSSSCG00000006390	762.697	1136.73	863.869	917.839	945.198	925.267	855.444	1283.08	352.356	1154.73	801.234	889.369
ENSSSCG00000015747	972.853	701.655	817.888	828.317	1104.05	884.952	495.839	701.08	395.594	895.398	714.406	640.463
ENSSSCG00000016720	692.829	931.208	733.122	838.277	1075.55	854.197	489.277	656.479	252.831	693.227	556.961	529.755
ENSSSCG00000033010	789.866	814.398	991.071	857.787	842.97	859.218	1337.34	953.023	600.462	1393.31	1278.24	1112.47
ENSSSCG00000012440	746.033	829.376	765.154	744.991	990.738	815.258	541.299	857.35	408.133	853.887	610.622	654.258
ENSSSCG00000010359	745.876	836.662	704.389	739.707	1019.56	809.238	586.755	908.988	251.39	739.245	645.507	626.377
ENSSSCG00000012411	827.365	731.068	841.802	772.649	930.163	820.61	513.687	791.196	336.751	665.473	586.335	578.688
ENSSSCG00000002873	718.733	841.147	630.298	761.155	879.059	766.079	408.926	686.582	229.809	701.492	517.318	508.825
ENSSSCG00000039094	612.728	633.742	823.527	788.734	1014.09	774.565	506.798	773.479	262.956	716.899	629.297	577.886
ENSSSCG00000001499	766.397	656.141	773.404	687.611	815.605	739.831	714.407	826.3	358.969	780.639	848.234	705.71
ENSSSCG00000025675	700.709	682.97	689.705	783.225	765.429	724.408	1001.26	839.577	553.969	1190.25	1219.13	960.837
ENSSSCG00000018094	922.789	605.938	589.85	697.604	643.35	691.906	619.427	427.223	319.614	360.846	500.718	445.565
ENSSSCG00000013405	651.164	826.068	651.649	654.774	613.073	679.346	747.035	981.403	219.62	667.497	924.335	707.978
ENSSSCG00000035533	574.942	517.921	756.612	726.433	900.821	695.346	174.694	609.231	173.8	348.705	519.533	365.193
ENSSSCG00000007949	607.18	695.627	689.195	658.802	697.75	669.711	440.147	550.286	190.554	474.509	351.143	401.328
ENSSSCG00000024784	581.721	694.22	568.321	662.221	733.927	648.082	313.367	397.29	269.144	543.109	600.927	424.767
ENSSSCG00000034015	654.495	1072.45	801.898	644.304	374.485	709.527	491.774	2116.21	72.2639	825.467	358.523	772.847
ENSSSCG00000025768	634.433	547.585	692.296	664.225	689.335	645.575	639.005	708.195	255.757	725.517	973.863	660.467
ENSSSCG00000000084	535.028	870.486	435.076	807.655	509.869	631.623	942.156	798.195	328.573	871.726	847.799	757.69
ENSSSCG00000000633	540.165	686.217	490.307	779.494	676.655	634.568	1000.27	814.41	543.521	947.193	1007.88	862.656
ENSSSCG00000040507	523.858	738.145	553.749	525.384	754.848	619.197	356.52	380.635	93.6083	452.839	375.452	331.811
ENSSSCG00000001487	697.248	579.007	627.111	518.724	640.559	612.53	477.195	546.379	195.469	421.584	606.606	449.447
ENSSSCG00000031262	517.093	504.31	1040.71	452.971	251.545	553.326	280.178	336.254	282.037	724.773	536.005	431.849
ENSSSCG00000003693	480.387	659.476	589.983	748.066	498.878	595.358	595.918	637.144	319.766	665.747	600.972	563.909
ENSSSCG00000029311	612.051	712.391	468.096	583.207	538.344	582.818	601.751	764.373	243.636	722.569	793.453	625.156
ENSSSCG00000011022	563.067	369.276	701.089	515.894	648.597	559.585	466.319	589.842	188.292	592.868	700.093	507.483
ENSSSCG00000037334	486.776	537.187	599.035	482.759	719.202	564.992	296.141	516.188	173.462	438.416	314.178	347.677
ENSSSCG00000020439	613.822	515.066	358.626	606.428	594.379	537.664	1094.16	949.116	413.607	1024.98	693.924	835.156
ENSSSCG00000034070	585.968	444.623	680.593	543.241	549.329	560.751	317.137	502.967	142.524	416.679	308.181	337.498
ENSSSCG00000006752	570.899	488.06	478.28	527.778	573.808	527.765	859.948	807.455	299.856	714.617	1083.59	753.094
ENSSSCG00000018081	689.792	452.335	386.398	541.164	476.874	509.313	331.772	192.932	72.5864	145.942	299.362	208.519
ENSSSCG00000034386	433.072	342.169	799.804	498.678	472.327	509.21	482.088	833.772	415.382	567.144	374.616	534.601
ENSSSCG00000003514	476.29	429.659	479.632	458.95	586.717	486.25	240.094	320.325	72.9197	419.263	274.607	265.442
ENSSSCG00000015545	521.539	431.499	638.257	466.026	454.777	502.42	249.663	521.993	176.938	471.22	262.274	336.418
ENSSSCG00000028148	642.627	480.747	409.199	441.298	422.286	479.232	346.245	351.71	165.429	367.154	358.902	317.888
ENSSSCG00000015140	471.419	612.737	382.521	439.625	527.487	486.758	1274.07	901.335	154.689	644.043	619.29	718.685
ENSSSCG00000006754	373.034	504.08	419.007	591.653	438.572	465.269	433.046	441.732	211.713	784.895	747.339	523.745
ENSSSCG00000003401	461.043	482.675	501.884	434.281	423.248	460.626	869.561	605.193	152.724	455.898	824.472	581.57
ENSSSCG00000000214	417.127	528.413	392.375	412.271	565.117	463.061	221.689	369.955	183.875	385.905	309.916	294.268
ENSSSCG00000015334	729.685	347.134	774.305	636.19	35.9224	504.647	99.3298	451.598	114.837	307.809	355.706	265.856
ENSSSCG00000011720	375.442	546.387	373.032	572.196	362.679	445.947	295.835	416.114	117.469	341.682	316.632	297.546
ENSSSCG00000013742	432.012	422.86	467.671	388.832	543.537	450.983	251.47	367.699	128.649	332.001	300.221	276.008
ENSSSCG00000009844	345.488	505.257	396.112	584.742	489.87	464.294	1394.01	1175.75	86.1086	599.344	1148.55	880.751
ENSSSCG00000014324	379.321	529.698	396.417	498.539	376.355	436.066	591.798	581.269	140.265	352.503	591.288	451.425
ENSSSCG00000029251	477.959	291.101	632.154	361.802	490.933	450.79	532.937	586.777	145.2	523.961	680.821	493.939
ENSSSCG00000018091	541.766	333.009	382.501	467.098	388.403	422.555	394.692	278.965	121.489	183.074	372.005	270.045
ENSSSCG00000009111	384.793	320.176	561.111	402.251	390.797	411.826	461.459	453.292	176.58	349.757	748.75	437.968
ENSSSCG00000016034	307.674	345.781	286.013	360.863	538.176	367.701	484.079	519.605	78.8725	1295.11	265.705	528.675
ENSSSCG00000015720	399.637	372.124	436.302	271.241	554.428	406.746	352.356	502.934	151.837	524.559	522.958	410.929
ENSSSCG00000006391	433.127	417.103	409.683	452.402	314.293	405.322	142.856	226.77	67.9584	139.734	116.08	138.68
ENSSSCG00000034569	359.504	420.838	406.111	361.332	426.12	394.781	298.799	389.884	137.182	356.702	377.583	312.03
ENSSSCG00000005981	596.557	106.988	712.473	479.856	307.963	440.767	376.098	763.872	99.3039	394.735	388.549	404.512
ENSSSCG00000007231	433.51	321.651	464.338	250.818	551.428	404.349	71.267	243.332	175.715	296.295	141.761	185.674
ENSSSCG00000005627	295.936	468.205	324.858	413.607	403.639	381.249	201.722	324.699	107.218	321.605	175.982	226.245
ENSSSCG00000015402	430.842	423.117	283.76	305.295	397.766	368.156	241.3	259.663	97.7308	275.537	323.181	239.482
ENSSSCG00000002467	350.276	431.296	352.092	401.041	422.474	391.436	461.137	540.096	132.839	395.747	336.568	373.277
ENSSSCG00000035223	309.357	328.524	380.056	402.965	434.885	371.158	533.715	444.577	173.358	478.177	549.353	435.836
ENSSSCG00000033489	372.932	291.885	478.744	374.077	348.586	373.245	149.283	349.371	106.717	268.742	224.143	219.651
ENSSSCG00000002844	378.055	337.893	404.78	356.094	390.078	373.38	199.887	325.882	135.314	257.843	221.811	228.148
ENSSSCG00000006174	379.245	372.983	330.821	318.786	346.985	349.764	213.838	277.199	112.325	264.358	278.305	229.205
ENSSSCG00000009957	293.358	351.464	355.3	386.16	392.392	355.734	225.743	439.993	93.373	398.029	452.836	321.995
ENSSSCG00000018078	394.062	336.628	229.469	353.938	337.527	330.325	383.082	237.846	169.604	169.312	372.356	266.44
ENSSSCG00000015960	365.27	247.373	485.43	312.331	362.148	354.511	667.529	512.755	156.376	401.815	749.392	497.573
ENSSSCG00000003154	371.085	283.301	360.568	334.818	365.269	343.008	179.136	308.402	87.8931	229.619	256.049	212.22
ENSSSCG00000036145	354.606	290.187	354.557	253.066	424.983	335.48	303.714	341.855	153.024	335.955	545.922	336.094
ENSSSCG00000015790	353.991	257.885	375.809	399.85	322.224	341.952	197.875	350.158	146.348	235.043	286.165	243.118
ENSSSCG00000011317	294.11	258.23	452.218	427.766	333.646	353.194	150.44	431.916	122.006	338.578	299.998	268.588
ENSSSCG00000034995	268.404	312.342	405.323	285.791	350.638	324.5	593.043	566.567	311.118	810.742	620.768	580.448
ENSSSCG00000030268	364.067	268.52	324.016	451.146	248.397	331.229	190.34	381.824	95.493	301.938	228.812	239.681
ENSSSCG00000008215	306.587	322.645	250.111	367.245	374.216	324.161	180.649	338.163	100.284	269.704	341.705	246.101
ENSSSCG00000018087	411.019	289.24	213.698	328.204	374.936	323.419	304.076	171.803	49.9019	119.127	250.716	179.125
ENSSSCG00000015940	368.396	274.54	349.926	243.94	286.76	304.712	390.071	332.155	146.784	315.599	439.125	324.747
ENSSSCG00000006829	279.451	407.592	222.856	322.444	261.696	298.808	180.521	180.618	82.8446	230.787	229.219	180.798
ENSSSCG00000036235	221.964	267.011	296.576	345.605	354.748	297.181	89.1267	128.462	60.8422	139.466	97.6499	103.109
ENSSSCG00000017500	233.6	205.302	413.301	291.26	471.883	323.069	296.603	600.164	168.028	472.909	612.697	430.08
ENSSSCG00000000064	286.777	252.426	364.252	334.408	270.73	301.719	148.977	243.475	139.579	202.737	205.177	187.989
ENSSSCG00000010303	197.927	354.17	239.489	443.758	273.3	301.729	531.263	353.674	79.4085	264.514	383.981	322.568
ENSSSCG00000038465	275.08	296.722	269.573	265.374	324.881	286.326	211.564	271.388	111.321	273.568	335.882	240.744
ENSSSCG00000034634	319.679	301.072	301.062	208.722	395.466	305.2	230.869	351.814	119.526	350.305	305.855	271.674
ENSSSCG00000025486	270.23	260.314	309.802	344.745	269.66	290.95	184.552	254.32	120.881	217.718	225.911	200.677
ENSSSCG00000036135	183.2	272.213	178.426	338.561	377.25	269.93	223.463	242.182	45.4875	634.939	109.576	251.129
ENSSSCG00000038453	259.169	217.824	327.601	284.706	379.214	293.703	156.64	180.073	105.322	222.561	226.776	178.274
ENSSSCG00000017024	269.936	294.713	211.644	209.601	306.18	258.415	391.706	256.026	102.812	325.509	349.163	285.043
ENSSSCG00000016640	383.452	273.424	201.333	225.884	269.553	270.729	300.445	256.009	114.293	249.482	375.67	259.18
ENSSSCG00000013064	250.913	304.847	284.999	263.516	303.792	281.614	234.9	277.842	121.37	274.25	287.755	239.223
ENSSSCG00000018033	239.599	279.54	265.564	324.481	307.573	283.351	299.616	467.802	94.5888	370.7	243.621	295.266
ENSSSCG00000000405	241.248	231.888	319.205	338.138	239.881	274.072	248.618	483.813	190.122	302.418	339.424	312.879
ENSSSCG00000037775	336.206	256.958	193.481	195.408	502.086	296.828	125.341	235.695	12.948	133.225	133.913	128.224
ENSSSCG00000028035	267.829	280.554	242.577	215.302	258.312	252.915	274.718	350.907	127.372	325.693	326.879	281.114
ENSSSCG00000005671	266.099	205.166	296.059	239.978	360.58	273.576	179.453	243.442	176.973	261.534	283.203	228.921
ENSSSCG00000035997	241.384	256.952	236.394	245.725	296.803	255.452	212.548	273.974	131.216	304.46	269.007	238.241
ENSSSCG00000023304	252.254	266.93	222.3	299.68	265.496	261.332	257.709	263.294	99.609	264.1	257.99	228.541
ENSSSCG00000003488	249.572	243.273	292.925	250.659	280.733	263.432	259.983	240.174	95.3013	243.113	280.966	223.907
ENSSSCG00000012328	255.674	247.109	262.807	259.931	263.875	257.879	310.32	264.208	97.6872	256.322	315.053	248.718
ENSSSCG00000004728	273.979	232.808	257.128	262.934	226.097	250.589	352.745	335.17	192.081	468.575	370.912	343.897
ENSSSCG00000010494	317.299	188.011	295.105	299.051	200.75	260.043	482.283	471.103	83.9319	325.252	296.122	331.738
ENSSSCG00000036569	269.963	186.076	281.103	263.668	242.968	248.756	62.6319	138.102	100.537	115.391	68.1366	96.9598
ENSSSCG00000003857	237.013	235.581	271.958	215.256	228.667	237.695	343.876	336.997	123.853	248.738	313.453	273.384
ENSSSCG00000039710	103.154	217.661	379.559	349.725	135.702	237.16	343.865	553.697	249.852	465.723	309.247	384.477
ENSSSCG00000014443	209.474	244.355	229.589	238.933	286.161	241.702	125.341	217.197	84.5463	251.73	230.195	181.802
ENSSSCG00000004970	217.08	253.319	172.906	205.342	307.506	231.231	246.716	276.274	128.697	369.783	342.135	272.721
ENSSSCG00000030396	239.647	254.936	262.396	215.659	223.097	239.147	252.476	369.972	108.226	261.752	390.067	276.499
ENSSSCG00000037153	207.292	201.973	251.502	213.53	328.157	240.491	122.739	200.58	86.8799	189.097	168.837	153.626
ENSSSCG00000006303	232.382	230.616	253.013	220.349	237.042	234.68	270.286	280.494	112.055	243.672	256.713	232.644
ENSSSCG00000036014	194.877	243.611	208.901	248.047	254.821	230.051	297.192	274.568	151.118	402.346	335.647	292.174
ENSSSCG00000002535	178.788	348.25	162.303	289.27	237.634	243.249	1179.5	596.026	97.3582	446.061	604.129	584.615
ENSSSCG00000014016	250.674	147.489	377.326	174.483	322.136	254.422	242.396	362.428	75.3448	260.186	250.716	238.214
ENSSSCG00000005459	239.667	226.875	223.857	234.336	219.074	228.762	312.494	301.073	115.354	303.587	331.129	272.727
ENSSSCG00000016605	266.359	106.467	392.461	205.798	243.654	242.948	117.729	246.54	67.9584	191.01	158.701	156.388
ENSSSCG00000014128	254.258	188.274	249.78	239.012	196.977	225.66	245.415	237.588	85.6684	142.637	227.384	187.738
ENSSSCG00000009192	245.824	224.92	232.021	237.167	209.892	229.965	277.698	283.102	81.9295	252.15	214.638	221.903
ENSSSCG00000029724	203.55	235.987	192.798	243.417	230.288	221.208	220.299	244.196	135.933	295.26	289.06	236.95
ENSSSCG00000005997	254.49	232.767	155.458	218.245	226.77	217.546	160.404	241.126	82.2236	316.388	181.158	196.26
ENSSSCG00000027331	228.928	174.961	181.401	208.206	308.286	220.356	223.785	265.578	88.8954	444.137	136.055	231.69
ENSSSCG00000039640	158.992	284.552	194.349	214.548	257.552	221.999	220.41	276.412	95.5366	257.893	309.671	231.984
ENSSSCG00000018065	281.715	229.493	145.578	256.724	212.879	225.278	177.908	83.1069	105.313	61.5604	126.711	110.92
ENSSSCG00000016743	200.096	192.827	235.818	219.343	268.705	223.358	150.557	231.024	99.8508	201.59	169.952	170.595
ENSSSCG00000013312	223.333	238.713	181.805	204.152	199.028	209.406	188.038	230.584	105.128	242.973	301.806	213.706
ENSSSCG00000012911	159.621	298.779	132.756	242.987	252.318	217.292	53.5131	156.749	65.5181	111.046	101.058	97.5769
ENSSSCG00000011765	227.204	191.095	290.3	192.829	203.724	221.031	293.267	298.333	100.576	262.451	471.684	285.262
ENSSSCG00000035686	198.735	192.083	231.464	263.536	185.46	214.256	237.147	221.455	115.066	208.346	228.388	202.08
ENSSSCG00000001527	203.81	198.016	214.653	193.543	265.893	215.183	197.168	254.887	116.084	235.977	280.012	216.826
ENSSSCG00000022545	165.887	220.333	177.889	228.781	285.825	215.743	128.138	198.362	81.1385	222.768	229.877	172.057
ENSSSCG00000004499	189.835	159.686	253.278	261.274	193.896	211.594	140.153	263.311	104.575	187.582	240.202	187.164
ENSSSCG00000009794	214.392	204.977	256.399	172.545	219.135	213.49	198.931	217.103	57.3036	192.917	198.121	172.875
ENSSSCG00000014296	187.338	207.609	234.307	221.744	195.779	209.355	155.5	220.503	91.0612	188.465	186.279	168.362
ENSSSCG00000035478	184.089	215.118	222.16	200.574	209.509	206.29	275.524	272.907	109.233	269.81	303.557	246.206
ENSSSCG00000029199	321.506	163.123	260.011	54.6563	337.844	227.428	26.8516	185.938	12.9698	95.8073	61.1138	76.5362
ENSSSCG00000030255	199.945	197.001	228.303	193.662	223.11	208.404	216.39	215.133	78.1295	206.92	228.661	189.047
ENSSSCG00000034357	199.767	187.476	186.967	227.009	201.295	200.503	221.533	190.868	88.3615	220.811	187.211	181.757
ENSSSCG00000011133	164.115	88.8442	423.307	118.677	54.4616	169.881	5.64468	24.53	44.7031	74.02	25.9332	34.9662
ENSSSCG00000012591	175.573	212.608	159.964	267.802	167.183	196.626	303.67	197.57	115.216	186.295	275.678	215.686
ENSSSCG00000024061	106.492	150.019	337.004	198.973	206.61	199.82	157.468	369.625	159.853	286.212	167.81	228.194
ENSSSCG00000013399	253.321	177.376	177.743	203.874	212.872	205.037	175.133	190.247	72.3358	167.573	172.412	155.54
ENSSSCG00000010555	184.199	184.249	209.928	180.7	247.704	201.356	249.796	267.454	95.5802	244.281	331.113	237.645
ENSSSCG00000007692	188.597	210.524	198.948	186.467	196.95	196.297	269.352	229.263	52.3009	191.983	223.423	193.264
ENSSSCG00000017900	161.694	177.045	210.65	204.687	251.182	201.052	158.235	186.973	86.5836	198.207	169.16	159.832
ENSSSCG00000039885	174.923	219.535	156.724	186.976	174.119	182.455	218.703	219.645	104.721	199.471	381.036	224.715
ENSSSCG00000013864	214.823	213.575	180.765	181.308	194.178	196.93	121.02	164.975	56.541	161.203	120.246	124.797
ENSSSCG00000017082	156.899	192.245	157.493	211.38	177.65	179.134	233.382	179.127	38.3277	340.871	102.642	178.87
ENSSSCG00000040786	178.993	167.628	188.405	219.436	173.715	185.635	248.762	205.763	80.7027	250.371	171.012	191.322
ENSSSCG00000011803	193.365	206.763	155.597	205.236	169.154	186.023	545.075	352.161	100.509	380.413	432.984	362.228
ENSSSCG00000015326	133.436	169.245	128.336	210.025	261.568	180.522	193.565	227.887	53.2836	591.359	119.521	237.123
ENSSSCG00000000207	128.142	229.96	158.049	246.228	135.386	179.553	59.3847	67.42	32.4164	66.3586	67.0154	58.519
ENSSSCG00000029633	222.758	169.434	189.373	169.364	194.232	189.032	287.273	222.776	99.0795	228.55	273.888	222.313
ENSSSCG00000032985	197.072	170.591	226.733	183.028	186.759	192.836	123.506	192.8	95.8351	141.412	172.713	145.253
ENSSSCG00000017430	183.227	207.981	154.246	212.617	189.348	189.484	241.845	233.538	81.7617	226.207	189.308	194.532
ENSSSCG00000028485	157.33	213.589	145.194	211.043	174.832	180.397	262.062	211.936	108.996	264.788	264.84	222.525
ENSSSCG00000002277	184.561	202.515	183.15	166.87	170.802	181.58	95.8935	106.767	84.1171	159.044	131.174	115.399
ENSSSCG00000014540	204.2	166.566	141.032	204.648	200.892	183.468	322.769	245.33	147.298	287.308	249.01	250.343
ENSSSCG00000010861	162.946	145.561	261.396	197.975	174.253	188.426	141.121	220.366	79.9728	162.953	229.671	166.817
ENSSSCG00000030309	201.32	90.1093	334.97	136.415	223.373	197.237	159.948	213.196	107.701	164.9	236.777	176.504
ENSSSCG00000008412	178.029	176.849	209.769	213.04	156.696	186.877	431.211	238.149	96.8243	243.225	379.68	277.818
ENSSSCG00000017525	186.326	132.552	276.173	188.821	200.872	196.949	389.698	312.165	93.994	230.586	317.011	268.691
ENSSSCG00000030113	107.593	248.414	103.553	196.381	212.59	173.706	66.4296	137.117	111.713	205.013	171.838	138.422
ENSSSCG00000004029	203.557	152.596	209.272	161.824	168.179	179.086	219.181	168.485	60.3933	144.533	195.438	157.606
ENSSSCG00000036976	174.369	173.392	176.139	155.634	239.659	183.839	92.6685	155.274	56.7676	154.828	137.131	119.334
ENSSSCG00000023674	191.662	179.223	164.967	183.841	175.693	179.077	180.032	196.09	67.1893	162.171	154.629	152.022
ENSSSCG00000003468	170.456	146.731	197.662	169.324	247.697	186.374	148.232	178.483	77.064	173.97	168.814	149.313
ENSSSCG00000032007	208.154	162.419	171.481	154.119	187.546	176.744	126.258	200.47	85.8362	157.462	183.222	150.65
ENSSSCG00000015052	132.827	253.556	154.087	180.362	195.651	183.297	300.095	356.86	44.6508	256.372	430.373	277.67
ENSSSCG00000010461	195.041	210.484	180.858	241.492	90.6588	183.707	184.391	267.212	8.37012	165.431	599.973	245.075
ENSSSCG00000040879	174.937	155.465	182.773	168.802	189.759	174.347	216.791	228.036	80.1733	234.758	304.171	212.786
ENSSSCG00000007585	233.634	125.95	198.669	156.143	200.872	183.054	101.965	91.8114	45.3699	113.233	74.2668	85.3292
ENSSSCG00000001971	184.082	182.328	158.758	202.736	175.794	180.74	213.994	211.304	67.9344	172.141	229.464	178.968
ENSSSCG00000004945	188.125	193.538	149.892	173.253	171.731	175.308	221.25	230.424	101.696	261.992	262.882	215.649
ENSSSCG00000003165	161.797	226.476	147.202	180.839	166.04	176.47	181.716	205.372	113.916	247.698	234.557	196.652
ENSSSCG00000015555	167.529	181.997	147.838	184.701	197.199	175.853	265.888	259.173	72.9372	279.166	151.829	205.799
ENSSSCG00000010603	176.209	198.794	154.988	169.112	202.836	180.388	179.631	214.941	100.478	221.18	162.757	175.797
ENSSSCG00000005300	191.737	155.972	194.985	157.367	197.844	179.581	252.921	239.431	73.2226	231.084	277.904	214.912
ENSSSCG00000017282	196.587	126.694	179.254	162.631	234.755	179.984	118.413	120.192	74.0702	152.591	157.039	124.461
ENSSSCG00000003107	178.07	170.145	206.747	136.957	198.275	178.039	236.985	236.3	74.1879	200.981	261.248	201.94
ENSSSCG00000000886	166.722	139.27	210.968	190.541	167.594	175.019	153.086	203.193	98.9684	160.627	194.356	162.046
ENSSSCG00000025240	191.19	283.646	175.073	146.93	78.0594	174.98	98.657	290.228	36.8264	157.339	50.5937	126.729
ENSSSCG00000011769	183.029	181.28	133.485	162.611	164.096	164.9	258.315	208.591	76.6936	179.249	262.475	197.065
ENSSSCG00000035998	146.214	224.216	127.799	159.106	175.915	166.65	245.092	229.978	63.8381	174.569	116.169	165.929
ENSSSCG00000011885	189.261	133.249	213.506	178.081	178.855	178.59	80.8085	213.642	66.8973	149.649	127.548	127.709
ENSSSCG00000031321	305.834	39.7312	236.573	106.878	219.848	181.773	32.7899	118.679	66.1761	92.0438	65.381	75.0139
ENSSSCG00000035729	143.526	207.581	140.323	175.554	183.953	170.188	174.327	195.254	94.3491	222.5	191.372	175.56
ENSSSCG00000025729	241.877	139.473	155.922	92.017	167.809	159.419	71.6396	77.8632	88.915	123.07	131.486	98.5947
ENSSSCG00000002383	161.619	22.2642	517.019	61.6272	201.968	192.899	92.9299	231.513	147.81	208.916	105.303	157.295
ENSSSCG00000028355	166.817	123.392	188.756	177.254	199.324	171.109	141.771	132.319	61.1886	159	101.967	119.249
ENSSSCG00000006137	178.774	174.582	153.755	143.088	169.733	163.987	141.838	171.539	82.0471	148.313	142.43	137.233
ENSSSCG00000014960	175.443	180.407	170.514	146.831	186.637	171.966	143.717	308.017	75.0246	199.074	158.344	176.835
ENSSSCG00000009134	202.75	135.292	147.838	118.419	228.149	166.489	122.85	193.339	74.8088	205.516	203.225	159.948
ENSSSCG00000038132	140.81	161.601	146.281	206.771	118.764	154.845	136.695	131.219	59.7244	120.911	98.2412	109.358
ENSSSCG00000040738	142.979	146.968	171.09	173.034	183.462	163.507	158.452	160.843	68.0652	179.937	177.237	148.907
ENSSSCG00000028322	121.917	172.228	338.256	168.352	117.432	183.637	125.185	177.823	71.2507	132.051	173.399	135.942
ENSSSCG00000020744	132.745	179.101	149.534	203.49	138.325	160.639	165.086	150.196	56.0747	147.642	140.21	131.842
ENSSSCG00000017783	134.969	184.912	141.973	181.771	157.362	160.197	124.351	185.322	36.0159	131.212	217.817	138.944
ENSSSCG00000030095	171.435	157.352	152.589	165.045	138.453	156.975	120.776	130.905	40.4303	120.273	92.0663	100.89
ENSSSCG00000030395	226.247	126.667	170.924	126.236	190.021	168.019	336.503	308.391	64.4983	224.379	243.705	235.495
ENSSSCG00000010925	145.811	129.204	204.13	166.725	179.009	164.976	145.791	226.484	46.4484	162.528	176.73	151.596
ENSSSCG00000000104	177.495	135.238	141.98	162.122	149.996	153.366	175.594	157.552	58.5086	177.935	166.817	147.282
ENSSSCG00000012251	149.894	151.731	155.041	173.53	148.146	155.668	225.959	197.752	55.8743	162.377	258.453	180.083
ENSSSCG00000011775	109.221	155.39	183.376	222.412	100.359	154.152	165.514	217.158	60.4805	143.957	154.685	148.359
ENSSSCG00000004143	187.886	125.808	184.29	145.779	140.935	156.94	81.826	101.859	49.9128	101.657	122.193	91.4895
ENSSSCG00000037508	190.04	102.333	147.089	132.552	194.427	153.288	302.541	277.875	147.192	626.265	244.681	319.711
ENSSSCG00000007022	153.889	169.637	153.159	153.015	143.041	154.548	118.04	139.18	49.9695	161.477	146.028	122.939
ENSSSCG00000038989	153.643	163.671	138.07	162.532	144.608	152.505	174.149	184.601	70.1613	170.816	237.692	167.484
ENSSSCG00000015247	130.796	173.967	142.994	143.974	129.661	144.278	154.638	166.835	67.6773	153.866	162.188	141.041
ENSSSCG00000003461	149.34	132.897	154.974	232.399	123.297	158.582	199.281	172.716	67.8233	193.358	214.476	169.531
ENSSSCG00000030681	26.4596	264.975	135.141	283.502	67.0812	155.432	190.435	365.025	39.8137	311.696	236.933	228.781
ENSSSCG00000032028	152.179	146.508	157.844	142.532	152.546	150.322	211.92	191.639	103.287	230.659	241.027	195.706
ENSSSCG00000039314	138.929	160.64	164.888	174.304	114.701	150.692	283.241	251.96	94.4624	227.348	218.481	215.099
ENSSSCG00000031593	155.38	147.245	153.967	148.782	140.054	149.086	184.335	134.613	65.9124	141.703	177.683	140.849
ENSSSCG00000024108	157.952	82.8911	238.899	179.02	182.406	168.234	45.9511	166.592	26.1913	145.26	77.463	92.2915
ENSSSCG00000024517	193.276	127.431	139.409	126.077	168.939	151.026	65.1507	142.025	37.7546	126.436	134.721	101.218
ENSSSCG00000009793	149.798	158.604	150.038	154.43	146.673	151.909	129.845	179.561	32.0459	120.497	171.101	126.61
ENSSSCG00000036018	190.287	101.15	207.251	93.472	194.757	157.383	96.9166	131.152	43.7183	130.58	141.984	108.87
ENSSSCG00000006163	143.758	142.334	167.373	125.237	147.938	145.328	217.719	176.073	54.1551	161.578	303.646	182.634
ENSSSCG00000006556	91.1491	120.003	251.602	165.779	116.456	148.998	167.36	249.269	154.354	238.102	166.6	195.137
ENSSSCG00000025924	145.339	226.618	155.339	93.8357	100.857	144.398	77.8838	112.736	69.7887	177.186	48.7139	97.2617
ENSSSCG00000001229	88.454	130.989	223.565	140.072	136.2	143.856	152.77	77.17	67.5924	122.723	66.848	97.4206
ENSSSCG00000039130	149.012	156.446	116.68	164.999	127.3	142.887	195.817	175.242	91.0045	219.815	222.14	180.804
ENSSSCG00000029652	142.91	142.064	146.784	135.932	159.73	145.484	176.89	197.267	73.1507	193.694	185.069	165.214
ENSSSCG00000010947	166.858	123.014	186.411	106.99	140.094	144.673	63.5327	91.1237	93.8698	143.252	192.51	116.858
ENSSSCG00000036396	191.792	105.858	163.006	128.247	152.431	148.267	85.3067	91.6739	27.2437	81.2899	75.2262	72.1481
ENSSSCG00000011441	85.9777	123.839	229.39	148.689	133.536	144.286	302.558	474.542	209.214	356.646	229.922	314.576
ENSSSCG00000027669	143.081	107.502	164.603	170.356	158.667	148.842	210.646	109.033	58.3756	156.388	154.25	137.739
ENSSSCG00000009914	140.728	173.527	113.539	158.226	149.808	147.166	174.299	168.04	55.9985	153.262	149.871	140.294
ENSSSCG00000011367	131.329	143.883	157.804	147.664	139.496	144.035	114.698	164.298	54.5582	142.642	148.828	125.005
ENSSSCG00000033074	151.673	145.216	133.756	128.981	147.83	141.491	143.623	133.772	65.9059	158.206	139.781	128.257
ENSSSCG00000013155	139.948	139.425	140.993	129.292	151.382	140.208	142.322	148.347	54.4602	132.492	191.595	133.843
ENSSSCG00000006388	132.999	125.943	166.743	138.127	158.62	144.486	130.645	209.268	70.8672	208.116	178.598	159.499
ENSSSCG00000016991	106.937	61.0473	317.085	54.1405	224.994	152.841	98.935	185.449	56.9921	158.843	108.17	121.678
ENSSSCG00000010301	129.462	143.66	151.959	120.31	132.439	135.566	123.133	146.476	55.8569	123.489	157.19	121.229
ENSSSCG00000017817	133.156	120.497	141.887	162.188	147.346	141.015	156.273	140.6	52.6539	131.866	122.031	120.685
ENSSSCG00000004489	101.198	165.612	126.799	164.635	114.142	134.477	349.348	125.26	69.9913	298.744	362.818	241.232
ENSSSCG00000040184	126.042	158.367	86.8344	179.403	99.0337	129.936	109.055	85.2913	40.6024	114.564	133.628	96.6281
ENSSSCG00000024125	158.513	154.064	112.181	123.974	121.118	133.97	150.868	118.745	43.6943	116.079	179.982	121.874
ENSSSCG00000006703	129.585	128.649	123.572	127.969	133.865	128.728	183.012	192.871	69.5555	201.931	302.352	189.944
ENSSSCG00000012163	105.5	174.406	87.2717	194.377	86.8985	129.691	154.582	119.922	46.9234	89.9746	139.206	110.122
ENSSSCG00000016929	69.2667	163.339	135.552	278.436	51.6767	139.654	54.2915	111.476	25.9233	70.3514	68.99	66.2065
ENSSSCG00000024373	129.093	138.451	136.838	140.403	148.53	138.663	171.83	175.528	68.7341	176.515	203.058	159.133
ENSSSCG00000007757	138.614	136.07	140.224	124.682	158.896	139.697	142.995	161.184	62.0754	160.168	164.876	138.26
ENSSSCG00000035520	196.074	145.189	74.1513	144.92	158.62	143.791	111.674	45.5871	0.162238	29.8244	74.4899	52.3475
ENSSSCG00000040317	129.845	116.533	174.788	139	121.192	136.272	170.462	177.641	87.7514	146.658	182.86	153.074
ENSSSCG00000038220	118.695	130.726	164.47	109.96	163.02	137.374	81.131	103.982	55.1966	113.272	107.997	92.3158
ENSSSCG00000032046	197.948	72.3108	153.265	156.937	52.0063	126.493	20.574	57.4499	7.35911	31.6363	22.988	28.0015
ENSSSCG00000040773	202.011	77.3777	159.017	109.88	129.553	135.568	120.887	168.287	94.6564	131.273	150.563	133.133
ENSSSCG00000002654	144.155	92.1252	176.676	127.4	181.545	144.38	66.2294	130.283	33.0918	105.286	94.8776	85.9536
ENSSSCG00000001852	131.706	114.07	170.613	132.665	143.303	138.471	77.261	133.012	64.7424	115.973	81.0162	94.401
ENSSSCG00000035429	129.38	145.629	128.111	162.783	106.03	134.386	81.8149	72.7847	88.7014	155.583	98.3974	99.4562
ENSSSCG00000001819	132.287	136.097	131.537	135.647	150.171	137.148	110.94	127.587	53.2269	133.152	122.405	109.462
ENSSSCG00000008513	131.925	125.03	144.253	128.022	130.758	131.997	184.269	143.824	57.6588	142.486	166.388	138.925
ENSSSCG00000011325	70.8605	104.762	187.663	172.882	118.824	130.998	160.02	230.875	71.7976	193.403	116.788	154.577
ENSSSCG00000006267	144.23	116.634	137.196	121.468	134.639	130.833	175.761	148.259	73.2684	126.945	157	136.247
ENSSSCG00000034709	138.977	156.865	126.05	117.03	113.55	130.494	285.616	228.383	58.2776	177.141	190.753	188.034
ENSSSCG00000015784	199.973	64.4162	206.038	158.345	105.431	146.841	83.1549	231.678	73.9874	168.076	234.373	158.254
ENSSSCG00000001959	116.807	134.859	133.18	152.671	108.559	129.215	163.112	131.163	32.7824	116.376	192.66	127.219
ENSSSCG00000026116	150.92	101.873	139.787	118.458	179.924	138.193	100.876	121.777	33.1615	95.4159	141.426	98.5312
ENSSSCG00000017983	184.404	88.9592	190.108	46.8853	108.404	123.752	74.6421	79.2608	49.4226	116.694	67.8019	77.5644
ENSSSCG00000029830	115.761	136.239	115.322	144.695	149.182	132.24	105.618	116.61	63.2389	146.591	125.016	111.415
ENSSSCG00000003506	123.422	93.1602	151.781	129.834	170.628	133.765	113.586	158.939	79.4499	143.056	116.035	122.213
ENSSSCG00000027684	186.415	103.842	163.085	147.42	79.1155	135.975	113.002	234.589	28.3614	129.45	83.147	117.71
ENSSSCG00000037416	118.08	135.231	118.118	165.045	112.339	129.763	125.052	186.577	66.1434	169.871	280.325	165.593
ENSSSCG00000034448	127.287	144.303	113.884	123.974	148.994	131.688	139.136	122.327	70.3879	168.764	156.169	131.357
ENSSSCG00000009742	144.976	124.962	164.59	103.386	173.991	142.381	17.8439	97.2642	19.1012	68.2264	36.7434	47.8358
ENSSSCG00000018086	149.792	97.8889	110.438	120.727	171.724	130.114	83.0437	49.2131	19.112	37.0832	77.5857	53.2075
ENSSSCG00000012405	120.747	137.998	105.905	153.908	116.14	126.94	168.399	155.885	100.165	224.574	205.73	170.951
ENSSSCG00000003660	126.76	130.279	122.16	147.122	131.545	131.573	138.374	128.335	50.4053	144.404	154.278	123.159
ENSSSCG00000000374	126.603	134.805	117.409	137.955	130.051	129.365	103.372	91.6849	52.9088	130.004	113.363	98.2666
ENSSSCG00000013448	113.421	131.28	155.756	130.317	134.363	133.028	129.383	89.6546	33.0918	84.3041	85.0882	84.3043
ENSSSCG00000034139	99.0087	175.949	101.035	184.972	78.6984	127.933	136.467	146.108	28.0499	114.379	186.653	122.331
ENSSSCG00000020663	150.12	123.934	116.322	118.293	128.82	127.498	171.763	103.647	49.7276	125.088	133.416	116.728
ENSSSCG00000034444	113.627	131.118	116.852	145.647	123.217	126.092	183.218	160.474	69.8867	210.096	192.727	163.28
ENSSSCG00000014113	106.054	193.598	84.6079	123.247	111.041	123.71	128.304	182.697	43.8054	119.446	186.831	132.217
ENSSSCG00000008833	123.696	136.016	138.017	125.032	113.685	127.289	150.128	188.486	51.6908	155.521	245.217	158.209
ENSSSCG00000006635	127.389	100.859	101.87	105.476	201.389	127.397	55.1033	69.7199	38.9421	82.9676	112.437	71.834
ENSSSCG00000006482	158.253	94.1952	137.043	107.017	157.954	130.893	92.4295	99.1569	47.2393	126.956	106.569	94.4702
ENSSSCG00000000753	121.541	139.324	118.668	141.269	112.064	126.573	212.198	196.073	52.0503	162.484	248.859	174.333
ENSSSCG00000001068	165.743	105.256	139.601	90.0262	137.067	127.539	97.9174	150.625	50.2157	128.052	163.476	118.057
ENSSSCG00000024623	117.245	130.753	140.151	127.651	100.662	123.292	102.204	108.626	50.2222	105.381	117.625	96.8118
ENSSSCG00000014149	149.128	86.6862	121.71	84.6361	149.162	118.264	129.972	117.056	57.783	92.9385	244.067	128.363
ENSSSCG00000036115	119.147	133.878	112.366	107.083	144.023	123.299	148.193	134.586	50.5404	136.25	176.629	129.24
ENSSSCG00000008540	113.093	117.527	115.448	133.273	117.882	119.445	210.563	150.691	58.7504	131.167	263.261	162.887
ENSSSCG00000008312	121.185	115.187	130.264	126.322	136.052	125.802	160.376	132.941	52.2159	142.363	194.964	136.572
ENSSSCG00000000298	74.0686	161.783	81.4471	138.663	161.526	123.498	140.732	161.503	123.298	189.729	123.604	147.773
ENSSSCG00000003644	102.018	112.995	163.443	129.622	97.8229	121.18	293.578	169.679	58.6262	169.614	116.721	161.644
ENSSSCG00000020686	104.071	95.9068	163.065	153.967	119.981	127.398	68.6926	119.328	55.5366	91.9096	96.194	86.3322
ENSSSCG00000034993	42.2267	246.743	43.2852	158.312	52.4368	108.601	13.7404	44.4756	12.0394	61.5996	12.9922	28.9694
ENSSSCG00000015405	137.841	96.3871	111.598	148.465	72.5703	113.372	135.95	114.921	92.4426	157.087	163.153	132.711
ENSSSCG00000013043	90.5608	127.384	129.41	105.026	151.14	120.704	76.5326	118.156	42.2715	109.458	81.3621	85.5561
ENSSSCG00000017510	134.469	107.921	117.952	99.7351	163.598	124.735	83.2995	96.7525	34.9613	97.0712	117.368	85.8905
ENSSSCG00000015565	149.292	107.461	129.118	117.129	115.736	123.747	128.666	113.463	36.3928	80.8425	85.3559	88.944
ENSSSCG00000002704	112.094	117.744	121.637	131.712	118.037	120.245	139.475	110.965	63.6595	159.067	126.343	119.902
ENSSSCG00000039962	85.0474	226.469	87.0133	112.943	133.973	129.089	378.611	317.117	14.1769	156.679	124.826	198.282
ENSSSCG00000003630	110.371	126.951	124.691	139.384	112.81	122.841	154.232	147.428	62.4524	142.592	119.12	125.165
ENSSSCG00000023915	155.209	88.188	116.925	108.366	132.89	120.316	50.4383	90.9806	32.7759	50.9184	31.3997	51.3026
ENSSSCG00000016956	90.3829	171.41	93.1693	174.655	87.2415	123.372	78.2063	139.527	29.9912	86.6137	100.015	86.8706
ENSSSCG00000028475	131.836	107.366	137.441	108.247	120.694	121.117	124.284	146.784	45.6182	106.075	184.583	121.469
ENSSSCG00000013512	126.828	84.6026	109.928	145.369	132.897	119.925	184.941	168.293	85.8994	180.233	114.49	146.771
ENSSSCG00000027197	127.417	109.491	128.502	98.0949	168.825	126.466	44.8891	69.0487	20.5784	62.416	46.8006	48.7466
ENSSSCG00000015853	102.34	116.026	128.76	133.769	113.718	118.923	130.551	129.056	60.3628	139.505	157.591	123.413
ENSSSCG00000018005	115.001	160.586	63.2905	96.7193	147.871	116.694	230.541	178.23	10.9543	60.4979	258.487	147.742
ENSSSCG00000024088	114.803	112.433	118.933	125.522	116.147	117.568	121.754	123.51	65.4418	190.406	99.7249	120.167
ENSSSCG00000034154	132.903	93.9111	121.027	106.706	128.329	116.575	38.8951	72.4986	37.5324	97.334	77.3626	64.7245
ENSSSCG00000011272	131.056	126.897	116.084	99.411	104.597	115.609	114.871	115.515	45.6858	135.825	128.284	108.036
ENSSSCG00000011646	115.521	117.27	86.1916	74.504	113.907	101.479	31.8058	38.8028	90.2986	169.217	83.716	82.768
ENSSSCG00000023643	119.865	105.249	137.017	122.189	99.4575	116.755	101.387	136.979	69.7146	99.1347	140.913	109.626
ENSSSCG00000010211	68.4185	141.083	67.4254	263.8	63.785	120.902	141.744	113.391	32.5776	87.6539	142.43	103.559
ENSSSCG00000008247	111.766	106	141.119	113.65	124.468	119.401	110.934	123.548	68.246	128.103	135.709	113.308
ENSSSCG00000011917	120.036	120.991	104.096	80.0462	133.152	111.664	183.14	170.295	53.0417	145.808	300.406	170.538
ENSSSCG00000016850	112.334	137.173	121.617	85.443	88.0824	108.93	130.078	111.427	54.5408	110.711	133.199	107.991
ENSSSCG00000033760	120.351	86.8351	113.46	99.2589	162.266	116.434	50.4105	97.6328	28.5554	120.223	58.6762	71.0996
ENSSSCG00000012252	118.647	118.346	124.122	138.954	94.4325	118.9	257.903	262.92	39.0467	131.396	191.082	176.47
ENSSSCG00000010686	80.8543	178.364	107.615	147.803	104.012	123.73	201.416	282.316	19.8071	137.984	100.143	148.333
ENSSSCG00000032522	96.7513	129.623	95.3362	110.925	134.108	113.349	77.2721	75.0626	30.2135	67.0129	71.9519	64.3026
ENSSSCG00000014838	124.229	104.444	103.42	69.9141	137.457	107.893	85.2456	157.013	64.1628	162.075	125.244	118.748
ENSSSCG00000011356	102.661	91.8275	133.684	137.79	126.325	118.457	61.1473	93.9463	35.5954	63.624	69.1852	64.6996
ENSSSCG00000006508	121.507	117.832	103.977	106.666	104.476	110.891	144.007	108.373	47.795	115.229	140.138	111.108
ENSSSCG00000000808	175.532	82.8573	174.476	58.446	79.6133	114.185	141.41	138.867	42.7247	85.8867	134.85	108.748
ENSSSCG00000033894	97.4148	109.782	99.8024	123.101	155.304	117.081	285.738	156.705	59.4673	178.684	151.31	166.381
ENSSSCG00000013270	119.913	118.901	139.409	106.071	80.6089	112.98	51.7282	60.3716	23.448	64.0658	31.316	46.1859
ENSSSCG00000008799	117.635	118.779	144.087	79.4841	108.7	113.737	151.268	123.026	58.4693	150.343	141.995	125.02
ENSSSCG00000036350	117.211	110.877	97.7217	94.378	139.119	111.861	242.068	177.113	58.027	161.091	191.757	166.011
ENSSSCG00000039324	134.1	73.1362	139.336	95.3172	164.103	121.198	97.1613	114.629	39.4411	117.981	150.329	103.908
ENSSSCG00000035493	125.036	94.8988	125.294	108.419	124.569	115.643	121.082	135.081	40.2952	125.413	142.637	112.901
ENSSSCG00000029430	118.128	109.288	119.013	122.909	125.975	119.062	86.0796	117.854	32.3466	97.7646	105.03	87.8148
ENSSSCG00000004658	122.006	69.6117	97.3109	104.358	184.734	115.604	111.273	137.519	47.0868	324.01	94.0409	142.786
ENSSSCG00000000915	115.097	96.5088	94.4548	96.9574	138.413	108.286	170.902	159.913	58.5173	260.242	112.789	152.472
ENSSSCG00000038646	114.249	122.872	134.128	85.5025	83.9252	108.135	91.8679	120.896	7.25888	112.31	91.369	84.7404
ENSSSCG00000016379	114.926	111.02	110.544	110.31	132.137	115.787	97.4893	106.475	42.9208	126.945	95.0952	93.785
ENSSSCG00000017672	122.574	120.768	108.019	114.616	94.4393	112.083	163.073	122.987	58.4192	130.043	150.223	124.949
ENSSSCG00000035904	97.1002	125.442	92.8115	124.602	116.47	111.285	148.688	170.383	87.8016	210.392	170.237	157.501
ENSSSCG00000004419	100.24	134.521	99.7892	148.511	47.358	106.084	121.738	108.241	34.9243	92.0438	69.3414	85.2576
ENSSSCG00000010281	108.996	98.6736	127.402	107.956	134.969	115.599	153.793	122.283	40.5894	151.568	129.963	119.639
ENSSSCG00000002429	108.113	96.3194	139.455	107.91	97.6345	109.886	119.958	114.574	48.0434	112.265	142.38	107.444
ENSSSCG00000010313	88.9533	173.365	67.6839	127.248	75.1265	106.475	150.251	147.456	28.2721	111.868	115.611	110.692
ENSSSCG00000004138	110.473	147.611	89.5976	97.9097	123.883	113.895	53.1906	152.562	28.6817	88.4927	50.1251	74.6104
ENSSSCG00000039157	115.227	110.566	103.944	121.038	110.335	112.222	74.0194	105.947	42.0449	102.317	79.605	80.7865
ENSSSCG00000027613	126.931	127.445	71.6266	100.264	128.248	110.903	110.2	106.068	35.3339	92.8043	136.367	96.1546
ENSSSCG00000017878	121.65	94.8244	113.89	87.0964	126.782	108.849	112.569	128.126	61.0317	150.762	149.592	120.416
ENSSSCG00000022659	127.348	118.123	95.4422	103.135	107.166	110.243	172.303	147.247	50.2266	127.303	156.855	130.787
ENSSSCG00000005169	107.251	128.96	80.6188	130.846	100.594	109.654	177.707	164.667	83.9188	189.897	199.471	163.132
ENSSSCG00000035105	102.08	115.18	75.3308	154.199	95.8923	108.536	191.986	150.928	32.5405	108.082	215.569	139.821
ENSSSCG00000016174	120.987	67.0342	109.716	107.169	130.246	107.03	145.146	134.822	41.3803	380.827	72.6659	154.968
ENSSSCG00000008573	122.43	102.475	98.5102	101.58	111.25	107.249	89.1211	92.1526	36.7153	77.3865	105.833	80.2417
ENSSSCG00000017186	82.4823	116.979	101.916	94.259	107.362	100.6	68.9595	100.923	34.495	99.7611	82.6506	77.3579
ENSSSCG00000003512	120.494	103.395	94.7597	108.234	132.231	111.823	131.785	160.678	44.8338	133.169	175.926	129.278
ENSSSCG00000020817	102.552	131.639	86.735	109.847	108.263	107.807	164.919	175.781	77.8615	216.667	165.713	160.188
ENSSSCG00000031981	118.004	90.4272	115.11	101.124	134.908	111.915	72.696	114.007	31.9675	96.7021	100.952	83.265
ENSSSCG00000013402	110.412	115.051	93.2621	92.7114	105.935	103.474	163.484	147.654	45.4723	122.902	170.583	130.019
ENSSSCG00000002799	117.163	104.234	106.064	111.732	99.0404	107.647	138.485	129.799	47.9453	115.403	134.777	113.282
ENSSSCG00000031299	98.7008	134.074	83.1567	108.763	130.61	111.061	96.0381	106.508	39.2842	114.312	115.533	94.3351
ENSSSCG00000000068	106.458	112.312	96.5621	112.559	102.532	106.084	114.498	105.727	46.1259	106.858	100.004	94.6424
ENSSSCG00000007839	115.774	94.4185	117.667	96.3621	118.346	108.514	85.835	103.773	62.4567	143.537	168.904	112.901
ENSSSCG00000031271	104.255	121.39	108.828	93.5447	100.319	105.667	97.9564	128.22	40.3148	100.84	121.847	97.8357
ENSSSCG00000025966	104.18	98.3692	106.137	123.392	108.747	108.165	97.4559	99.0964	35.7936	114.195	104.767	90.2616
ENSSSCG00000021646	149.436	77.6145	147.202	93.3794	73.4179	108.21	46.9242	133.496	22.583	85.3443	45.6292	66.7954
ENSSSCG00000036537	109.262	82.5867	115.825	93.5579	143.787	109.004	58.5729	78.6446	34.9351	68.7577	86.9178	65.5656
ENSSSCG00000006568	92.5035	100.534	103.454	107.202	127.394	106.217	53.0961	68.3774	24.2738	63.8868	64.0088	54.7286
ENSSSCG00000007951	98.222	127.046	78.4386	115.813	99.6997	103.844	101.66	96.1197	40.195	107.545	89.3163	86.9672
ENSSSCG00000028886	109.139	110.417	93.0567	117.44	91.9907	104.409	135.327	105.369	39.1164	110.107	149.096	107.803
ENSSSCG00000011582	96.3888	103.436	86.6687	92.341	141.736	104.114	64.5169	83.404	39.1077	83.7952	98.2579	73.8163
ENSSSCG00000015743	106.218	94.6417	125.255	98.0552	89.1452	102.663	164.318	144.022	80.6897	166.376	198.997	150.881
ENSSSCG00000011453	92.223	114.043	103.069	128.604	109.958	109.58	136.784	133.634	25.08	148.173	355.098	159.754
ENSSSCG00000015097	112.313	103.26	104.878	100.945	99.3768	104.155	165.514	149.794	62.1538	143.325	165.384	137.234
ENSSSCG00000015273	118.989	69.6184	118.178	81.6004	127.064	103.09	104.123	123.13	45.42	92.7987	187.573	110.609
ENSSSCG00000035446	91.3406	104.37	113.115	115.826	85.5127	102.033	88.4594	66.116	35.3099	104.039	103.797	79.5443
ENSSSCG00000005297	97.9279	146.413	90.8235	137.129	54.7239	105.404	68.1867	147.544	22.3455	79.5954	50.7945	73.6932
ENSSSCG00000001801	97.0934	103.984	94.4283	97.1095	85.5598	95.635	144.318	139.664	53.4296	114.519	156.046	121.595
ENSSSCG00000031077	120.063	105.033	111.385	82.242	108.115	105.368	173.248	157.734	44.4525	120.95	223.49	143.975
ENSSSCG00000008487	136.597	90.2919	86.1916	96.9574	105.794	103.166	54.8031	90.832	37.2143	84.4159	128.647	79.1825
ENSSSCG00000009761	124.763	88.4992	103.526	104.735	96.121	103.529	46.8352	86.7549	32.2616	70.4913	36.9945	54.6675
ENSSSCG00000008624	158.958	68.8946	114.281	134.629	94.8765	114.328	29.6317	138.289	34.9787	110.398	64.7228	75.6039
ENSSSCG00000038359	90.2872	97.5439	94.9717	93.5513	149.519	105.175	76.8829	98.0235	40.3911	98.8216	98.5256	82.5289
ENSSSCG00000039609	159.826	52.9159	120.636	66.9445	139.933	108.051	101.899	122.894	42.1778	86.3341	158.567	102.374
ENSSSCG00000031912	99.2686	87.0177	144.737	76.918	133.569	108.302	75.4206	136.539	43.0951	85.5176	55.1286	79.1402
ENSSSCG00000000773	114.064	118.989	79.5386	99.8542	113.846	105.258	171.38	124.016	42.1495	113.138	113.095	112.756
ENSSSCG00000009853	97.3943	82.7423	124.314	106.157	113.907	104.903	174.683	142.658	44.2891	125.267	164.006	130.181
ENSSSCG00000000274	86.1829	110.749	96.4163	102.447	112.83	101.725	172.92	140.781	63.0864	140.305	150.781	133.575
ENSSSCG00000038607	110.767	120.687	69.3074	80.734	123.472	100.994	20.8131	102.244	28.8604	60.9788	61.878	54.9548
ENSSSCG00000008041	117.539	90.5557	84.7603	89.6889	130.536	102.616	48.4254	69.0542	20.5763	66.2076	46.8843	50.2295
ENSSSCG00000005380	99.8774	77.0733	112.572	73.5185	116.503	95.9088	50.1936	67.1394	21.3498	90.6233	56.4116	57.1435
ENSSSCG00000003434	91.6963	83.5338	113.161	114.861	113.994	103.449	55.6149	97.2477	44.47	86.9101	105.42	77.9325
ENSSSCG00000000423	99.1249	75.0844	89.2398	97.8502	145.772	101.414	180.121	107.85	59.5326	214.178	94.331	131.203
ENSSSCG00000033169	91.1012	91.3066	98.6428	99.993	127.818	101.772	62.0815	74.3803	35.8263	90.0865	78.6344	68.2018
ENSSSCG00000001701	92.3051	116.519	93.5735	124.946	82.1762	101.904	361.808	137.546	55.9157	170.654	242.439	193.673
ENSSSCG00000037530	101.266	79.7184	149.183	84.9139	111.008	105.218	131.729	165.602	47.6686	128.707	153.664	125.474
ENSSSCG00000035120	87.3048	93.3226	102.705	92.8304	141.81	103.594	109.305	98.7608	40.1035	90.7631	97.6332	87.3131
ENSSSCG00000032531	103.489	102.604	85.8007	114.834	76.9091	96.7274	194.005	120.324	43.7335	126.576	154.847	127.897
ENSSSCG00000004813	96.0194	78.981	109.146	105.357	97.0829	97.3172	119.536	97.0441	37.3058	102.535	131.888	97.6617
ENSSSCG00000017791	101.964	80.4422	99.8952	99.8475	111.021	98.6339	228.395	148.105	48.6208	153.928	214.465	158.703
ENSSSCG00000003654	85.3484	118.725	81.4934	123.088	94.7756	100.686	254.528	142.273	28.2046	116.862	195.505	147.475
ENSSSCG00000005699	128.949	75.6121	94.4747	66.9247	131.793	99.5508	44.2219	86.4633	22.1821	120.659	56.4395	65.9932
ENSSSCG00000034191	104.187	102.624	70.964	91.9045	99.5651	93.8489	76.0433	75.5138	40.0076	94.0626	119.917	81.1089
ENSSSCG00000017953	76.2849	106.074	102.168	121.659	89.5152	99.1404	122.605	85.9295	31.3095	79.506	90.9618	82.0624
ENSSSCG00000040607	100.206	91.584	86.0061	81.4417	106.373	93.122	54.9754	57.8131	26.3525	58.9209	95.653	58.743
ENSSSCG00000016075	98.6051	91.8005	94.6205	93.7894	87.7191	93.3069	110.878	87.1785	33.5189	92.0326	92.8918	83.3001
ENSSSCG00000004479	66.8657	134.872	83.0772	119.98	69.9266	94.9443	55.7428	120.264	13.6256	76.5365	85.3057	70.2948
ENSSSCG00000008136	109.563	102.523	84.6278	100.35	89.9054	97.3939	153.737	124.55	38.8898	103.754	121.619	108.51
ENSSSCG00000001641	99.7406	86.1315	113.188	82.3478	98.3139	95.9443	73.6413	105.853	39.7309	90.2039	100.556	81.9971
ENSSSCG00000032708	76.5791	75.2874	62.6477	54.4116	220.642	97.9135	326.606	259.657	130.632	397.917	331.715	289.306
ENSSSCG00000006930	118.463	69.9905	118.496	79.4047	99.1481	97.1003	75.6763	78.6721	39.1557	99.8338	136.395	85.9465
ENSSSCG00000016877	84.7396	74.2591	133.339	114.113	85.7953	98.4493	66.9912	105.677	52.6452	67.4379	78.6846	74.2872
ENSSSCG00000030460	105.186	98.9239	109.808	98.7497	82.4184	99.0172	80.3692	90.4799	32.1353	72.7953	78.5228	70.8605
ENSSSCG00000036870	106.656	81.254	106.813	74.3717	132.453	100.31	32.0727	70.5453	30.9107	75.9661	64.7451	54.848
ENSSSCG00000003637	119.106	64.0983	129.496	65.3837	126.829	100.982	88.1091	96.2628	21.5502	69.6636	82.7287	71.6629
ENSSSCG00000006994	100.986	99.2892	85.5754	83.1613	98.2265	93.4476	107.053	112.61	34.0527	83.935	132.858	94.1018
ENSSSCG00000004524	84.8696	113.299	74.5953	93.6836	84.8535	90.2603	127.726	120.203	43.1583	118.713	138.074	109.575
ENSSSCG00000003691	79.2673	81.0443	127.316	120.694	70.0948	95.6832	158.196	156.848	37.5193	137.945	303.959	158.893
ENSSSCG00000015120	117.033	91.3134	107.622	79.7288	93.1343	97.7662	50.6773	90.7605	25.7598	71.5034	57.3152	59.2033
ENSSSCG00000028047	99.0907	110.898	66.4646	103.3	81.6919	92.289	80.5583	74.4519	38.7656	75.8318	83.5933	70.6402
ENSSSCG00000009545	79.1716	87.2409	92.394	130.423	74.6623	92.7783	85.24	84.4054	19.0903	111.454	62.0007	72.4382
ENSSSCG00000011363	91.7715	94.9394	99.4578	98.3198	87.3828	94.3743	117.779	110.651	50.4663	108.317	130.209	103.484
ENSSSCG00000012403	120.898	63.1647	109.523	74.6759	110.893	95.831	95.4209	67.8657	42.8227	113.585	137.321	91.403
ENSSSCG00000008368	116.937	86.0977	102.36	102.248	81.6381	97.8563	138.941	133.612	41.4413	78.3707	95.5581	97.5847
ENSSSCG00000009864	100.63	95.1356	86.4169	93.0619	96.5919	94.3672	137.646	122.184	43.6507	123.808	129.16	111.29
ENSSSCG00000004856	190.116	66.0263	121.034	50.1591	88.0622	103.079	41.325	67.541	21.6243	62.3322	42.4498	47.0544
ENSSSCG00000011377	99.7064	70.9782	99.9416	73.4458	130.623	94.939	69.2264	83.8827	30.9369	101.232	66.9261	70.4408
ENSSSCG00000040013	118.203	106.92	63.0122	74.6561	82.2435	89.0069	57.6221	59.8489	54.0658	83.5715	91.9157	69.4048
ENSSSCG00000029471	99.0771	98.0715	89.0675	90.8	98.5023	95.1037	80.3637	113.54	42.3804	114.351	123.415	94.81
ENSSSCG00000005229	87.6673	104.62	75.5561	83.1811	99.5853	90.122	205.092	103.663	52.9829	132.526	158.211	130.495
ENSSSCG00000009509	90.3556	99.6477	93.4675	108.723	83.7368	95.1861	153.109	127.405	49.8366	140.786	227.451	139.717
ENSSSCG00000023611	130.235	46.1984	109.689	67.758	148.261	100.428	66.2684	91.8389	44.7598	169.871	56.3167	85.811
ENSSSCG00000028902	94.1383	95.0273	90.0284	94.2987	101.032	94.9048	119.514	94.9092	31.0829	91.2609	99.8086	87.315
ENSSSCG00000011287	107.675	91.3608	107.834	87.8503	90.1946	96.983	111.735	131.395	28.8168	124.747	183.217	115.982
ENSSSCG00000036832	84.7123	94.2967	100.598	92.2815	114.102	97.198	61.8702	66.8588	26.7251	68.3718	80.4194	60.849
ENSSSCG00000035213	80.4233	112.548	92.4338	79.2923	94.0827	91.7561	105.124	89.3189	37.26	85.6854	114.155	86.3086
ENSSSCG00000016211	91.2995	83.987	98.7687	98.1214	111.842	96.8037	56.3488	67.1009	28.5532	75.1272	62.4637	57.9188
ENSSSCG00000032111	101.505	102.861	60.8586	99.2721	94.8631	91.8721	161.227	148.105	77.8941	177.365	187.367	150.391
ENSSSCG00000001769	95.1507	93.8976	104.275	86.2035	80.1985	91.9451	132.836	120.753	47.1391	126.061	160.687	117.495
ENSSSCG00000027224	78.2002	104.681	77.385	103.994	93.2015	91.4924	137.29	112.968	56.2011	128.248	122.6	111.461
ENSSSCG00000017868	95.6637	67.0613	102.884	75.205	121.717	92.5061	122.494	150.823	66.5944	91.2832	172.262	120.691
ENSSSCG00000016266	95.2806	103.612	77.1266	97.169	75.705	89.7786	158.891	89.9517	38.7591	75.9717	122.857	97.2862
ENSSSCG00000008571	95.9647	75.1589	112.26	93.095	93.854	94.0666	84.4171	89.2529	78.0794	128.483	111.35	98.3163
ENSSSCG00000012771	105.418	86.3142	76.9278	76.7791	125.127	94.1133	80.4582	111.185	36.2251	77.2691	66.915	74.4104
ENSSSCG00000037614	124.366	59.1396	99.0801	80.5356	105.754	93.775	54.9254	59.5188	18.539	51.2651	46.003	46.0502
ENSSSCG00000011076	93.81	129.765	203.01	38.9158	52.235	103.547	57.7667	120.032	37.2927	53.5523	58.7041	65.4697
ENSSSCG00000031866	133.587	67.0748	98.7355	65.3573	69.5096	86.8528	75.6986	72.1574	32.9436	109.514	49.4892	67.9606
ENSSSCG00000017996	50.5582	131.774	78.9157	134.774	62.8971	91.7839	36.5932	79.3929	24.7924	72.4765	49.3721	52.5254
ENSSSCG00000033185	113.681	81.3961	85.7211	66.799	93.2957	88.1786	108.043	80.1962	38.6131	87.7881	117.285	86.3849
ENSSSCG00000002032	43.9094	117.155	61.3291	184.463	52.7059	91.9125	57.5665	102.871	28.1501	119.681	79.7389	77.6014
ENSSSCG00000015480	89.5621	107.583	77.1796	101.878	74.6152	90.1636	141.115	96.9835	30.7974	88.7891	110.842	93.7054
ENSSSCG00000017717	91.4364	74.7327	119.225	76.6997	101.893	92.7972	255.34	141.15	49.4967	152.68	188.711	157.476
ENSSSCG00000028850	91.5732	106.906	62.1706	91.8847	84.5777	87.4225	141.955	86.5238	69.9194	109.794	102.151	102.069
ENSSSCG00000016981	102.949	91.5366	82.7525	76.8386	96.8138	90.1781	93.2135	119.664	33.179	91.1882	127.37	92.9228
ENSSSCG00000021038	74.8963	187.564	45.5315	107.235	33.4133	89.7281	60.8026	138.707	19.9052	74.4058	30.708	64.9057
ENSSSCG00000023998	97.921	75.9301	110.279	76.9378	104.826	93.1787	156.095	129.694	42.1473	125.497	196.632	130.013
ENSSSCG00000011698	96.0947	80.016	105.256	70.3175	106.736	91.684	79.8299	104.153	42.7181	98.4021	136.289	92.2784
ENSSSCG00000011278	100.787	80.7196	91.1946	80.9258	94.9976	89.725	44.9002	69.918	27.8298	52.8869	50.51	49.209
ENSSSCG00000001868	79.322	77.3169	93.6199	77.8108	107.436	87.101	80.7473	122.74	30.7669	105.694	136.512	95.292
ENSSSCG00000011508	83.8162	78.2775	83.9187	105.086	104.933	91.2062	183.774	111.064	53.7433	145.265	224.639	143.697
ENSSSCG00000004561	104.023	66.8854	98.5102	79.5304	101.556	90.101	103.072	106.376	47.9867	111.27	137.934	101.328
ENSSSCG00000024045	76.2097	63.4488	168.466	80.0727	96.1613	96.8717	43.4101	63.9206	50.085	95.1475	55.3964	61.5919
ENSSSCG00000026004	87.6673	82.5529	88.0603	80.3571	86.5621	85.0399	65.5288	85.5774	30.1154	90.6681	83.4036	71.0587
ENSSSCG00000010311	89.9178	85.8	98.0994	74.1865	100.567	89.7142	34.7638	56.8557	31.6014	60.3581	61.5935	49.0345
ENSSSCG00000025703	102.518	90.461	82.8452	99.1729	51.2462	85.2486	78.4676	56.2229	23.1604	60.5874	47.6875	53.2252
ENSSSCG00000034017	92.4966	87.2815	84.2302	92.8371	86.1585	88.6008	104.173	106.09	36.4582	95.9416	116.448	91.822
ENSSSCG00000037236	88.3719	86.2803	93.9313	83.2538	93.9818	89.1638	112.897	99.4045	43.9078	125.58	104.561	97.2701
ENSSSCG00000023408	89.4048	93.2617	82.441	79.1137	94.1769	87.6796	135.088	130.041	41.9555	95.8633	91.0288	98.7953
ENSSSCG00000024453	85.1842	93.1737	81.9043	84.1269	95.3474	87.9473	86.3354	87.2226	43.6137	95.7179	96.1773	81.8134
ENSSSCG00000035622	81.6546	102.34	74.1911	91.1241	71.7698	84.2159	147.215	99.8942	34.7216	101.517	125.507	101.771
ENSSSCG00000000712	89.9246	67.0816	109.815	78.7566	100.675	89.2506	49.3985	59.7994	40.0272	72.1298	63.094	56.8898
ENSSSCG00000033732	96.8061	92.0711	88.1597	76.1904	90.9009	88.8256	74.6199	111.509	19.1622	74.54	78.2272	71.6118
ENSSSCG00000029226	33.1084	153.665	61.5345	164.271	75.1668	97.5493	100.408	115.581	34.3207	55.4369	43.6156	69.8726
ENSSSCG00000028113	92.3256	87.3492	68.3465	72.1164	91.4525	82.3181	56.5156	92.1636	22.7203	74.5456	91.6145	67.5119
ENSSSCG00000006490	76.4149	105.811	66.8688	109.021	87.9748	89.2179	141.004	135.125	29.0238	110.325	113.051	105.706
ENSSSCG00000035532	69.5266	75.3009	95.3892	106.964	92.6096	87.958	63.8441	79.624	41.1101	69.2777	70.2618	64.8235
ENSSSCG00000037821	94.2546	66.4254	80.8043	88.1347	54.5692	76.8376	58.1726	63.6675	33.5559	73.3097	73.3297	60.4071
ENSSSCG00000029578	88.4676	99.5869	78.5579	91.5871	67.2897	85.0978	100.42	67.9372	55.9985	113.943	120.051	91.6699
ENSSSCG00000028771	108.154	88.0054	81.9175	70.4696	86.3132	86.972	155.639	107.988	41.4849	102.015	151.913	111.808
ENSSSCG00000015835	73.3436	58.7743	126.116	101.038	103.258	92.506	72.2957	64.922	49.6753	61.5548	100.054	69.7004
ENSSSCG00000025353	48.4993	72.6897	138.422	99.9004	84.8535	88.8729	157.546	343.077	135.709	266.527	169.422	214.456
ENSSSCG00000004832	91.1285	87.6536	77.6832	78.578	84.5508	83.9188	101.771	101.292	42.3238	87.0611	105.995	87.6884
ENSSSCG00000016113	100.411	89.1081	78.167	69.5437	84.1001	84.266	123.623	95.4429	37.8658	89.695	105.548	90.4349
ENSSSCG00000003809	90.8002	83.5203	90.8699	88.1281	88.0958	88.2829	111.401	96.6864	37.8178	100.309	99.1671	89.0763
ENSSSCG00000021374	80.5807	77.2695	92.2747	82.5528	108.505	88.2366	63.7051	84.9611	39.9989	89.0911	77.714	71.094
ENSSSCG00000029331	65.6686	96.6983	76.4639	83.4919	97.5134	83.9672	24.0992	63.1888	14.4013	52.6688	48.1728	40.5062
ENSSSCG00000014834	106.889	70.0649	131.808	102.275	56.89	93.5853	9.78152	60.8173	8.79282	27.3079	29.8155	27.303
ENSSSCG00000004002	73.4051	86.5712	71.9248	88.9681	107.133	85.6004	60.9472	66.9413	35.7152	84.0077	68.8784	63.298
ENSSSCG00000031261	83.3852	90.4475	88.935	67.2488	76.6871	81.3407	66.8633	45.6861	20.2167	39.2865	57.8618	45.9829
ENSSSCG00000002381	84.0487	81.1458	97.5096	87.1162	90.2955	88.0232	113.414	113.292	46.9321	115.453	136.3	105.078
ENSSSCG00000014401	126.165	82.4379	71.4212	64.3123	79.9833	84.8639	88.148	80.3888	36.4451	101.584	67.5453	74.8223
ENSSSCG00000010073	78.9253	73.5218	104.156	92.9693	87.551	87.4247	41.6864	53.1417	28.1218	36.5911	41.8864	40.2855
ENSSSCG00000005436	90.5813	87.1124	77.6633	79.2129	84.4364	83.8013	145.274	105.853	51.4359	105.532	149.107	111.441
ENSSSCG00000013460	76.7843	79.8199	86.4434	88.2604	88.0151	83.8646	132.808	126.344	44.4068	121.336	112.231	107.425
ENSSSCG00000036136	130.946	36.9034	97.1717	60.7409	82.0551	81.5635	41.9588	115.713	42.1495	124.031	58.7934	76.5293
ENSSSCG00000038026	94.8223	65.9789	101.479	84.6626	84.2548	86.2395	119.847	77.2635	43.7662	73.1532	114.713	85.7486
ENSSSCG00000040470	82.9132	87.4033	74.7013	98.7034	74.5143	83.6471	66.8856	77.4616	40.0272	92.7596	74.3338	70.2935
ENSSSCG00000002989	78.8022	72.1755	80.0356	92.7445	95.3743	83.8264	103.155	81.5002	36.9811	104.514	100.394	85.3091
ENSSSCG00000014855	78.0292	90.4137	73.6477	83.5184	87.7191	82.6656	137.807	139.681	64.2151	167.629	158.785	133.623
ENSSSCG00000022895	51.7143	134.318	61.7664	90.1916	46.2145	76.8409	73.708	32.5523	41.4784	49.8838	30.1614	45.5568
ENSSSCG00000040056	68.0423	104.052	77.5905	75.5225	77.945	80.6304	162.417	120.275	63.7902	135.988	215.475	139.589
ENSSSCG00000034207	98.1331	80.4084	92.2814	82.6718	71.7092	85.0408	33.8353	58.1047	13.2073	33.3532	16.0713	30.9143
ENSSSCG00000027085	85.0816	66.7636	89.4717	98.6174	72.4626	82.4794	56.1153	84.4439	44.738	66.0119	81.2895	66.5197
ENSSSCG00000035090	84.4455	82.6476	84.6609	85.3901	85.8693	84.6027	88.1647	81.6433	32.3292	86.9828	88.2565	75.4753
ENSSSCG00000024313	90.1025	71.242	104.772	86.9112	71.5074	84.9071	55.2813	89.1153	51.5906	66.1125	84.5415	69.3282
ENSSSCG00000004576	94.4598	98.5248	72.8128	82.0303	63.9599	82.3575	111.74	113.606	32.8456	102.026	73.4692	86.7374
ENSSSCG00000028327	98.8855	62.7115	95.7735	42.7121	98.3745	79.6914	118.396	74.5344	73.0113	138.403	123.493	105.568
ENSSSCG00000030480	85.2253	83.2294	77.7892	107.632	65.2716	83.8295	106.975	108.885	33.3249	84.7906	93.6393	85.523
ENSSSCG00000001528	78.3849	91.2255	67.1007	88.8821	92.0714	83.5329	75.2315	70.8809	40.2342	86.8877	87.8326	72.2134
ENSSSCG00000027017	115.145	63.7465	71.9248	69.4908	92.0983	82.4811	139.514	127.857	55.7915	156.875	147.45	125.497
ENSSSCG00000025531	81.6546	91.1172	62.0646	70.2712	71.568	75.3351	58.0169	54.9904	19.9226	59.7206	63.4789	51.2259
ENSSSCG00000022197	69.7592	83.8923	66.9417	101.66	69.4759	78.3458	35.4811	37.8564	19.0292	44.409	43.3311	36.0214
ENSSSCG00000016200	103.592	92.1996	91.4133	61.938	81.5439	86.1373	61.0028	54.7153	18.8288	63.0759	87.3027	56.9851
ENSSSCG00000008987	70.1081	74.5433	86.7085	89.0739	74.8439	79.0555	81.3089	72.3995	38.9247	107.601	74.5959	74.9661
ENSSSCG00000037039	78.638	77.3574	44.7827	101.362	121.017	84.6315	132.113	137.904	33.6845	102.798	141.856	109.671
ENSSSCG00000009422	92.8934	72.365	80.4862	58.7767	111.095	83.1232	88.3371	97.3522	37.2448	76.0667	136.255	87.0512
ENSSSCG00000004497	87.1748	91.8952	79.1013	64.3057	83.0373	81.1028	32.3507	87.8168	41.6679	80.177	48.329	58.0683
ENSSSCG00000004390	85.3621	63.8953	93.282	100.615	56.6613	79.9631	111.829	80.9665	53.776	120.71	124.558	98.3679
ENSSSCG00000004928	83.1937	54.3771	93.4741	91.9508	88.56	82.3112	56.8326	34.1644	29.3855	100.818	78.495	59.9391
ENSSSCG00000003156	81.2784	70.6129	89.9753	78.3465	94.4594	82.9345	40.6299	63.0072	27.8189	58.0317	48.8478	47.6671
ENSSSCG00000005636	124.708	47.7881	93.3151	52.0175	62.1033	75.9864	38.4892	141.904	33.2356	51.2483	26.0002	58.1754
ENSSSCG00000013344	81.3263	83.3376	80.5922	55.0862	87.0263	77.4737	165.491	93.6162	50.3159	106.108	154.825	114.071
ENSSSCG00000014156	59.5123	89.6763	80.6585	107.857	26.6057	72.8619	38.8896	70.8259	16.066	47.9321	21.5266	39.048
ENSSSCG00000014255	68.1585	57.2928	52.9863	142.453	54.9796	75.174	84.5895	116.731	42.6092	199.996	132.73	115.331
ENSSSCG00000001485	92.2709	82.4852	81.7453	87.8107	62.6213	81.3867	86.5856	63.6124	36.4931	77.0006	99.948	72.728
ENSSSCG00000013435	66.1406	90.7654	68.0218	81.1375	102.868	81.7867	88.1036	123.053	39.1709	107.311	111.444	93.8165
ENSSSCG00000010212	74.8279	117.886	68.8965	75.1653	57.6165	78.8784	66.1683	56.5916	28.8146	64.1161	59.5018	55.0385
ENSSSCG00000013233	80.7722	69.6387	78.1139	81.5872	94.1702	80.8565	130.022	91.2227	35.5104	99.241	121.356	95.4706
ENSSSCG00000010172	74.8895	89.3313	77.8158	71.594	82.082	79.1425	81.7648	82.7657	31.7867	73.5222	88.0166	71.5712
ENSSSCG00000007950	73.1383	77.743	84.091	84.1467	87.1541	81.2546	81.0921	83.1234	42.1015	83.236	127.397	83.3901
ENSSSCG00000038873	68.7058	82.5191	70.626	105.694	65.7963	78.6682	70.8556	84.2238	19.1491	62.9921	67.5453	60.9532
ENSSSCG00000005084	72.9058	80.9767	81.8513	74.7619	72.8393	76.667	115.288	97.3577	38.6567	90.7408	131.447	94.698
ENSSSCG00000016863	69.7797	83.385	80.5459	71.594	73.1622	75.6933	95.0873	70.3912	42.4305	85.0646	79.6608	74.5269
ENSSSCG00000011848	128.368	57.5702	99.1398	52.4342	40.8801	75.6783	22.2365	100.549	32.0481	25.9378	33.4691	42.8481
ENSSSCG00000009910	75.895	81.0375	82.1959	87.4072	85.2773	82.3626	113.286	103.999	37.8047	114.536	131.263	100.178
ENSSSCG00000010904	77.6393	83.1482	81.5465	79.5833	88.4389	82.0712	50.783	60.3881	29.8867	58.6301	62.4302	52.4236
ENSSSCG00000013305	76.3465	87.1801	67.2068	91.6598	67.135	77.9056	132.185	90.2488	35.6106	98.2232	119.532	95.1601
ENSSSCG00000009123	73.6103	86.1383	63.1977	86.3358	71.9918	76.2548	103.116	80.3503	26.4222	76.749	127.582	82.8439
ENSSSCG00000012606	42.3772	71.6547	88.1133	151.262	48.6429	80.41	131.446	86.975	60.1362	119.177	82.4944	96.0458
ENSSSCG00000035555	69.9028	72.4529	77.1929	76.541	109.097	81.0373	53.7522	86.0121	29.5555	71.2742	66.4576	61.4103
ENSSSCG00000009825	81.552	111.425	61.6273	92.8966	38.7813	77.2565	51.9896	98.007	34.58	46.7689	56.6458	57.5983
ENSSSCG00000014044	78.7201	95.5888	71.6399	74.6429	73.7878	78.8759	122.744	85.4729	33.9372	88.9345	114.267	89.0711
ENSSSCG00000031888	85.3826	46.1713	107.065	32.5733	52.9615	64.8308	51.5559	102.618	19.0445	55.2468	14.8887	48.6708
ENSSSCG00000023010	83.2484	80.1513	72.2495	83.2869	83.683	80.5238	54.7197	71.167	22.193	62.142	83.3869	58.7217
ENSSSCG00000009994	89.4116	68.4143	82.7127	60.6086	82.2637	76.6822	97.5505	94.7551	52.4992	109.973	98.3471	90.6249
ENSSSCG00000009019	82.9064	84.8529	60.07	79.2195	79.8151	77.3728	92.385	95.0633	49.8366	113.552	113.648	92.8968
ENSSSCG00000007369	77.0989	85.9353	64.1917	70.3175	104.691	80.4469	20.9132	39.3916	12.5122	39.0572	24.271	27.229
ENSSSCG00000024592	69.4514	90.3663	68.9031	93.0222	68.3727	78.0232	94.1643	91.2557	33.4252	80.9264	86.7895	77.3122
ENSSSCG00000007203	75.8608	81.8426	79.7971	86.4482	68.4871	78.4872	102.204	80.1467	30.7844	85.3219	90.5658	77.8046
ENSSSCG00000037958	90.1982	47.6867	112.651	56.151	91.2776	79.593	66.88	77.0599	52.9785	72.3423	49.7235	63.7968
ENSSSCG00000008980	91.7031	75.4227	88.0802	70.4432	66.9466	78.5192	136.845	95.751	38.4693	88.1348	89.188	89.6776
ENSSSCG00000012961	78.6996	60.1205	82.0169	86.8715	85.5396	78.6496	72.4125	87.4372	38.3168	82.962	94.4927	75.1242
ENSSSCG00000027857	78.0429	81.6599	71.5338	79.0343	73.1824	76.6907	97.9452	93.0825	34.8197	85.266	95.837	81.3901
ENSSSCG00000000078	91.3132	68.8675	77.6037	81.4682	68.9781	77.6461	87.2584	65.9454	35.5474	74.5568	91.0176	70.8651
ENSSSCG00000018084	106.786	65.5054	53.0327	92.4733	85.9096	80.7414	80.1635	37.6804	15.5822	26.2007	58.442	43.6137
ENSSSCG00000022940	84.3634	75.5445	93.2422	71.8651	53.4862	75.7003	91.1395	102.909	34.787	85.3443	105.392	83.9145
ENSSSCG00000013906	72.68	77.0666	67.0477	75.7672	102.565	79.0254	62.4207	54.5117	27.9322	64.3789	62.7649	54.4017
ENSSSCG00000013244	88.9054	69.6793	69.7248	61.3891	101.772	78.294	162.928	144.066	31.5252	110.062	159.387	121.594
ENSSSCG00000011033	84.124	54.2486	96.0319	68.016	69.7517	74.4344	78.6622	92.9669	28.0041	154.397	48.6637	80.5388
ENSSSCG00000029637	83.5768	77.4048	71.6134	71.885	79.7545	76.8469	86.947	77.1425	36.0072	86.5913	93.26	75.9896
ENSSSCG00000016364	57.084	71.7561	65.908	102.943	106.581	80.8544	42.7484	70.8974	12.059	53.5803	48.7362	45.6043
ENSSSCG00000040860	117.833	75.0303	74.4164	87.4006	51.1654	81.1692	76.8384	140.512	32.4142	73.4775	80.4975	80.7479
ENSSSCG00000009464	92.9481	82.6611	74.4561	69.8281	68.3929	77.6573	54.792	77.3515	66.5726	124.848	103.345	85.3818
ENSSSCG00000017406	83.2005	58.3414	82.7525	65.2977	95.7106	77.0606	74.264	71.6732	47.6751	101.69	109.994	81.0594
ENSSSCG00000025321	72.468	82.3364	59.8381	83.4523	87.1877	77.0565	90.4889	93.4786	32.8543	109.24	94.3421	84.0808
ENSSSCG00000032478	67.5908	50.5414	93.6862	78.1283	100.298	78.049	36.9379	59.4472	29.83	79.0698	54.8274	52.0225
ENSSSCG00000007744	74.9305	77.1613	77.2923	70.959	106.541	81.3768	22.0419	60.9273	23.1147	57.4278	39.9508	40.6925
ENSSSCG00000002330	77.181	79.1298	83.5675	65.7409	73.5591	75.8357	92.068	82.0339	34.081	85.3275	104.193	79.5407
ENSSSCG00000017271	63.7739	71.0661	54.1924	69.6297	97.3049	71.1934	59.2235	61.5986	29.6622	68.2991	56.3335	55.0234
ENSSSCG00000003520	85.5399	68.9081	93.282	68.2078	59.7354	75.1346	64.2833	57.1528	25.8906	58.2107	61.8278	53.473
ENSSSCG00000003738	114.023	68.7863	71.9844	62.1562	61.666	75.7233	68.9707	44.6132	25.2478	51.8243	63.8582	50.9028
ENSSSCG00000015595	114.078	105.445	150.164	23.3935	37.4292	86.1019	40.4742	127.394	15.6738	55.7333	37.2957	55.3143
ENSSSCG00000016127	67.7413	56.8396	94.0042	99.6425	59.9305	75.6316	50.6051	95.4759	37.1794	62.5391	82.8402	65.7279
ENSSSCG00000008382	80.608	78.1963	73.1971	68.0093	66.7717	73.3565	95.9992	77.1755	35.0637	75.0322	87.0684	74.0678
ENSSSCG00000006987	86.6002	68.3669	73.7272	35.6883	95.4079	71.9581	77.35	44.2886	49.2091	70.7709	124.402	73.2041
ENSSSCG00000009405	75.6351	70.004	87.5368	77.2619	66.1058	75.3087	64.3612	86.6228	36.3906	60.2574	69.9327	63.513
ENSSSCG00000015631	70.1765	72.9738	69.8839	101.541	57.2331	74.3616	45.7843	47.2102	29.2657	62.5726	34.0381	43.7742
ENSSSCG00000011274	74.4038	70.6399	76.232	72.1429	82.4251	75.1687	83.8277	77.6211	32.4272	84.237	88.8143	73.3855
ENSSSCG00000031088	69.8892	75.2333	63.6417	71.3029	96.8408	75.3816	66.969	83.8607	49.6034	94.8958	89.0932	76.8844
ENSSSCG00000004121	72.6185	58.5714	106.926	78.0687	67.2224	76.6814	52.5234	84.1138	27.2415	77.3641	74.8135	63.2112
ENSSSCG00000010987	71.4282	77.4589	71.4411	91.6135	67.5117	75.8907	66.8133	62.7706	31.3182	84.6676	88.3904	66.792
ENSSSCG00000024621	82.1403	65.113	85.5687	57.11	76.3373	73.2539	99.5522	108.098	48.9585	115.828	129.517	100.391
ENSSSCG00000022760	74.2602	72.6761	83.5013	72.758	64.1012	73.4593	103.25	85.4453	34.3316	83.1801	96.763	80.5939
ENSSSCG00000004387	61.2566	90.1701	64.2116	105.502	46.5306	73.5342	136.039	99.2065	29.5468	98.9222	68.7613	86.4951
ENSSSCG00000022479	91.067	61.3517	78.0079	74.6759	74.7767	75.9758	118.035	93.5061	40.7441	99.4703	106.268	91.6046
ENSSSCG00000000571	98.2631	50.4467	88.6037	56.8455	73.4246	73.5167	89.6882	90.7825	43.9972	103.301	133.985	92.3508
ENSSSCG00000013021	73.4804	72.6897	68.7308	82.7644	76.8889	74.9108	59.2346	72.229	25.8339	60.9006	54.0855	54.4567
ENSSSCG00000033497	90.6224	64.6801	67.876	88.7895	74.2722	77.248	77.6836	48.5418	15.8415	57.8304	27.88	45.5555
ENSSSCG00000004044	87.2637	58.4902	67.5248	78.6573	83.4543	75.0781	66.8911	60.1515	27.8625	64.8878	54.0521	54.769
ENSSSCG00000014387	76.7911	55.5001	96.244	54.6762	113.792	79.4008	75.7598	133.084	22.0187	101.853	161.239	98.7908
ENSSSCG00000001549	83.009	88.1813	47.1219	134.682	26.007	75.8002	183.885	63.6234	21.8269	44.0008	66.1843	75.9041
ENSSSCG00000017268	64.0612	90.8196	67.008	95.6082	83.2861	80.1566	72.1178	95.9491	23.3696	63.2549	79.6775	66.8738
ENSSSCG00000030065	60.0937	75.6933	75.7085	73.6971	93.0401	75.6465	64.9506	83.316	26.4527	70.6422	87.3808	66.5485
ENSSSCG00000003104	72.1944	68.9825	72.8393	71.3162	104.112	77.889	71.9454	72.9773	23.0972	79.8191	99.552	69.4782
ENSSSCG00000023118	70.2517	68.7255	84.9392	67.143	83.1112	74.8341	99.9803	107.63	38.7046	127.376	147.562	104.251
ENSSSCG00000003570	68.3774	68.1978	84.7139	78.7962	85.1629	77.0497	63.01	73.2799	30.1067	70.1445	76.6654	62.6413
ENSSSCG00000017732	80.5738	72.5003	70.3013	74.709	60.018	71.6205	88.1147	73.643	23.4916	64.7536	61.8278	62.3662
ENSSSCG00000036659	69.4172	59.6605	95.0115	79.4444	70.6195	74.8306	55.1867	91.0686	41.925	58.2498	71.8906	63.6642
ENSSSCG00000010579	71.1478	67.9001	67.0013	79.947	82.2973	73.6587	53.6688	64.0526	20.6198	59.6367	58.3025	51.2561
ENSSSCG00000039953	62.44	64.2809	95.3163	65.1589	70.3706	71.5133	71.4728	67.442	35.0463	57.3327	62.5697	58.7727
ENSSSCG00000005317	71.4077	63.963	76.0531	69.7554	86.3065	73.4971	72.646	72.471	28.1588	90.2766	59.1838	64.5473
ENSSSCG00000005994	43.41	105.066	46.1147	99.669	40.1401	66.88	46.6239	47.3588	62.217	62.595	59.7918	55.7173
ENSSSCG00000015531	82.5644	76.708	63.655	74.2593	65.7694	72.5912	117.996	86.7549	31.292	76.1786	88.8589	80.216
ENSSSCG00000010095	75.9087	77.6077	74.7676	67.0107	77.9518	74.6493	102.955	104.065	37.4953	101.019	123.08	93.723
ENSSSCG00000008068	66.8041	88.9592	58.0158	110.357	56.0424	76.0357	41.2582	59.5628	24.5636	60.6153	69.5701	51.114
ENSSSCG00000025284	69.082	60.3302	86.9205	85.6348	76.7342	75.7403	53.5075	66.8092	33.983	54.6037	62.4972	54.2801
ENSSSCG00000031083	70.4295	71.9591	81.3609	67.8242	82.2704	74.7688	71.5061	92.2901	29.4422	86.1384	104.254	76.7262
ENSSSCG00000007544	72.7416	97.3815	64.5429	72.672	58.8004	73.2277	68.6982	88.7082	20.7506	61.1634	44.6921	56.8025
ENSSSCG00000022506	74.1986	56.6569	63.6483	71.3625	101.731	73.5195	63.0378	58.754	22.8336	112.998	36.2303	58.7707
ENSSSCG00000037671	68.0696	61.0135	75.0128	73.0754	92.0714	73.8485	37.872	57.9946	27.3613	60.9677	51.3969	47.1185
ENSSSCG00000009937	83.5357	65.5324	86.9073	89.5567	57.825	76.6714	50.1769	100.483	37.1663	79.3214	70.8475	67.599
ENSSSCG00000010877	74.3559	66.0398	67.8562	79.656	71.0365	71.7889	204.875	112.027	42.5678	108.479	115.104	116.61
ENSSSCG00000026536	71.1615	57.7258	78.3459	84.8081	75.9135	73.5909	49.5709	77.291	26.0191	68.355	69.7821	58.2036
ENSSSCG00000007874	125.939	58.6999	59.5068	56.5809	82.0417	76.5537	16.832	47.2763	10.9281	31.5021	21.3425	25.5762
ENSSSCG00000022398	75.8129	74.4688	68.8634	56.6867	64.7402	68.1144	75.7876	74.4519	32.9698	75.7703	112.733	74.3425
ENSSSCG00000003438	82.3387	52.0906	87.7687	78.1679	67.6866	73.6105	52.9793	55.0675	29.1175	72.4765	61.627	54.2536
ENSSSCG00000002140	104.584	44.8928	88.8025	50.3773	99.6795	77.6671	9.03645	47.799	31.7191	74.9483	58.8603	44.4726
ENSSSCG00000009172	72.2217	85.6174	51.7869	57.5994	63.3343	66.112	40.0628	48.7234	20.4455	54.2346	61.5043	44.9941
ENSSSCG00000039673	70.4638	52.2056	82.1362	57.1762	117.876	75.9715	27.908	50.8417	17.8112	49.7832	55.3908	40.347
ENSSSCG00000028225	66.6879	87.728	71.6929	68.6178	61.2826	71.2018	101.359	79.5855	26.2544	67.3708	103.256	75.5651
ENSSSCG00000035676	72.598	84.7853	58.7116	81.3028	60.1794	71.5154	171.997	131.257	34.3752	112.556	152.984	120.634
ENSSSCG00000007845	68.7537	56.9004	86.7814	86.5342	60.3812	71.8702	70.4108	89.7701	42.5678	73.9529	84.826	72.3055
ENSSSCG00000022112	75.4641	61.2232	66.9152	67.2422	67.2695	67.6228	70.2996	65.3511	26.7687	66.7221	57.7838	57.385
ENSSSCG00000005719	75.2247	61.1623	85.8404	64.5967	83.9319	74.1512	55.5537	73.7916	29.6034	75.2279	67.1102	60.2574
ENSSSCG00000009889	66.5579	82.1335	67.6375	53.3733	91.1095	72.1623	95.4765	156.683	47.5923	126.828	93.6505	104.046
ENSSSCG00000006016	77.1536	68.6781	68.6049	75.6878	68.588	71.7425	92.3405	84.2403	50.7081	95.5221	104.277	85.4175
ENSSSCG00000000119	74.6227	73.3865	73.7802	72.1495	67.8009	72.348	86.1241	57.725	35.031	85.9706	88.2175	70.6136
ENSSSCG00000000191	79.9445	64.1997	67.4718	67.9498	88.6878	73.6507	73.5968	59.4968	22.5198	61.7562	67.3501	56.9439
ENSSSCG00000001409	69.7934	69.2464	66.2128	76.9973	80.6021	72.5704	64.25	64.5478	27.9845	68.7577	80.4807	61.2041
ENSSSCG00000015410	79.8419	73.7653	64.4899	52.077	66.0587	67.2466	113.119	69.4668	36.8809	93.8333	111.433	84.9467
ENSSSCG00000033299	71.7292	58.5443	77.5176	70.2315	79.7007	71.5447	75.2482	56.2339	26.8515	69.3952	39.4432	53.4344
ENSSSCG00000011615	55.7501	92.9979	47.4864	111.342	59.6884	73.453	57.7945	75.932	31.9697	69.781	62.7482	59.6451
ENSSSCG00000008629	67.495	86.2397	78.6374	79.6692	39.7096	70.3502	54.3026	66.7157	12.9131	46.9591	68.7446	49.927
ENSSSCG00000015244	61.0651	66.8516	79.6712	72.877	77.8912	71.6712	117.428	91.8114	30.475	96.5064	100.032	87.2506
ENSSSCG00000012270	70.2654	64.3689	78.0344	74.1071	80.1716	73.3895	66.3017	71.7227	21.9511	71.5538	84.5304	63.212
ENSSSCG00000001471	72.1054	73.7924	80.6784	70.4498	66.0452	72.6142	80.7028	81.8634	32.1157	76.9279	73.8485	69.0917
ENSSSCG00000011782	71.5993	56.7651	85.1844	73.1085	71.9985	71.7312	48.0362	73.7091	19.4563	72.8344	56.7239	54.152
ENSSSCG00000039249	65.655	81.5517	53.9207	47.6789	94.446	68.6504	77.1165	74.1767	21.8705	56.1471	77.9929	61.4608
ENSSSCG00000033272	74.8553	49.5064	86.6356	74.6693	84.5239	74.0381	72.4013	78.3089	22.5961	66.2971	73.5082	62.6223
ENSSSCG00000014338	71.0383	66.4322	66.4315	87.9429	65.3053	71.43	175.506	112.731	42.509	95.1363	121.184	109.413
ENSSSCG00000009898	58.3358	72.967	67.1007	80.734	76.64	71.1555	77.1721	81.0325	28.9367	91.9151	75.0087	70.813
ENSSSCG00000015129	73.9729	66.466	74.4826	77.0304	60.7108	70.5325	88.2092	78.8537	27.3591	77.2355	95.5916	73.4498
ENSSSCG00000010849	75.2178	66.7298	78.1537	69.2461	65.0429	70.8781	85.2067	92.0865	27.089	74.747	89.6399	73.7538
ENSSSCG00000001064	63.1719	66.1074	78.326	76.1574	72.8595	71.3245	34.3301	42.1207	25.4897	60.5259	57.4658	43.9864
ENSSSCG00000020657	65.2172	58.4631	62.3164	58.8891	109.386	70.8544	33.1903	49.7413	13.1354	57.4445	32.4261	37.1875
ENSSSCG00000027778	63.7602	80.2799	71.8585	58.7436	64.4981	67.828	69.7769	61.5161	21.121	59.6423	70.4347	56.4982
ENSSSCG00000011229	71.2367	70.0446	64.6887	57.2225	76.7611	67.9907	73.3633	62.9577	27.7143	55.7501	81.5461	60.2663
ENSSSCG00000033368	63.9928	63.3068	64.5429	87.0501	75.1601	70.8105	60.8749	62.7486	34.641	67.5441	72.3926	59.6402
ENSSSCG00000016606	128.443	65.1401	72.3091	36.4886	68.4938	74.1749	14.2631	37.7299	20.2364	63.3276	69.3414	40.9797
ENSSSCG00000002822	73.0357	69.7605	82.832	58.3005	76.3104	72.0478	87.1694	90.5624	26.8057	76.4414	90.4933	74.2945
ENSSSCG00000005308	74.2328	69.3884	51.1574	72.8836	73.5255	68.2375	126.019	85.8415	32.0852	80.2553	96.0713	84.0545
ENSSSCG00000006725	78.2686	63.8412	94.7265	79.3584	52.9144	73.8218	29.4983	64.1241	12.9981	43.4024	34.172	36.839
ENSSSCG00000018007	61.7559	64.2403	56.4851	97.341	79.2164	71.8078	85.4402	76.6362	12.5035	42.1777	38.9245	51.1364
ENSSSCG00000008192	69.6908	74.2456	66.1863	72.9828	52.2485	67.0708	79.7854	52.3879	25.2217	59.9051	78.6065	59.1813
ENSSSCG00000003930	63.9654	74.3133	55.0273	79.3319	72.6375	69.0551	83.6331	85.3683	46.5944	112.299	98.1575	85.2104
ENSSSCG00000027293	69.0068	72.6964	53.9008	55.0135	74.6018	65.0438	164.613	97.9409	42.0754	107.814	132.658	109.02
ENSSSCG00000021427	71.4966	60.9661	79.585	68.9816	79.2635	72.0586	44.4387	61.7032	21.3345	65.8497	70.0108	52.6674
ENSSSCG00000032657	68.6511	57.1034	64.4833	60.2978	101.428	70.3928	35.192	67.5025	35.1421	60.9397	46.4213	49.0395
ENSSSCG00000037772	60.1074	63.3203	76.285	82.8372	56.5873	67.8274	46.8352	60.5917	31.1613	57.3215	64.9125	52.1644
ENSSSCG00000006899	71.9892	78.5278	50.5677	70.9921	68.1036	68.0361	106.491	83.2389	44.1889	105.538	139.44	95.7795
ENSSSCG00000023267	79.3152	52.7536	76.5368	65.6549	88.5264	72.5574	34.8306	63.1998	16.0202	52.6017	47.7824	42.8869
ENSSSCG00000017936	72.4611	55.9466	71.1959	82.1295	67.922	69.931	66.6687	55.9918	35.5954	63.0256	71.9017	58.6366
ENSSSCG00000013639	69.0273	65.7083	63.8206	67.262	72.4425	67.6521	40.7745	44.4481	21.9119	50.3871	45.0045	40.5052
ENSSSCG00000009556	66.1748	59.1734	72.9055	69.2329	86.8043	70.8582	51.339	76.8673	27.9714	72.3423	75.996	60.9032
ENSSSCG00000014305	68.7058	54.2013	79.3332	72.414	70.0006	68.931	59.1846	65.6868	37.9747	66.2803	66.4743	59.1201
ENSSSCG00000004064	78.8295	63.5841	70.7122	55.9196	75.335	68.8761	57.6611	52.1843	23.0733	56.4212	64.3491	50.7378
ENSSSCG00000003559	63.6986	72.2567	61.6604	74.3849	68.5476	68.1097	72.6126	57.2023	27.357	65.9112	68.4155	58.2997
ENSSSCG00000016330	74.2944	71.3232	60.1164	53.1484	76.6737	67.1112	35.748	50.3245	15.2205	49.9509	50.1195	40.2727
ENSSSCG00000017792	67.1941	45.3934	85.7874	57.0902	92.5356	69.6001	59.407	66.116	28.5663	72.415	74.1776	60.1363
ENSSSCG00000039244	72.2149	31.2345	86.5296	96.1108	44.3175	66.0814	44.5166	45.5046	46.0301	40.9642	94.1302	54.2291
ENSSSCG00000023593	55.0524	74.1915	55.8821	84.9006	52.9211	64.5896	70.1772	67.9977	21.2365	64.0378	67.6569	58.2212
ENSSSCG00000036237	58.3973	77.8175	55.3122	66.1046	75.3686	66.6001	77.5946	60.7348	32.2442	56.4268	82.3828	61.8766
ENSSSCG00000009338	42.4387	113.644	41.231	94.6492	33.5411	65.1008	33.1736	61.9343	16.968	47.3617	29.4362	37.7748
ENSSSCG00000013017	60.8462	58.0099	70.2218	61.3891	94.7554	69.0445	40.9469	45.3395	12.4163	45.5666	51.4304	39.1399
ENSSSCG00000021118	74.1849	62.4747	70.4405	66.1575	66.3278	67.9171	60.9472	67.3595	19.428	58.384	61.7051	53.5648
ENSSSCG00000034086	63.2472	62.0012	72.3754	80.5555	65.4331	68.7225	42.576	60.1515	30.7255	50.3983	56.7239	48.1151
ENSSSCG00000033162	56.5778	60.7835	72.826	72.9894	86.3536	69.9061	51.8839	60.3166	21.3411	50.3759	52.2559	47.2347
ENSSSCG00000006816	85.4168	41.8147	62.82	70.0728	84.6719	68.9593	35.3365	43.1111	35.8241	78.4378	75.9012	53.7222
ENSSSCG00000017164	78.3918	45.9887	67.5977	57.0703	97.9305	69.3958	59.874	57.2133	28.1283	79.1816	55.7143	56.0223
ENSSSCG00000026498	70.6279	52.7536	81.4404	54.7423	84.201	68.753	50.5884	80.3943	27.0694	69.5685	80.2241	61.5689
ENSSSCG00000015310	64.5947	84.4132	48.5665	67.7911	59.3587	64.9448	85.3401	72.7902	19.197	58.8091	106.67	68.5612
ENSSSCG00000029811	71.7292	69.2869	64.7218	62.2422	60.8386	65.7638	111.423	75.6899	39.1731	76.7098	99.1058	80.4204
ENSSSCG00000025190	65.4224	47.6528	77.67	64.5901	92.0243	69.4719	67.9198	82.0615	27.5596	49.6601	46.8285	54.8059
ENSSSCG00000007264	58.0074	74.1238	59.1423	67.3347	71.2922	65.9801	67.8642	63.4804	26.2261	62.3042	72.0021	58.3754
ENSSSCG00000011538	67.6182	57.4619	78.0676	82.2221	46.1674	66.3074	58.4173	87.5747	14.5974	66.023	45.1997	54.3624
ENSSSCG00000024260	64.8615	66.8719	57.1676	70.549	68.958	65.6816	129.183	106.816	55.8002	141.155	149.486	116.488
ENSSSCG00000013302	78.1523	53.5924	76.2188	67.2355	52.1072	65.4613	87.0638	78.6281	66.6838	188.488	165.825	117.338
ENSSSCG00000001725	57.3097	60.4791	62.1441	90.7207	39.6289	62.0565	46.1346	42.7314	19.1774	39.404	37.3905	36.9676
ENSSSCG00000026819	55.6612	69.4899	55.1466	75.6283	59.87	63.1592	98.2789	61.6481	23.0079	94.8007	44.9766	64.5425
ENSSSCG00000025507	63.4182	68.4752	56.9225	74.8743	71.3124	67.0005	65.4065	52.9326	27.5509	68.3103	64.6726	55.7746
ENSSSCG00000022048	78.0155	69.4425	58.0953	72.1098	54.2261	66.3779	64.5058	72.3335	18.7569	61.6667	64.6168	56.3759
ENSSSCG00000007504	60.853	78.7578	49.8719	63.3335	83.9588	67.355	96.2549	75.6238	24.4983	62.3154	53.2656	62.3916
ENSSSCG00000009828	65.6686	66.1683	70.414	62.315	53.7015	63.6535	75.871	61.6206	30.4684	72.3255	77.6136	63.5798
ENSSSCG00000002965	75.5051	73.0617	53.1321	60.4962	72.2339	66.8858	53.363	60.5862	24.7684	62.2874	49.2103	50.0431
ENSSSCG00000029760	48.1299	78.6901	62.8995	94.6029	50.9031	67.0451	85.7682	117.865	14.9852	61.7953	55.3294	67.1486
ENSSSCG00000031592	56.5846	93.3632	53.2448	63.1615	51.8314	63.6371	25.3003	46.0328	10.3551	32.4696	33.4747	29.5265
ENSSSCG00000022107	57.3507	66.3172	55.2725	66.9445	77.2051	64.618	86.3076	90.5404	31.8106	75.9101	91.6033	75.2344
ENSSSCG00000034704	61.1882	62.6303	70.7652	61.5412	71.0231	65.4296	81.181	70.0886	29.8627	69.4902	71.7567	64.4758
ENSSSCG00000017277	63.3361	59.1937	70.3345	80.7671	43.7928	63.4848	52.3009	45.7907	19.7875	49.3917	49.6454	43.3832
ENSSSCG00000038455	65.5729	66.8922	76.0597	58.1087	73.4313	68.013	38.8173	49.9229	12.3117	32.2962	34.2389	33.5174
ENSSSCG00000028178	62.2895	59.0584	65.7357	75.9854	60.4283	64.6995	58.9344	94.458	38.1054	76.5309	72.8277	68.1713
ENSSSCG00000033190	54.9771	64.653	74.2573	101.547	38.3373	66.7544	18.3777	34.0599	12.7954	30.2047	29.8434	25.0562
ENSSSCG00000001806	67.1804	82.3702	47.6255	62.6853	55.733	63.1189	92.9577	80.5649	49.6056	91.4398	106.876	84.2888
ENSSSCG00000016501	74.4585	60.2964	62.1309	71.1112	59.3655	65.4725	93.3636	82.0284	26.8667	66.7444	115.182	76.837
ENSSSCG00000036431	77.0305	64.9439	66.8489	59.4248	56.1164	64.8729	70.7666	62.8861	24.8643	65.3911	81.4848	61.0786
ENSSSCG00000033842	69.3214	64.6733	72.1832	49.5506	74.0569	65.9571	48.2531	62.501	26.4004	51.9082	73.0006	52.4127
ENSSSCG00000029198	66.3116	81.8223	45.7436	59.9539	53.8091	61.5281	67.9754	55.6287	21.1515	48.0328	64.9069	51.539
ENSSSCG00000017101	66.1475	61.8388	76.9079	57.5267	68.0902	66.1022	51.2945	45.6751	38.1468	48.743	65.5595	49.8838
ENSSSCG00000006311	48.4993	75.2671	67.3128	66.0715	73.4044	66.111	71.7508	108.423	29.7167	89.544	76.4422	75.1753
ENSSSCG00000037644	67.1051	59.6673	56.7104	50.8932	98.1996	66.5151	28.3918	14.8791	2.43482	10.4809	5.54556	12.3464
ENSSSCG00000011066	69.5335	56.826	59.5598	66.4816	62.9307	63.0663	73.2854	71.167	29.9324	63.3388	97.728	67.0903
ENSSSCG00000016331	63.7533	66.2563	89.8759	25.1197	68.4064	62.6823	44.8557	51.7386	15.1966	55.683	33.3576	40.1663
ENSSSCG00000026533	62.5631	51.0556	102.155	94.6823	43.3421	70.7596	62.3873	82.045	11.6559	53.1106	58.4699	53.5337
ENSSSCG00000017069	67.6934	65.5866	67.2333	70.2051	58.0806	65.7598	79.3239	76.9389	28.5619	74.5512	76.3307	67.1413
ENSSSCG00000017259	47.4938	73.6165	57.1213	67.5927	52.2283	59.6105	102.916	77.0929	24.8643	81.7037	88.8589	75.0872
ENSSSCG00000040325	65.3266	65.7895	65.1459	58.6775	61.2961	63.2471	65.5956	73.654	48.5118	65.1618	64.3937	63.4634
ENSSSCG00000004814	62.2758	68.5969	61.2959	58.2674	63.8994	62.8671	57.6221	65.7363	26.7207	63.775	76.2526	58.0213
ENSSSCG00000011243	83.1253	63.1377	61.2496	57.5465	57.7174	64.5553	91.4342	63.4529	15.8938	53.9047	66.6919	58.2755
ENSSSCG00000009090	72.3859	57.0357	68.0019	53.9619	59.5	62.1771	83.0048	68.9496	39.5021	86.3341	87.5035	73.0588
ENSSSCG00000027898	73.8155	65.5663	62.1375	56.5148	57.9596	63.1987	104.929	64.3222	26.834	64.323	87.4421	69.5701
ENSSSCG00000003379	77.4341	65.0724	48.1623	66.0715	71.1105	65.5702	98.5068	99.7677	20.4804	65.3072	36.1633	64.0451
ENSSSCG00000012042	63.5892	56.6163	65.4507	76.918	57.6434	64.0435	58.6897	67.2329	38.0924	61.6723	75.4103	60.2195
ENSSSCG00000005385	153.116	58.6796	65.8682	39.6235	18.9035	67.2382	6.01166	67.9042	8.93009	27.403	6.91775	23.4333
ENSSSCG00000003486	64.2732	63.1985	69.4399	49.9077	88.0824	66.9804	30.2267	49.3231	12.5013	35.5229	34.3114	32.3771
ENSSSCG00000040631	51.7143	55.2025	86.788	63.221	47.802	60.9456	41.8921	73.8631	17.9376	79.9421	26.4576	48.0185
ENSSSCG00000013259	54.0742	57.2657	55.4315	79.2394	71.3931	63.4808	40.2352	60.135	20.5784	50.9184	56.8578	45.745
ENSSSCG00000026731	62.0501	45.7857	79.3796	69.6694	62.4531	63.8676	52.2398	63.4639	26.9495	75.8263	61.4708	55.9901
ENSSSCG00000006089	59.3823	58.7473	67.0278	64.7819	66.5834	63.3045	73.9026	92.7083	37.2666	80.3168	89.4223	74.7233
ENSSSCG00000014364	64.0064	59.5996	58.4598	78.8095	56.2442	63.4239	78.0506	83.1839	28.7253	69.7922	75.0477	66.96
ENSSSCG00000011101	59.0198	67.7175	54.9544	74.8545	54.6768	62.2446	111.218	88.7852	24.3937	86.8542	106.363	83.5227
ENSSSCG00000031608	50.9824	56.6028	53.3044	58.4261	92.8383	62.4308	38.0611	59.6618	21.3236	62.4552	56.5789	47.6161
ENSSSCG00000029275	211.567	46.7734	21.9678	42.8311	11.9546	67.0188	28.4863	66.2315	9.71014	24.3776	15.4577	28.8526
ENSSSCG00000017239	61.6055	65.3768	52.2177	73.3003	64.1483	63.3297	60.1465	64.1462	33.7215	67.5218	61.5712	57.4214
ENSSSCG00000016646	94.0425	46.1984	115.573	41.3893	37.1534	66.8714	74.5476	79.9926	31.1962	68.0474	85.6516	67.8871
ENSSSCG00000010569	74.9237	56.4607	52.2773	64.9869	61.6997	62.0697	120.815	100.367	39.2494	107.652	82.1932	90.0553
ENSSSCG00000007907	67.3445	61.2435	58.864	67.9168	60.4552	63.1648	95.3653	96.4938	24.3937	76.3351	83.3869	75.195
ENSSSCG00000024564	62.652	51.6847	70.4073	86.2035	47.0217	63.5939	52.9126	64.7349	30.1982	53.1665	68.0864	53.8197
ENSSSCG00000030857	77.1947	54.0524	51.4821	59.9142	80.2187	64.5724	30.6937	39.1275	13.1266	37.9332	26.0281	29.3818
ENSSSCG00000010470	72.7963	57.6175	58.2478	59.6364	64.3501	62.5296	75.7709	68.3554	23.1343	58.4232	84.5527	62.0473
ENSSSCG00000028920	62.5905	49.2967	61.8062	73.5781	77.8643	65.0271	58.5841	61.9122	28.6904	60.168	77.6415	57.3992
ENSSSCG00000017489	62.481	47.4837	74.3634	62.4737	79.3913	65.2386	52.8403	55.1885	16.4843	49.9621	65.4703	47.9891
ENSSSCG00000014394	61.2361	56.7178	66.1001	64.6165	66.2807	62.9902	61.2586	71.4696	32.7977	67.0912	71.9408	60.9116
ENSSSCG00000016792	96.4504	28.5285	94.8789	95.1849	14.3628	65.8811	51.6782	63.9481	11.4794	33.6495	24.7116	37.0934
ENSSSCG00000003579	77.3315	51.3059	61.9122	38.7571	88.1295	63.4872	43.0375	41.5594	18.0291	40.2316	39.0862	36.3888
ENSSSCG00000010320	53.1439	60.9526	56.949	82.5065	54.9325	61.6969	75.8876	101.336	38.709	81.4129	91.4304	77.7551
ENSSSCG00000022783	59.1224	61.5209	58.6255	70.5887	53.4862	60.6687	95.9213	68.9111	24.7314	69.9824	108.371	73.5834
ENSSSCG00000023667	60.1963	59.0923	66.8688	56.6735	78.4495	64.2561	75.0258	72.2069	27.1522	67.8461	78.0097	64.0481
ENSSSCG00000038969	54.2589	56.4675	63.9532	47.7186	88.2707	62.1338	43.0264	66.3856	13.959	68.4892	60.8238	50.5368
ENSSSCG00000009125	57.3918	65.8639	65.1327	57.3217	63.0316	61.7483	54.2526	59.4527	29.5141	57.4781	60.9186	52.3232
ENSSSCG00000012988	52.624	46.239	71.8519	60.9129	86.4074	63.607	76.2602	83.7506	27.9344	73.9249	91.7651	70.727
ENSSSCG00000022300	86.2856	44.1283	95.4157	43.8298	40.0258	61.937	88.932	68.9771	27.37	60.2295	50.2813	59.158
ENSSSCG00000020858	59.5875	57.6987	71.7989	60.5888	55.0468	60.9442	62.6153	59.7499	33.2051	63.6631	61.2589	56.0984
ENSSSCG00000024814	56.7351	74.9627	49.0104	63.3533	62.4464	61.3016	32.0893	53.5378	29.5707	64.3566	37.1004	43.331
ENSSSCG00000010594	61.0924	51.0826	71.5604	56.8785	57.1052	59.5438	79.5407	49.8458	15.7783	65.2457	64.126	54.9073
ENSSSCG00000017514	65.7576	68.6105	50.9653	59.0346	59.0224	60.6781	124.334	80.0752	30.2179	85.7413	107.529	85.5794
ENSSSCG00000007681	60.4016	55.6219	60.3616	64.6893	73.0815	62.8312	51.6504	61.6536	22.3695	59.262	63.1944	51.626
ENSSSCG00000036296	68.4869	58.3752	52.0189	60.4169	58.2421	59.508	71.6674	57.527	33.362	75.6193	75.7785	62.7908
ENSSSCG00000024235	61.2156	55.7707	71.1628	56.5545	72.9873	63.5382	90.4778	64.0526	20.9489	61.5604	85.1105	64.43
ENSSSCG00000017731	65.0599	58.2061	67.114	56.7793	67.774	62.9867	145.085	91.0081	32.68	88.5207	171.252	105.709
ENSSSCG00000037030	63.8696	60.7226	54.3183	67.1165	58.5986	60.9251	73.0297	66.105	37.515	90.1871	98.7265	73.1126
ENSSSCG00000018039	60.0459	62.9144	55.0405	62.8705	57.112	59.5967	60.3467	55.5241	22.3041	66.1908	58.2356	52.5203
ENSSSCG00000028056	55.0661	20.5798	142.464	29.6038	73.7878	64.3002	28.2917	74.1988	38.0292	49.4253	22.9546	42.5799
ENSSSCG00000033196	68.6305	63.7939	48.3147	58.9354	64.2155	60.778	52.2954	42.6434	25.8252	38.5875	46.3711	41.1445
ENSSSCG00000003385	51.8716	57.7663	53.7285	66.3956	80.36	62.0244	73.619	64.0691	27.8603	69.6189	70.1279	61.059
ENSSSCG00000021059	6.46516	125.266	32.6563	117.453	19.7645	60.3211	84.9175	150.63	10.037	84.5278	70.524	80.1273
ENSSSCG00000010679	66.5579	63.8953	54.5899	72.1164	55.067	62.4453	83.0938	71.046	16.6957	59.6814	65.4424	59.1918
ENSSSCG00000010300	52.8977	50.8188	49.2291	58.6907	75.1937	57.366	56.1765	51.7551	29.4923	62.6789	132.434	66.5074
ENSSSCG00000032693	46.967	54.8439	51.9659	57.5531	81.3757	58.5411	27.8246	76.6142	30.4401	58.0429	54.2863	49.4416
ENSSSCG00000011027	67.1872	64.6665	51.9857	58.9089	58.269	60.2035	80.5694	55.0069	16.3797	48.3907	76.1076	55.2909
ENSSSCG00000030211	56.7009	52.4965	65.1923	69.9075	60.361	60.9316	63.7273	73.9071	29.4661	76.173	82.6617	65.1871
ENSSSCG00000036083	73.7129	52.6792	56.896	39.5441	59.944	56.5552	54.5417	46.0823	27.0345	50.8904	74.0883	50.5275
ENSSSCG00000026945	77.4204	47.3484	78.4055	45.7874	63.4554	62.4834	76.0378	124.06	37.4888	99.9009	121.669	91.8313
ENSSSCG00000003591	59.6354	60.1949	57.7707	71.8387	57.3205	61.352	56.8381	65.6978	21.1972	62.4943	57.8842	52.8223
ENSSSCG00000030241	44.9628	61.4194	66.3122	82.9959	50.4658	61.2312	39.7959	55.5847	10.9891	31.5021	37.608	35.096
ENSSSCG00000035293	51.9742	55.9263	43.7822	74.8677	62.1907	57.7482	182.545	70.2757	43.2084	169.815	37.3403	100.637
ENSSSCG00000008644	60.4973	67.1154	52.0122	68.4525	57.8856	61.1926	96.355	76.2016	32.4098	75.7647	69.1071	69.9677
ENSSSCG00000039272	100.11	58.7743	48.149	45.2253	42.6829	58.9883	20.0291	55.7497	10.793	21.5144	13.3827	24.2938
ENSSSCG00000027358	57.6244	62.7385	41.6418	64.2528	71.3931	59.5301	93.9585	86.9089	51.4076	98.0442	96.9805	85.46
ENSSSCG00000035007	56.0784	67.0748	50.2496	69.9339	57.5761	60.1826	85.7349	60.6577	44.0538	94.8343	95.2011	76.0964
ENSSSCG00000008971	66.6537	70.2679	51.9526	57.4672	57.9932	60.8669	70.4719	67.0348	19.6524	52.4674	63.0327	54.5319
ENSSSCG00000022099	70.9905	43.7969	114.381	37.1301	68.5207	66.9638	27.2408	69.4448	9.27871	26.5306	18.1965	30.1383
ENSSSCG00000037499	81.1553	48.4782	54.2917	64.7091	71.6487	64.0566	79.7854	61.8627	48.1349	88.5318	119.477	79.5583
ENSSSCG00000015227	61.6944	57.9355	56.9026	53.4064	73.6398	60.7157	75.4261	73.3239	25.5158	61.622	80.3748	63.2525
ENSSSCG00000009966	71.4214	45.4204	81.1157	38.4661	61.6997	59.6247	31.5278	35.5785	17.7677	28.4935	19.8811	26.6497
ENSSSCG00000012275	55.8117	60.3167	60.9249	62.6589	66.4892	61.2403	34.8472	49.2296	16.6782	47.3058	46.0922	38.8306
ENSSSCG00000017799	63.6713	51.2991	60.9182	50.4897	78.3823	60.9521	69.9604	90.9861	22.8815	73.9305	122.489	76.0495
ENSSSCG00000004094	55.5859	77.3845	51.4755	38.1486	77.0974	59.9384	36.2429	42.6434	25.6596	47.6022	42.2155	38.8727
ENSSSCG00000030318	70.498	29.7868	94.4681	52.1299	64.3837	62.2533	33.7074	63.9481	31.0131	57.4501	53.2377	47.8713
ENSSSCG00000005232	63.596	55.7639	55.9152	60.8203	55.6859	58.3563	64.3389	57.0648	29.9455	70.4465	55.084	55.3759
ENSSSCG00000015105	50.8934	77.8716	56.4984	47.13	69.6508	60.4088	26.34	91.6464	14.0374	60.1736	30.3789	44.5153
ENSSSCG00000022901	46.9397	55.8992	61.0574	69.2329	57.3676	58.0994	32.4619	39.9143	22.0644	51.953	41.5573	37.5902
ENSSSCG00000017836	68.5211	57.9964	54.7291	52.1828	60.3947	58.7648	73.5746	74.8975	23.6877	61.7394	77.4686	62.2736
ENSSSCG00000006358	63.2472	42.9783	68.923	72.3215	54.0445	60.3029	36.204	62.7376	25.7359	43.2906	52.4233	44.0783
ENSSSCG00000039460	62.5426	65.2145	44.6767	63.7568	63.3679	59.9117	50.7218	42.3738	20.5545	41.4451	48.0613	40.6313
ENSSSCG00000004110	66.8931	64.5245	51.2038	48.3138	54.4212	57.0713	61.7034	68.9551	28.2699	61.5269	92.8416	62.6594
ENSSSCG00000026113	55.2165	58.6796	51.2171	49.4051	69.7383	56.8513	55.8818	68.1793	18.0008	64.6809	81.3732	57.6232
ENSSSCG00000027480	61.838	37.8302	76.3911	57.8375	23.545	51.4884	23.2151	53.9835	31.9021	37.5921	36.71	36.6806
ENSSSCG00000014435	59.3687	61.2029	67.1007	61.4817	50.6004	59.9509	63.049	64.8284	19.1404	57.0643	69.1462	54.6456
ENSSSCG00000003872	58.4931	50.9473	68.32	62.9367	57.1389	59.5672	108.721	69.4833	28.6294	70.6646	67.9525	69.0902
ENSSSCG00000009403	48.7045	59.1734	54.252	69.1667	45.6898	55.3973	83.8833	53.4828	26.7011	76.3351	60.6955	60.2196
ENSSSCG00000008569	63.425	41.5171	79.6049	61.8785	56.6882	60.6227	71.5228	92.0645	71.6146	88.3026	99.4237	84.5856
ENSSSCG00000034227	60.6683	66.5269	47.7647	63.7568	55.7195	58.8872	73.1409	69.918	37.3842	78.8069	84.0228	68.6546
ENSSSCG00000022404	36.255	63.503	65.7291	119.232	33.4805	63.64	55.6927	56.6576	17.8548	57.808	27.8353	43.1697
ENSSSCG00000003870	58.5683	59.8093	56.3923	57.7648	59.5605	58.4191	65.0785	63.8765	30.6166	67.6951	82.2378	61.9009
ENSSSCG00000003768	63.295	85.1912	37.7587	54.0876	56.4729	59.3611	130.918	114.492	12.0415	65.4415	127.174	90.0133
ENSSSCG00000017902	60.3195	53.1324	54.1195	65.5623	65.4331	59.7133	40.8913	34.7312	13.1375	33.8509	29.3079	30.3838
ENSSSCG00000015650	57.4465	58.5105	65.411	62.0107	54.9997	59.6757	46.813	41.9611	20.1339	52.1319	47.3361	41.6752
ENSSSCG00000031728	92.1546	64.5245	75.4899	58.3468	19.3071	61.9646	61.4587	115.229	10.0435	30.7695	39.605	51.4211
ENSSSCG00000014173	59.7449	43.073	59.1158	58.3732	55.1208	55.0856	106.747	71.5192	40.6155	98.7768	110.63	85.6577
ENSSSCG00000008443	52.9045	58.5375	58.6719	72.9365	39.454	56.5009	32.2617	39.4081	15.2707	32.1956	24.3156	28.6903
ENSSSCG00000023188	62.8367	61.4397	54.7689	53.6709	55.9684	57.7369	61.5922	65.6923	20.2908	50.6835	67.3835	53.1285
ENSSSCG00000008274	56.6462	48.3564	59.4339	62.1298	67.9489	58.903	51.895	62.8696	22.2257	64.021	52.9141	50.7851
ENSSSCG00000032223	52.6377	59.2208	46.2406	69.1403	47.9164	55.0311	114.415	72.1574	17.5476	57.8751	149.821	82.3632
ENSSSCG00000024388	52.1452	53.6804	62.4489	51.4619	61.0337	56.154	46.6684	80.4328	39.3605	73.9864	59.2898	59.9476
ENSSSCG00000017094	60.0527	47.7273	64.0724	54.3587	64.5519	58.1526	63.7329	54.0826	24.5397	58.3561	55.5581	51.2539
ENSSSCG00000020926	50.4009	57.2184	61.5676	74.4907	46.2077	57.9771	47.2689	74.0392	36.8351	55.7221	65.8552	55.9441
ENSSSCG00000013889	47.5006	62.4003	51.8863	60.2317	70.3235	58.4685	42.5871	42.7259	24.2804	53.6474	50.6774	42.7836
ENSSSCG00000003493	43.3416	70.5723	41.94	70.9855	51.865	55.7409	38.7172	46.0273	18.8288	47.1492	42.2378	38.5921
ENSSSCG00000015949	55.8937	46.8208	64.2447	72.0437	48.9254	57.5857	36.165	55.0895	27.5879	37.7263	62.5474	43.8232
ENSSSCG00000011810	36.7407	92.7002	48.3213	84.5104	42.6089	60.9763	133.881	59.4748	20.8225	46.6235	61.7107	64.5026
ENSSSCG00000021042	65.2103	55.7166	51.9857	54.1736	55.5312	56.5235	82.3932	62.6991	25.7686	64.3677	86.3098	64.3077
ENSSSCG00000016781	58.2263	67.2237	50.1833	54.3587	53.5467	56.7078	72.8795	51.7331	19.4236	53.1833	57.6164	50.9672
ENSSSCG00000009631	63.5686	63.2527	63.9797	36.1381	58.5986	57.1075	27.4298	49.7358	19.1229	42.8208	29.1406	33.65
ENSSSCG00000008079	56.9608	58.4767	51.4026	62.057	54.206	56.6206	66.324	53.6259	19.7265	61.0404	76.3474	55.4128
ENSSSCG00000016634	48.5951	66.9531	45.8297	72.4537	31.2472	53.0158	42.9819	44.6517	14.166	46.4726	32.4818	36.1508
ENSSSCG00000006179	50.0726	59.5726	55.3719	66.0385	48.9187	55.9948	83.0826	88.9613	27.6468	69.7475	104.159	74.7195
ENSSSCG00000009584	65.6892	51.5224	51.7074	41.7068	78.1737	57.7599	43.3155	90.3643	21.5764	72.6778	58.5981	57.3064
ENSSSCG00000009150	52.0221	47.274	64.4634	58.1351	65.6483	57.5086	50.5828	55.238	27.1522	55.0678	57.2538	49.0589
ENSSSCG00000014811	54.7377	47.3078	61.614	44.5176	79.4518	57.5258	31.8892	44.3491	18.1294	41.5738	40.2241	35.2331
ENSSSCG00000026806	53.3902	52.3206	57.4857	62.9565	52.0937	55.6493	75.8487	60.8448	22.0819	62.5503	63.7188	57.0089
ENSSSCG00000007043	57.3371	46.5569	95.2301	65.8996	33.124	59.6295	22.6647	35.65	6.1324	27.8839	8.00547	20.0673
ENSSSCG00000001410	55.8595	49.8176	62.3694	59.0478	65.2178	58.4624	46.3848	50.0109	20.2952	48.9947	59.4348	45.0241
ENSSSCG00000033385	63.8149	36.0172	80.3603	43.5322	75.4897	59.8429	76.1768	83.0739	20.8748	86.1104	101.889	73.625
ENSSSCG00000008127	48.4035	48.397	62.9592	71.9577	58.2219	57.9879	73.6135	61.1474	23.4001	61.264	59.1392	55.7129
ENSSSCG00000032622	65.0188	46.5569	62.6345	52.2953	60.7848	57.4581	47.786	71.9263	25.8448	66.1013	67.6345	55.8586
ENSSSCG00000036812	63.0214	56.826	50.6604	56.4949	60.3341	57.4674	53.2351	74.0612	13.606	50.9631	64.2543	51.2239
ENSSSCG00000013642	75.2041	48.0452	40.5087	47.4871	72.6375	56.7765	52.212	43.8759	16.7262	45.9469	51.4248	42.0371
ENSSSCG00000023324	68.2954	55.8045	50.8857	56.1973	51.6161	56.5598	76.3881	47.9641	27.4158	57.3439	54.9278	52.8079
ENSSSCG00000014013	60.1553	70.5587	60.6532	36.1182	59.426	57.3823	74.5254	93.9133	39.33	82.9899	87.7935	75.7104
ENSSSCG00000008150	66.4006	47.274	55.5243	41.9515	54.6096	53.152	80.1746	55.3536	24.3828	55.5096	86.003	60.2847
ENSSSCG00000027127	53.7117	54.4516	54.2321	56.3098	72.4156	58.2241	59.8963	64.3112	23.0624	62.6957	72.8779	56.5687
ENSSSCG00000038500	91.5253	29.4012	115.633	36.5547	29.7875	60.5804	25.5115	42.0436	19.2973	42.5636	22.3968	30.3626
ENSSSCG00000039557	66.6605	62.1635	68.0019	58.3005	52.013	61.4279	50.7997	122.585	15.4384	64.9997	62.6534	63.2953
ENSSSCG00000017366	55.9416	60.3776	76.9411	44.9872	51.9323	58.0359	40.7912	40.9872	15.5234	37.6312	37.1785	34.4223
ENSSSCG00000005235	54.4504	60.2964	44.087	66.2369	58.195	56.6531	83.1883	43.6613	20.5458	46.2209	78.2105	54.3653
ENSSSCG00000008721	67.0778	51.3262	48.8978	58.0822	53.1835	55.7135	24.2994	53.2682	14.0091	35.5733	29.6036	31.3507
ENSSSCG00000014071	57.1524	57.1913	49.9647	58.5584	50.4457	54.6625	110.951	76.6968	43.9274	95.4494	109.447	87.2944
ENSSSCG00000006954	51.6801	64.5786	44.6635	59.4314	62.0562	56.4819	45.4507	62.3194	17.613	65.0444	54.0409	48.8937
ENSSSCG00000004620	53.6364	49.7364	69.208	46.7332	58.0335	55.4695	80.6417	73.9291	18.186	51.4273	83.5598	61.5488
ENSSSCG00000009042	59.2524	55.906	47.0556	61.6933	46.6181	54.1051	80.7473	58.842	23.3413	52.1263	65.5986	56.1311
ENSSSCG00000000361	64.3621	34.3125	71.2158	43.5189	79.9496	58.6718	101.454	80.1027	23.2258	81.3514	114.602	80.147
ENSSSCG00000015071	46.6729	66.8516	45.8827	80.7208	46.2414	57.2739	46.7907	65.9234	12.693	46.8528	40.5588	42.5638
ENSSSCG00000003342	46.9807	51.1841	59.1688	48.8429	75.4897	56.3333	27.1907	49.5047	18.4889	39.1467	33.7313	33.6125
ENSSSCG00000006063	56.3726	61.92	46.393	60.0134	49.0734	54.7545	96.5051	57.8131	21.2953	78.6336	62.7482	63.3991
ENSSSCG00000007026	51.7827	51.8471	57.0219	58.6775	55.067	54.8792	76.7217	65.2081	41.0339	82.5929	82.5334	69.618
ENSSSCG00000011387	49.6553	47.1049	61.3158	54.5638	72.725	57.073	49.5542	51.1333	24.0472	50.1523	57.4547	46.4683
ENSSSCG00000039426	58.6231	45.2716	47.6984	63.5451	56.2644	54.2805	78.0395	64.3552	21.7659	143.744	44.0618	70.3933
ENSSSCG00000029790	52.9319	57.8069	44.6171	67.5001	50.0824	54.5877	86.1074	40.7011	17.3297	38.3414	73.7257	51.2411
ENSSSCG00000007317	46.5293	58.2264	60.0435	47.421	81.6246	58.769	35.6702	45.3835	4.25855	31.9439	41.3621	31.7236
ENSSSCG00000024974	51.1465	54.4516	49.5141	56.7132	65.978	55.5607	54.931	53.0536	29.3703	65.3072	63.6686	53.2661
ENSSSCG00000017089	48.1915	48.9043	59.5068	57.5068	65.1707	55.856	43.8271	54.5723	22.6593	59.7206	51.1961	46.3951
ENSSSCG00000015632	54.5735	52.2259	45.7966	54.491	67.5588	54.9292	31.9003	37.3887	15.9919	41.3557	26.2791	30.5831
ENSSSCG00000017793	54.9019	40.8947	57.3002	53.6775	73.9425	56.1434	54.5695	53.5048	22.2693	58.6077	61.3035	50.051
ENSSSCG00000025192	54.5393	58.3819	45.7833	56.5346	50.8022	53.2083	86.252	77.7862	41.9185	102.004	91.1627	79.8246
ENSSSCG00000001661	59.6423	52.6386	46.0815	48.7702	68.5611	55.1387	30.577	43.5513	14.5233	43.3912	40.5867	34.5259
ENSSSCG00000022797	34.4081	58.2061	50.2827	47.4739	37.9673	45.6676	19.5287	19.4184	28.941	25.2276	22.6757	23.1583
ENSSSCG00000016916	53.3423	59.3967	53.2448	59.8415	41.0146	53.368	57.2885	46.1758	17.2796	47.5854	56.0936	44.8846
ENSSSCG00000025078	51.1123	48.3564	64.6821	51.8191	72.429	57.6798	42.9152	48.6298	19.7505	50.8848	47.6596	41.968
ENSSSCG00000028172	54.6967	62.4138	50.3888	36.4754	69.3481	54.6645	32.8455	37.1797	21.4042	36.8539	33.4468	32.346
ENSSSCG00000024696	47.5964	51.7456	56.5713	46.0586	59.8363	52.3616	72.9574	70.6608	30.9652	73.539	80.8489	65.7943
ENSSSCG00000002315	50.442	71.6817	50.2297	55.1061	31.449	51.7817	40.2908	43.5292	17.4583	33.3811	32.9392	33.5197
ENSSSCG00000035690	58.1442	52.943	55.796	49.8681	47.089	52.768	81.0253	68.4269	23.3587	53.5691	59.3177	57.1396
ENSSSCG00000005715	49.6348	47.1184	55.1399	60.4962	57.1456	53.907	45.1504	39.2045	20.5218	57.5843	42.3326	40.9587
ENSSSCG00000005481	79.7803	43.2286	52.4165	37.5402	48.3469	52.2625	25.3781	36.5634	10.8453	34.0634	26.5022	26.6705
ENSSSCG00000002547	60.3879	48.3902	54.5038	47.507	65.5676	55.2713	73.6079	63.9041	21.8531	58.1883	75.0701	58.5247
ENSSSCG00000025928	51.3723	56.1563	47.1086	57.7449	63.6706	55.2106	53.3852	49.4387	28.137	66.901	64.5722	52.4868
ENSSSCG00000010351	56.5915	64.2539	46.4526	51.7662	44.3444	52.6817	67.664	52.1183	15.9701	45.6617	56.6514	47.6131
ENSSSCG00000006496	62.4126	43.1339	79.0748	37.7386	65.6887	57.6097	35.6868	57.1308	13.8239	45.8071	35.5776	37.6052
ENSSSCG00000011237	56.2905	57.401	53.4568	54.3984	47.4657	53.8025	100.787	63.9591	25.6509	66.7668	96.2442	70.6815
ENSSSCG00000015570	46.2146	48.167	41.1647	87.6652	35.7542	51.7931	63.9219	49.6147	23.8773	33.8956	51.0511	44.4721
ENSSSCG00000014913	59.355	58.612	51.946	47.5136	41.9967	51.8846	58.3616	57.6645	25.1803	62.198	72.2755	55.136
ENSSSCG00000005282	53.5133	61.5209	41.781	48.876	42.7165	49.6815	52.0507	46.5885	24.5244	46.7522	52.0161	44.3864
ENSSSCG00000005110	51.5911	59.0855	53.9538	42.4211	51.4211	51.6945	70.0215	56.5145	27.1739	71.8334	82.6729	61.6433
ENSSSCG00000022955	57.7475	48.5187	58.3472	55.2317	51.0645	54.1819	77.7003	74.5344	25.0147	69.6748	74.1051	64.2058
ENSSSCG00000029034	48.0547	42.0786	63.5423	63.4856	60.8117	55.5946	35.5756	52.7785	27.9518	44.0735	51.0567	42.2872
ENSSSCG00000015435	61.8654	49.2088	42.5496	76.8055	37.6579	53.6174	87.2584	120.176	27.6446	78.1359	71.2045	76.8838
ENSSSCG00000035684	63.9654	49.6282	54.4972	46.4554	52.7933	53.4679	77.1109	56.7181	16.4865	51.2204	53.9405	51.0953
ENSSSCG00000008451	53.9237	51.9621	59.752	54.4778	55.0805	55.0392	178.074	90.4414	30.5774	69.535	98.1519	93.356
ENSSSCG00000005713	57.0976	57.2184	45.1472	38.0296	79.0886	55.3163	28.6642	42.814	26.8319	52.529	55.4298	41.2538
ENSSSCG00000000152	74.9989	35.8752	48.9906	49.5308	66.3748	55.1541	38.517	36.6404	22.4349	48.6423	54.1301	40.073
ENSSSCG00000011137	51.4065	55.9331	49.7592	62.5332	52.0803	54.3425	56.8882	54.8309	19.0532	60.2407	56.7016	49.5429
ENSSSCG00000010399	54.7309	54.7221	44.5972	60.4698	51.1049	53.125	68.9039	63.6344	24.5353	63.2101	74.2947	58.9157
ENSSSCG00000006760	55.8048	48.4308	61.2893	55.2384	48.5621	53.8651	70.0938	54.9134	23.2781	54.2961	60.4333	52.6029
ENSSSCG00000009851	46.413	48.6202	53.4171	49.8614	68.9176	53.4459	84.9842	83.0409	34.2684	93.2852	88.1394	76.7436
ENSSSCG00000008713	73.7061	43.7089	67.0278	38.9224	49.699	54.6129	37.9777	52.5694	16.1509	33.0624	43.108	36.5737
ENSSSCG00000036534	33.2931	48.1196	76.9941	84.8874	28.0116	54.2612	99.5688	151.698	29.8932	104.369	218.197	120.745
ENSSSCG00000006501	52.8566	51.0556	54.961	46.5811	58.5044	52.7917	59.5905	52.9656	27.3962	67.9524	61.588	53.8985
ENSSSCG00000016128	58.1579	56.4269	46.1544	53.0691	49.7797	52.7176	74.164	68.3664	36.4473	84.7011	86.4604	70.0278
ENSSSCG00000014577	54.5051	46.2796	59.4538	54.4976	59.8229	54.9118	56.3266	58.2808	23.3347	55.7669	62.0231	51.1464
ENSSSCG00000016057	52.1794	55.6828	54.4707	51.3561	53.7822	53.4942	187.922	62.8366	26.797	63.2661	68.2202	81.8083
ENSSSCG00000037457	33.6693	39.3185	80.791	57.196	83.8243	58.9598	60.6636	73.0928	6.93859	46.9591	81.217	53.7742
ENSSSCG00000010464	97.066	27.3582	59.2351	57.0637	33.8169	54.908	48.709	82.4686	44.2303	38.9063	72.2866	57.3202
ENSSSCG00000039793	68.8631	32.4251	66.5574	25.2321	68.292	52.2739	46.4126	46.3244	16.9746	44.8788	47.5704	40.4321
ENSSSCG00000014207	59.7175	60.7835	49.5074	44.8483	48.7976	52.7309	78.6233	59.6838	17.1423	49.4309	66.9484	54.3658
ENSSSCG00000013094	44.5866	51.1773	46.4659	77.8835	48.8716	53.797	60.5858	56.2669	23.8991	70.1557	59.9257	54.1666
ENSSSCG00000015872	37.8283	59.4982	46.9297	89.9072	24.0159	51.6358	47.2633	35.7766	41.5524	84.0692	46.901	51.1125
ENSSSCG00000033262	41.7068	53.8224	51.6677	62.6126	49.4434	51.8506	95.2096	32.3652	17.9768	39.773	22.2071	41.5064
ENSSSCG00000003586	56.7967	58.8014	45.2731	47.2557	52.4906	52.1235	44.0717	33.8123	17.5411	37.2062	45.1049	35.5472
ENSSSCG00000032049	50.5856	51.3194	53.3574	55.6087	61.4911	54.4725	53.7188	52.5584	18.685	51.3266	58.1854	46.8948
ENSSSCG00000021005	58.8283	54.8777	51.6809	53.5453	50.9165	53.9697	106.908	66.8863	17.8919	54.8777	90.1977	67.3524
ENSSSCG00000028022	51.8442	40.5835	47.2213	46.1842	76.3171	52.4301	37.2993	50.374	16.5606	79.3717	25.7324	41.8676
ENSSSCG00000005955	52.7814	53.058	53.0924	51.6273	46.7392	51.4596	71.0057	57.0538	24.7532	54.8553	66.9206	54.9177
ENSSSCG00000014291	70.5527	48.4511	53.7351	51.991	41.4451	53.235	54.0914	53.1417	17.138	44.8564	42.2545	42.2964
ENSSSCG00000030289	49.8537	51.3126	60.2291	47.1631	52.161	52.1439	81.8649	57.3619	18.8375	53.1665	84.0562	59.0574
ENSSSCG00000010862	51.3654	45.7046	39.5942	59.8745	38.714	47.0505	57.9836	43.0726	17.3363	45.0969	53.0815	43.3141
ENSSSCG00000014347	44.7713	47.247	67.7766	47.4475	67.774	55.0033	26.6458	35.1218	11.6123	29.3267	29.9159	26.5245
ENSSSCG00000014802	50.7293	40.455	59.6658	47.7847	63.8926	52.5055	52.768	43.2651	28.5924	75.2726	58.1352	51.6067
ENSSSCG00000012841	51.6117	30.5174	69.4465	53.5519	70.828	55.1911	19.8401	27.2756	22.6375	41.7639	22.6534	26.8341
ENSSSCG00000007606	58.3426	44.7372	53.0128	43.2015	51.939	50.2466	45.4785	40.0023	17.4801	43.9001	43.861	38.1444
ENSSSCG00000005310	49.6348	50.5347	57.2737	49.1141	59.9507	53.3016	34.8695	45.466	18.2361	43.3185	46.1703	37.6121
ENSSSCG00000010226	54.5393	68.0219	46.7309	52.5598	33.0971	50.9898	65.3287	49.7138	14.057	44.1294	47.4756	44.1409
ENSSSCG00000006468	55.367	50.3588	51.7869	54.696	51.9727	52.8363	84.1002	58.3193	24.0995	58.0653	86.968	62.3104
ENSSSCG00000006386	51.1465	46.9628	55.6038	58.3798	52.5512	52.9288	59.8462	55.7112	20.1514	59.838	58.9328	50.8959
ENSSSCG00000027667	55.0934	56.0684	43.305	42.9237	59.5135	51.3808	25.5393	36.0682	19.2885	36.9098	36.4924	30.8597
ENSSSCG00000017885	62.2416	43.648	73.3363	36.8524	59.8902	55.1937	48.4421	62.2259	19.4846	46.2712	66.9652	48.6778
ENSSSCG00000023792	62.1869	39.6026	46.996	56.7595	54.4414	51.9973	26.9405	29.2344	9.80383	32.7604	23.6295	24.4737
ENSSSCG00000006307	54.4846	56.3525	46.7309	40.2981	44.1695	48.4071	49.4819	32.8274	26.078	46.4726	49.69	40.91
ENSSSCG00000037455	48.8276	40.7594	64.8875	52.2622	59.0695	53.1612	31.1052	48.7564	25.5245	43.1116	39.9452	37.6886
ENSSSCG00000036789	54.1494	41.6592	55.7164	51.2702	55.2015	51.5993	21.9919	31.1107	15.1617	31.614	13.6783	22.7113
ENSSSCG00000011540	53.9579	54.8913	42.8147	52.5664	44.1224	49.6705	80.6973	50.9738	20.8159	59.1446	54.9055	53.3074
ENSSSCG00000011102	51.1123	45.9278	52.1779	64.4843	35.2026	49.781	27.7023	42.5278	12.6669	38.4141	30.7694	30.4161
ENSSSCG00000038843	42.0215	50.6429	48.9442	52.9765	49.6923	48.8555	30.7326	35.3199	17.2295	46.9535	58.6316	37.7734
ENSSSCG00000027935	45.0107	49.2223	56.0809	46.462	56.8765	50.7305	37.2882	34.9237	9.83215	27.1961	44.5527	30.7586
ENSSSCG00000000145	48.2462	46.124	57.499	51.7265	49.6721	50.6535	60.1799	47.6504	21.243	60.3525	50.6216	48.0095
ENSSSCG00000017544	43.5263	41.1383	55.7429	62.2158	55.4168	51.608	33.0124	48.6188	21.0229	38.1904	41.2895	36.4268
ENSSSCG00000012604	51.9058	40.7594	55.7164	46.376	51.4816	49.2479	78.2396	47.8045	23.4764	55.9067	51.5587	51.3972
ENSSSCG00000035867	47.7537	58.9231	36.4334	71.4947	49.9277	52.9065	49.0315	44.7067	16.2512	44.5656	55.7366	42.0583
ENSSSCG00000023048	35.9882	57.5296	49.9978	67.0504	41.6604	50.4453	470.106	216.888	76.3559	275.363	289.623	265.667
ENSSSCG00000032720	52.4462	42.2477	59.1225	54.8944	50.3986	51.8219	52.1786	86.4908	21.7768	66.2915	114.585	68.2645
ENSSSCG00000012746	48.5335	58.7946	53.3177	47.1035	47.8558	51.121	60.4245	60.5092	19.4193	58.2722	58.5591	51.4368
ENSSSCG00000005654	43.1091	54.0321	53.6092	45.5295	49.1474	49.0855	54.4806	40.1344	15.299	53.3342	35.9569	39.841
ENSSSCG00000038196	41.8573	50.6091	40.3695	45.6419	82.3108	52.1577	49.0815	61.406	22.2562	58.3617	63.8024	50.9816
ENSSSCG00000032782	44.8465	55.6151	60.2821	35.5362	61.249	51.5058	36.6043	36.9926	10.0239	42.4573	43.8443	33.9845
ENSSSCG00000028228	61.1335	59.302	35.6382	44.9409	25.7245	45.3478	129.478	53.3508	29.2766	59.7038	58.0292	65.9676
ENSSSCG00000015424	53.8416	46.7328	54.4243	50.0202	55.9011	52.184	84.5617	66.3085	23.1735	63.9595	85.4786	64.6964
ENSSSCG00000000094	56.7146	43.5263	45.8827	51.4487	56.3317	50.7808	56.9883	56.9107	17.6979	58.3169	36.1912	45.221
ENSSSCG00000013771	43.5674	54.1201	43.9677	56.7793	56.6747	51.0218	66.0293	63.5684	29.6143	65.8832	72.8333	59.5857
ENSSSCG00000028530	57.3918	43.5804	52.9134	51.5479	54.6634	52.0194	26.2233	27.2426	20.6721	32.2627	19.3623	25.1526
ENSSSCG00000000071	48.3009	54.0118	45.1141	56.8455	42.999	49.4543	83.5942	53.2132	29.3507	64.776	61.3816	58.4631
ENSSSCG00000013457	50.2983	60.1949	35.784	52.6656	51.6498	50.1185	34.1911	42.1152	12.6821	39.4487	41.5127	33.99
ENSSSCG00000023975	45.2706	51.6509	45.684	60.7012	50.412	50.7437	38.1612	37.7574	16.7588	41.6017	60.6787	38.9916
ENSSSCG00000006033	59.2934	47.8355	39.9322	49.2662	46.5441	48.5743	74.5198	63.5794	33.7433	72.8624	80.3078	65.0025
ENSSSCG00000017505	48.7455	57.029	48.7586	63.2078	36.7969	50.9076	99.9414	71.7393	19.5239	56.0912	74.7521	64.4096
ENSSSCG00000014794	59.9364	40.3738	60.0634	45.47	50.6138	51.2915	66.5797	53.6974	28.7536	63.171	61.4206	54.7245
ENSSSCG00000011332	52.9592	54.1268	44.7761	54.954	40.6312	49.4895	65.5177	55.4251	17.966	48.1558	51.4806	47.709
ENSSSCG00000004624	54.1768	58.3075	45.9093	41.2372	51.865	50.2992	54.6807	50.0219	15.2009	51.8355	50.6383	44.4755
ENSSSCG00000022830	33.7856	70.6061	35.3864	48.294	32.1419	44.0428	101.604	57.4829	40.7114	83.3926	102.257	77.0896
ENSSSCG00000001695	66.4416	62.0282	23.8033	67.9366	22.2669	48.4953	30.0821	69.6099	16.7785	29.9307	24.7507	34.2304
ENSSSCG00000037065	51.3586	51.1368	61.011	40.8669	41.5864	49.1919	29.3148	18.0979	22.7116	37.7822	39.4042	29.4621
ENSSSCG00000004952	53.6501	57.5837	35.0617	46.8985	55.8339	49.8056	31.5111	43.4137	11.0523	38.3918	43.6881	33.6114
ENSSSCG00000010682	34.3329	48.5729	56.5182	68.9948	45.2593	50.7356	61.5032	74.8095	36.3471	55.5991	80.0066	61.6531
ENSSSCG00000038948	41.4058	49.635	83.6868	39.3391	40.241	50.8615	41.7753	59.0676	16.6216	43.4024	37.6359	39.7006
ENSSSCG00000003413	52.0631	42.5859	53.596	57.7251	51.5489	51.5038	56.0486	46.5115	22.3847	51.9809	58.2356	47.0323
ENSSSCG00000000406	50.4009	58.0978	38.5671	51.495	42.2053	48.1532	115.582	89.0823	23.5439	77.3977	95.2904	80.1793
ENSSSCG00000038394	72.4338	25.5926	72.3489	34.273	55.2755	51.9848	42.7095	48.2337	41.4261	82.4251	69.9215	56.9432
ENSSSCG00000039148	42.9312	43.8172	47.2809	55.4235	62.6683	50.4242	57.2162	48.6683	23.1386	60.5986	58.5926	49.6429
ENSSSCG00000016543	53.7801	42.0448	49.9315	45.6419	57.2331	49.7263	35.0474	42.902	13.9372	44.6663	36.1131	34.5332
ENSSSCG00000033591	51.4954	56.1225	45.3327	45.9924	40.7926	47.9471	60.7915	42.913	20.9271	48.3627	59.5408	46.507
ENSSSCG00000011721	56.0442	63.1715	40.8731	32.7122	51.7439	48.909	112.213	70.8314	23.1953	42.1945	47.2134	59.1295
ENSSSCG00000039425	51.6527	48.3902	58.0887	38.4727	60.2803	51.3769	29.287	66.5781	19.2929	41.6185	62.0342	43.7621
ENSSSCG00000004617	57.4191	44.4801	62.2303	50.9659	42.6492	51.5489	23.6044	48.3327	12.7279	34.2199	30.9367	29.9643
ENSSSCG00000002042	55.8732	43.9322	54.9875	57.3349	46.4835	51.7223	26.7292	40.5305	17.9899	36.0878	42.4498	32.7574
ENSSSCG00000035811	48.513	51.0082	40.4225	49.3456	61.9553	50.2489	75.1092	64.0141	31.1635	75.6082	76.6709	64.5132
ENSSSCG00000038760	52.9319	47.2537	47.7978	52.7185	44.6471	49.0698	72.4736	59.6728	23.971	52.6632	79.6496	57.686
ENSSSCG00000033673	40.6329	41.9433	49.4345	79.9073	39.8038	50.3444	48.2809	44.5472	17.9856	54.3073	32.4763	39.5194
ENSSSCG00000010732	50.6745	42.0109	63.6682	41.5679	63.5765	52.2996	27.7523	50.0494	12.802	46.3439	43.1191	36.0134
ENSSSCG00000013566	54.341	40.0423	42.8611	63.4988	48.0374	49.7561	50.4883	73.6925	18.4823	57.6235	45.144	49.0861
ENSSSCG00000040657	56.2563	48.5255	43.7026	39.2796	55.9415	48.7411	84.3726	67.1779	17.6674	52.1934	89.5729	62.1969
ENSSSCG00000002872	61.5371	38.6082	47.2014	45.0004	51.2394	48.7173	58.3283	49.5047	15.8415	42.0547	47.9664	42.7391
ENSSSCG00000000958	56.2426	46.7396	41.5291	34.6103	53.2844	46.4812	57.75	24.0403	31.6516	45.3765	64.3491	44.6335
ENSSSCG00000000386	45.5442	52.0838	43.7291	46.0454	56.6949	48.8195	47.3857	40.7451	11.3792	33.9292	39.9731	34.6824
ENSSSCG00000003776	60.552	31.3359	72.8459	42.7385	37.9404	49.0826	42.0144	53.4443	24.4351	43.9728	59.2619	44.6257
ENSSSCG00000031657	42.5482	39.7176	68.108	37.0111	71.4738	51.7717	13.1177	38.2361	8.48342	24.2434	15.0617	19.8284
ENSSSCG00000001779	51.4133	52.9836	40.8599	38.1552	54.1252	47.5074	44.4721	61.1254	22.6418	61.2752	62.5641	50.4157
ENSSSCG00000015030	45.7221	45.1025	50.7201	59.2661	42.0438	48.5709	34.269	37.8289	18.661	32.0781	43.7606	33.3195
ENSSSCG00000009933	46.5908	42.1733	57.6845	50.5889	53.9436	50.1962	47.4413	54.8088	21.2844	53.379	64.5834	48.2994
ENSSSCG00000022301	33.0469	56.5013	45.3327	63.8758	34.5972	46.6708	38.2835	17.6522	18.9987	37.0384	28.131	28.0208
ENSSSCG00000002266	48.1846	48.5458	45.346	50.5691	44.2839	47.3859	75.7097	57.648	26.797	69.2386	56.908	57.2603
ENSSSCG00000009528	53.0139	42.3695	44.5707	54.9077	52.5175	49.4759	40.9357	42.913	14.6867	40.4889	39.5548	35.7158
ENSSSCG00000016958	45.7221	75.1995	34.0545	43.9554	24.7491	44.7361	75.8598	43.3972	20.0032	47.9992	21.6103	41.774
ENSSSCG00000033136	43.7179	52.8753	34.0611	45.8006	70.7473	49.4404	49.1427	58.0112	18.9051	50.2361	51.6089	45.5808
ENSSSCG00000000968	48.554	46.1037	47.3074	48.1816	58.0941	49.6482	30.4657	35.9967	12.7628	38.526	32.4651	30.0433
ENSSSCG00000015013	51.0508	44.6695	39.8195	49.5241	45.0978	46.0324	59.3569	46.2859	16.4996	42.6363	65.1523	45.9862
ENSSSCG00000038628	53.4859	45.4475	44.0406	41.4555	54.3809	47.7621	106.803	74.4519	31.6712	85.8811	90.0861	77.7786
ENSSSCG00000006296	43.5947	47.4161	56.1472	51.4289	36.6085	47.0391	29.2314	48.5033	15.6433	35.344	30.1223	31.7688
ENSSSCG00000016340	31.3436	54.8371	41.4496	47.335	53.0086	45.5948	43.5824	43.4247	34.8415	81.8547	63.7913	53.4989
ENSSSCG00000011952	46.8371	52.5912	38.7659	49.9673	50.5398	47.7403	82.0929	68.581	38.2863	83.4317	82.6227	71.0029
ENSSSCG00000031172	41.9325	50.3723	50.1369	41.6869	45.7503	45.9758	52.2954	55.293	20.0511	47.5071	64.4997	47.9293
ENSSSCG00000017311	49.9973	44.0945	46.5056	43.8232	57.4147	48.3671	85.9795	51.6286	10.6558	46.3551	72.4149	53.4068
ENSSSCG00000029160	32.4586	84.8732	11.3787	38.9026	85.0419	50.531	79.2516	110.992	4.79238	77.4145	15.1119	57.5125
ENSSSCG00000039670	42.685	40.1844	51.0779	46.4951	67.1753	49.5235	31.6445	39.8097	14.4492	38.3358	31.8627	31.2204
ENSSSCG00000032527	55.1345	52.2462	60.8255	41.601	30.9445	48.1503	52.3176	66.27	15.7718	48.4187	24.9794	41.5515
ENSSSCG00000012181	55.367	66.8178	38.1231	31.2572	57.6972	49.8525	80.2247	71.1505	24.1257	70.6646	118.718	72.9767
ENSSSCG00000014292	44.7371	66.9734	38.8322	50.4368	40.2343	48.2427	201.511	85.1482	15.8851	54.1283	84.6921	88.273
ENSSSCG00000004103	50.1957	47.0914	53.364	40.5428	49.2079	48.0804	47.002	71.6787	22.3172	54.8162	52.4902	49.6609
ENSSSCG00000002008	43.8615	48.6676	48.4008	44.5837	52.8539	47.6735	41.0414	50.6547	21.9424	51.0023	42.4553	41.4192
ENSSSCG00000006553	53.5065	46.381	45.6641	51.7926	46.0799	48.6848	58.4284	52.2888	16.7654	47.9154	49.9132	45.0622
ENSSSCG00000006940	57.2481	27.9603	72.5808	35.3378	71.2854	52.8825	26.2789	24.2054	10.8693	29.008	15.982	21.2687
ENSSSCG00000017509	43.9915	49.2088	40.6942	46.4885	56.1366	47.3039	84.8953	71.8273	41.7921	92.9777	78.9133	74.0811
ENSSSCG00000016409	49.9905	42.8498	48.3412	48.1154	52.4301	48.3454	50.227	53.7689	21.84	56.0744	55.5804	47.4982
ENSSSCG00000000504	57.8775	46.0631	54.7689	45.2319	27.6551	46.3193	24.8888	32.1946	8.86473	27.5931	23.9363	23.4955
ENSSSCG00000003798	48.5609	46.4622	42.2713	43.4528	46.2279	45.395	70.1884	56.0358	22.3499	58.2107	77.82	56.921
ENSSSCG00000000697	46.3993	42.1192	54.8683	45.9329	53.8091	48.6257	64.8505	43.8649	20.4521	50.3815	66.5357	49.2169
ENSSSCG00000005288	46.6729	55.5272	42.0526	69.6694	31.893	49.163	33.4238	50.8637	15.3273	46.3943	43.5821	37.9182
ENSSSCG00000022168	53.4038	36.5787	48.9773	46.8853	42.212	45.6114	79.0904	52.3108	17.3711	45.1248	60.5393	50.8873
ENSSSCG00000016842	49.4296	53.1595	35.3201	54.2066	40.1805	46.4593	61.3642	45.7742	16.2817	46.7801	49.6845	43.9769
ENSSSCG00000039701	54.4778	46.0157	44.9484	40.6354	49.2886	47.0732	62.8544	49.9119	25.5942	54.5142	69.8936	52.5537
ENSSSCG00000030291	47.5348	45.8669	48.3876	51.3627	43.6045	47.3513	63.6328	52.4814	20.5458	50.5102	60.9521	49.6244
ENSSSCG00000022534	43.8273	57.3605	40.5948	50.7212	35.9089	45.6825	77.4556	54.3742	22.1669	51.3043	56.8522	52.4306
ENSSSCG00000012999	44.0325	40.6647	50.508	47.4673	59.2175	48.378	36.3096	41.2293	16.663	47.6469	44.7144	37.3127
ENSSSCG00000010290	46.1188	41.1788	59.2218	38.5521	44.1426	45.8428	86.7302	79.6515	19.733	69.6021	83.7439	67.8921
ENSSSCG00000021620	35.7762	67.9543	36.1352	61.8719	41.425	48.6325	126.842	79.69	14.4013	54.9616	64.0702	67.993
ENSSSCG00000022227	52.5898	50.6159	41.2641	50.794	44.9296	48.0387	63.0378	51.8541	24.3501	54.4024	61.0915	50.9472
ENSSSCG00000038953	58.1374	37.7423	50.8725	42.6195	46.4566	47.1657	23.8045	42.3463	17.881	38.9901	41.2449	32.8534
ENSSSCG00000017818	42.7397	46.6719	45.7767	52.1432	57.7914	49.0246	51.011	52.8556	19.9117	57.9087	31.2156	42.5805
ENSSSCG00000004123	48.513	47.3349	40.2039	49.2133	39.1445	44.8819	74.5365	46.7646	21.5393	58.384	53.7564	50.9962
ENSSSCG00000018045	47.6237	44.4733	53.6225	39.9674	53.2777	47.7929	32.5008	33.5812	18.6087	36.5072	31.7734	30.5943
ENSSSCG00000014920	64.8752	41.3615	55.3652	35.3973	37.3216	46.8642	53.4908	53.3673	28.9476	70.9834	38.138	48.9854
ENSSSCG00000038397	48.9781	50.3656	41.3304	49.8019	49.3088	47.957	53.8411	50.8857	17.7677	46.8249	54.9055	44.845
ENSSSCG00000015558	45.0312	55.013	41.8406	54.5704	40.7388	47.4388	74.7811	61.4391	21.3236	60.8055	66.5413	56.9781
ENSSSCG00000040849	69.3761	31.2818	42.9472	23.2017	97.6614	52.8937	17.2434	29.6856	1.06648	16.1738	15.4187	15.9176
ENSSSCG00000006927	53.7937	45.2648	46.5255	38.896	44.6471	45.8254	57.8112	43.7824	18.7983	42.6475	68.7502	46.3579
ENSSSCG00000023266	49.8332	43.2895	48.9839	41.0719	54.2867	47.493	65.1118	61.9343	20.4128	57.7801	60.8684	53.2215
ENSSSCG00000007345	50.8592	43.2151	51.343	47.7517	44.4453	47.5229	77.5335	64.966	20.3845	57.9758	72.9169	58.7553
ENSSSCG00000028679	44.2925	39.8935	60.1164	47.302	47.6876	47.8584	59.4681	51.3259	20.7266	45.8854	67.7015	49.0215
ENSSSCG00000016019	49.2449	47.4702	44.2725	45.5096	44.0551	46.1105	63.7774	55.4086	17.7241	48.8101	65.4368	50.2314
ENSSSCG00000032846	50.8524	42.3289	53.914	45.4634	43.5035	47.2124	47.8082	47.2268	17.9899	41.3389	52.758	41.4244
ENSSSCG00000011521	59.1771	36.802	53.4104	27.6527	59.7825	47.365	49.2706	36.2938	28.1348	48.5808	69.386	46.3332
ENSSSCG00000000555	56.5025	41.6524	42.6424	43.056	41.3779	45.0462	36.9546	48.3767	18.6806	55.6159	45.3113	40.9878
ENSSSCG00000032731	44.1283	47.9573	49.4743	44.5308	54.8181	48.1818	28.6642	37.7794	15.2598	36.6805	33.2906	30.3349
ENSSSCG00000032092	51.6527	41.8689	53.7484	40.8801	47.3513	47.1003	78.323	71.8823	16.5453	52.0033	63.6797	56.4867
ENSSSCG00000028481	40.7013	30.7068	59.4405	54.2066	58.1614	48.6433	31.6668	32.4862	17.2426	53.5188	42.9016	35.5632
ENSSSCG00000013110	38.7175	52.5303	45.0677	50.1392	54.5692	48.2048	60.5913	60.1735	14.6366	45.2199	53.9517	46.9146
ENSSSCG00000017198	46.7618	45.6843	45.5647	50.4434	46.0396	46.8988	58.7008	55.3811	21.5088	60.5762	65.1914	52.2717
ENSSSCG00000035768	45.2022	51.2518	34.0876	51.4024	47.8895	45.9667	63.238	48.7454	26.8798	59.7765	63.702	52.4683
ENSSSCG00000014170	59.9638	36.3893	64.5562	36.2241	48.1316	49.053	101.676	65.1806	19.1338	69.205	103.73	71.7851
ENSSSCG00000027294	42.384	57.9355	45.2532	48.6181	37.9404	46.4262	95.6489	68.4379	19.5348	60.2519	70.5519	62.885
ENSSSCG00000027529	44.4977	48.2549	44.6502	40.8272	43.1336	44.2727	84.039	45.9172	19.5326	57.7353	63.1833	54.0815
ENSSSCG00000007524	42.1583	45.3257	40.1972	44.2927	55.1746	45.4297	51.6004	54.2916	33.9002	57.7745	58.3081	51.1749
ENSSSCG00000008478	41.8778	50.2167	45.4984	58.3269	41.916	47.5672	54.6919	42.935	16.2969	47.1436	61.6716	44.5478
ENSSSCG00000011163	48.4446	36.2608	52.1646	48.3469	52.3023	47.5038	35.1531	43.7824	15.0266	42.0099	40.6592	35.3262
ENSSSCG00000011918	42.1104	38.3038	50.8261	44.63	55.881	46.3502	56.9716	39.8923	29.4029	48.1167	102.09	55.2947
ENSSSCG00000014022	47.528	46.5502	40.84	44.2993	41.8218	44.2079	101.47	67.4695	28.3048	59.29	70.4961	65.4062
ENSSSCG00000002425	43.7521	46.5366	41.9267	47.884	46.275	45.2749	75.6763	40.5195	19.2297	54.2066	72.6938	52.4652
ENSSSCG00000035037	55.1687	22.501	78.2133	17.7918	49.9613	44.7272	7.98556	16.3041	12.4446	11.8006	11.118	11.9306
ENSSSCG00000010092	50.4625	37.9317	48.3743	44.2993	54.623	47.1382	36.0038	39.8538	16.0681	45.4044	39.9452	35.4551
ENSSSCG00000016545	45.0928	45.116	47.6918	50.794	37.7117	45.2813	45.99	40.4315	20.7745	42.0547	48.5465	39.5595
ENSSSCG00000000549	43.3553	54.6139	42.7219	42.0309	41.8756	44.9195	62.1148	43.2486	14.3359	50.2082	74.0604	48.7936
ENSSSCG00000008877	49.8263	35.2055	64.9736	49.9606	40.019	47.997	74.403	62.6	36.5955	61.3983	99.05	66.8094
ENSSSCG00000002885	40.3387	44.8387	50.7665	48.2345	52.605	47.3567	38.1445	49.2241	21.3977	47.5351	39.7221	39.2047
ENSSSCG00000036614	47.74	43.3368	50.2363	45.3377	49.6519	47.2606	29.5205	29.9717	16.5998	27.6323	29.4307	26.631
ENSSSCG00000011194	68.5348	31.4712	43.3448	24.8684	73.9022	48.4243	24.0937	35.8316	27.7405	46.1147	49.5394	36.664
ENSSSCG00000009885	52.9524	42.1124	47.8574	39.3854	51.9054	46.8426	54.4083	46.616	19.2515	53.2727	56.9247	46.0947
ENSSSCG00000011843	49.0876	46.6178	42.7683	45.2848	40.5437	44.8604	82.9158	61.296	19.9945	55.4537	74.278	58.7876
ENSSSCG00000004207	46.6387	43.1745	43.8418	54.9209	43.887	46.4926	135.155	67.2714	27.5727	80.8369	72.4149	76.6501
ENSSSCG00000015443	51.9674	36.2743	43.1858	53.5386	40.1334	45.0199	33.5573	52.7015	21.3236	40.5504	49.082	39.443
ENSSSCG00000018092	42.7671	42.728	33.1599	53.9685	56.8833	45.9013	73.291	34.302	13.6844	21.1397	52.6576	39.0149
ENSSSCG00000021208	47.9999	34.644	48.4538	47.5533	40.1805	43.7663	69.5878	43.8759	21.06	74.8923	38.8966	49.6625
ENSSSCG00000014343	49.3407	45.8196	39.0177	44.8747	39.7432	43.7592	62.96	45.1469	19.3866	51.623	62.8653	48.3964
ENSSSCG00000038947	44.5592	51.2247	36.6388	48.9223	42.508	44.7706	92.4684	63.1558	22.936	63.3108	85.6069	65.4956
ENSSSCG00000013992	45.8657	44.9537	52.1912	46.5678	43.9408	46.7038	53.3018	50.6492	19.2101	44.6495	48.1672	43.1956
ENSSSCG00000037267	46.9192	41.2397	65.3712	43.3404	36.1175	46.5976	96.7275	59.7994	22.5678	71.4252	36.2972	57.3634
ENSSSCG00000038505	48.0478	41.0638	54.1658	49.8945	40.833	46.801	33.3738	38.8854	14.3403	32.4081	48.4963	33.5008
ENSSSCG00000017287	45.469	41.4291	46.8635	45.1988	55.8002	46.9521	66.8077	62.611	23.5025	65.5309	81.072	59.9048
ENSSSCG00000030108	26.1039	55.8519	44.5177	47.9567	32.8415	41.4543	136.606	78.0778	11.5557	42.8432	44.4523	62.707
ENSSSCG00000003805	44.0188	59.8364	49.5406	29.8749	41.0482	44.8638	22.1921	19.5835	14.1006	17.2363	10.5435	16.7312
ENSSSCG00000028805	46.0846	40.3603	49.8388	49.749	39.5885	45.1242	38.8006	34.7972	15.8829	36.1772	39.8727	33.1061
ENSSSCG00000040793	50.0042	34.9146	59.8779	40.3907	60.6907	49.1756	78.551	56.8502	17.2556	66.3418	74.7242	58.7446
ENSSSCG00000010824	39.9488	47.7611	54.1924	40.2915	50.7753	46.5938	47.7248	50.4731	18.3669	47.44	74.0214	47.6052
ENSSSCG00000023247	50.1547	43.1407	63.105	26.5416	51.2798	46.8443	95.3542	103.361	27.9692	65.0612	105.203	79.3896
ENSSSCG00000013905	38.6902	42.4236	49.3683	40.2055	62.776	46.6927	49.6543	55.0234	24.2085	60.6825	50.867	48.0871
ENSSSCG00000023666	40.5645	43.1339	45.1605	49.2067	50.8089	45.7749	88.3427	51.2104	19.7657	60.5818	52.7189	54.5239
ENSSSCG00000000757	36.084	48.8164	49.6797	63.9221	37.3216	47.1648	44.7835	57.6095	24.7292	73.1532	45.9974	49.2545
ENSSSCG00000026606	47.9452	42.1801	42.3906	44.802	45.8378	44.6311	71.8898	60.8833	22.6157	65.2122	81.4513	60.4105
ENSSSCG00000000770	33.6009	55.3445	30.9665	78.9285	28.913	45.5507	38.8284	47.821	12.8695	39.6444	34.1552	34.6637
ENSSSCG00000011013	48.2872	53.2609	37.2882	53.618	33.3662	45.1641	62.2928	53.0756	17.4496	46.0979	49.7904	45.7413
ENSSSCG00000024578	48.3214	39.9815	55.5044	39.1275	48.5352	46.294	41.3138	43.0395	15.6171	40.8747	49.506	38.0702
ENSSSCG00000034261	47.1654	41.6659	41.3038	42.9303	43.4632	43.3057	58.7286	56.1349	18.4823	53.049	52.3954	47.7581
ENSSSCG00000001400	49.4569	45.2716	33.0539	50.8072	47.8895	45.2958	49.2706	56.399	19.6306	54.9113	56.4618	47.3346
ENSSSCG00000007019	37.3768	45.204	58.8706	47.1961	46.9679	47.1231	35.2309	53.4333	12.7039	40.2372	35.3378	35.3886
ENSSSCG00000027907	39.8462	35.5437	49.3948	58.1087	43.1874	45.2162	31.0218	46.3134	16.7828	38.1625	41.2114	34.6984
ENSSSCG00000027779	48.2599	47.8423	46.7177	43.3205	50.7551	47.3791	44.1051	44.9488	11.2223	36.2723	38.5563	35.021
ENSSSCG00000040520	53.4996	40.2588	41.4165	43.8232	48.7236	45.5443	60.1243	45.2515	26.7077	63.5401	43.8052	47.8857
ENSSSCG00000028304	45.2433	26.6343	47.9171	31.0588	53.3786	40.8464	58.4173	40.0243	40.829	84.8354	51.6758	55.1564
ENSSSCG00000017764	42.8355	42.2206	51.555	42.5137	53.8293	46.5908	44.3331	46.8361	20.1536	50.225	50.4933	42.4082
ENSSSCG00000009146	45.6605	45.6437	35.8635	50.5757	43.517	44.2521	55.715	50.9738	32.6996	66.1517	71.8515	55.4783
ENSSSCG00000022147	50.3941	40.3197	48.9641	44.134	37.7252	44.3074	47.4301	49.1911	23.5112	58.0877	67.2608	49.0962
ENSSSCG00000013124	49.0328	47.3484	44.0737	54.3323	36.6287	46.2832	67.8086	61.7802	14.7412	41.3221	43.7718	45.8848
ENSSSCG00000002655	48.2667	31.9448	70.8116	41.7597	43.4968	47.2559	58.8899	61.1474	22.9927	58.7587	62.6534	52.8884
ENSSSCG00000017935	42.6302	43.2895	42.4237	44.3324	57.0514	45.9455	33.0402	34.0874	15.9941	31.3008	31.065	29.0975
ENSSSCG00000029944	41.1322	44.4598	27.1696	22.4015	95.5357	46.1398	21.1356	57.3564	5.49616	45.2702	10.2869	27.9091
ENSSSCG00000004177	46.3104	46.6111	34.6641	44.4845	50.5466	44.5233	91.651	84.4824	44.9384	114.217	94.1748	85.8927
ENSSSCG00000008195	41.3306	36.2675	59.3146	52.2953	43.2614	46.4939	41.186	53.5873	29.4901	41.5738	52.1611	43.5997
ENSSSCG00000004854	41.7068	37.8438	44.1068	58.2343	30.9311	42.5646	47.5414	43.4027	20.8966	47.8035	41.9422	40.3173
ENSSSCG00000023380	43.7794	40.6918	48.4207	48.3403	48.9859	46.0436	54.931	56.3825	27.6533	55.4369	54.3198	49.7447
ENSSSCG00000008600	43.971	42.3086	44.8755	48.3866	38.7948	43.6673	61.5254	60.058	24.7902	57.8472	59.2452	52.6932
ENSSSCG00000006274	42.5345	47.5852	41.5093	51.7199	43.8466	45.4391	59.6461	52.4649	17.1118	48.8045	50.2702	45.6595
ENSSSCG00000005976	38.2524	40.0965	69.5194	43.1949	44.1897	47.0506	17.8106	28.0239	11.7844	20.3568	42.3828	24.0717
ENSSSCG00000011395	40.9475	46.4622	36.3406	53.1947	37.5436	42.8977	41.7253	43.8264	17.4779	39.3033	38.0152	36.0696
ENSSSCG00000013174	40.8381	38.5405	52.6351	49.5506	33.6487	43.0426	41.2193	33.0255	15.6803	45.1863	33.603	33.7429
ENSSSCG00000007721	46.7824	41.8486	40.7605	47.5797	46.0867	44.6116	55.815	49.6312	20.1252	51.5447	61.0302	47.6293
ENSSSCG00000010368	40.9886	44.0945	38.1761	45.3774	46.6248	43.0523	57.3608	49.4717	21.4609	55.3419	51.8041	47.0879
ENSSSCG00000004918	63.6234	34.1095	52.4695	29.9609	43.6314	44.7589	21.7417	36.6845	33.7542	46.411	56.8188	39.082
ENSSSCG00000017623	55.1208	34.6981	53.8213	46.462	34.9672	45.0139	30.1877	38.2966	17.419	35.2377	41.7302	32.5743
ENSSSCG00000024676	45.7221	39.8191	45.4918	41.8391	53.7687	45.3282	17.6438	26.6979	2.2409	11.5042	25.2695	16.6712
ENSSSCG00000017882	41.0022	45.8466	41.0587	49.9342	50.19	45.6064	45.9344	43.4852	13.0852	45.9077	43.8722	38.457
ENSSSCG00000025751	36.3918	34.2922	47.7912	66.6602	34.9806	44.0232	28.3528	55.0399	22.7421	32.2123	52.2782	38.1251
ENSSSCG00000017513	47.1723	47.3281	42.4038	41.2703	44.4117	44.5172	89.5548	64.1241	27.3722	67.3149	80.1405	65.7013
ENSSSCG00000003042	39.6	49.5064	37.3677	47.1829	48.7034	44.4721	81.9928	76.2126	45.0757	93.3412	92.4512	77.8147
ENSSSCG00000010289	48.2941	36.0511	49.2623	36.3365	50.5062	44.09	57.4942	61.5601	22.2344	50.3592	46.3655	47.6027
ENSSSCG00000002752	37.9651	47.6055	55.2393	43.4131	39.9787	44.8403	34.0188	44.118	15.7021	44.2468	33.815	34.3801
ENSSSCG00000025478	42.1172	45.5625	41.0587	39.6169	44.6606	42.6032	55.5537	47.7935	17.4256	55.3251	72.6157	49.7427
ENSSSCG00000039947	34.9895	34.9484	53.2779	35.8405	35.8686	38.985	38.7172	38.8744	19.2864	49.0897	49.2103	39.0356
ENSSSCG00000004729	52.4599	39.5147	42.8014	53.9884	33.9716	44.5472	58.1281	47.4468	27.5596	53.9829	49.9857	47.4206
ENSSSCG00000000382	43.6016	40.0423	49.3683	45.1327	47.2235	45.0737	63.8552	46.4509	22.6484	58.6637	56.194	49.5624
ENSSSCG00000007732	47.6716	44.7169	40.1243	44.0348	44.9835	44.3062	67.6417	56.1569	20.4477	51.7293	82.0482	55.6048
ENSSSCG00000033291	34.3671	47.5175	51.8134	45.0268	43.2277	44.3905	36.7544	45.4825	18.9377	42.7817	39.2814	36.6476
ENSSSCG00000002724	54.4436	39.2306	46.9231	43.8893	43.887	45.6747	30.7104	53.6644	19.2973	41.0593	31.8571	35.3177
ENSSSCG00000010283	42.3156	45.691	45.1008	46.171	53.7015	46.596	12.4282	27.9744	14.4013	29.5728	27.4895	22.3732
ENSSSCG00000014569	42.9996	47.8287	38.1298	43.466	45.0978	43.5044	68.2645	63.3593	39.0641	77.3138	72.6269	64.1257
ENSSSCG00000008581	42.6439	41.3615	40.4093	55.4963	39.8441	43.951	61.9425	44.7287	17.8461	49.5818	56.2888	46.0776
ENSSSCG00000011593	40.1403	47.1319	43.8087	45.5956	33.7093	42.0772	58.5952	54.5833	18.0901	55.5711	62.8932	49.9466
ENSSSCG00000017712	41.7615	46.7328	36.2412	44.4184	42.4609	42.323	58.1392	53.5873	29.6535	56.5162	54.6266	50.5046
ENSSSCG00000006709	50.8797	32.2018	46.9231	39.0216	54.1051	44.6263	71.1781	54.9134	24.0342	89.2309	36.7434	55.22
ENSSSCG00000014336	32.4244	5.23026	59.9773	22.4742	135.419	51.1051	17.6215	114.475	56.9724	56.9412	21.6326	53.5286
ENSSSCG00000002051	36.2482	35.9834	39.2563	85.4893	20.5044	43.4963	49.5041	38.5937	17.5825	37.3404	34.5792	35.52
ENSSSCG00000032265	37.7531	39.4132	48.3876	52.3085	47.7347	45.1194	23.9102	32.8494	15.007	25.1381	19.7361	23.3282
ENSSSCG00000014578	44.5729	37.5326	48.9574	46.2702	43.9341	44.2534	42.0923	39.0724	15.2314	43.3856	32.0133	34.359
ENSSSCG00000004717	40.0514	50.6903	37.4539	48.6776	37.3216	42.8389	101.476	64.7844	18.9377	56.0689	65.7045	61.3943
ENSSSCG00000004082	44.7234	40.6444	33.0009	48.0228	44.97	42.2723	34.3524	44.0355	14.9547	39.9576	37.6861	34.1973
ENSSSCG00000017125	43.6221	47.2334	43.0532	39.101	50.4524	44.6924	31.2775	32.0571	13.0918	31.8992	39.9731	29.6597
ENSSSCG00000004739	38.9228	47.2199	46.5918	44.4581	38.6938	43.1773	54.4695	63.717	18.1054	52.1319	44.3965	46.564
ENSSSCG00000008821	46.4609	43.4045	40.3629	44.015	43.3286	43.5144	83.989	56.7016	18.0553	47.8538	114.936	64.3072
ENSSSCG00000016323	39.8189	32.283	58.5526	44.4779	53.3786	45.7022	42.3981	52.85	19.0881	45.2926	48.1115	41.5481
ENSSSCG00000017310	45.2296	45.921	39.7135	48.0559	36.7834	43.1407	46.724	43.6338	16.8242	43.0781	35.3489	37.1218
ENSSSCG00000030053	43.7042	43.9592	45.8364	44.0348	39.0302	43.313	52.1063	55.3866	17.5454	52.6911	54.2752	46.4009
ENSSSCG00000007743	42.0078	34.9619	46.0882	36.2704	68.3929	45.5442	37.7775	57.4939	24.0233	54.3464	61.1473	46.9577
ENSSSCG00000029954	43.3827	41.0774	52.9201	47.9302	36.9987	44.4618	45.3339	45.8732	21.5045	60.0282	58.2579	46.1995
ENSSSCG00000021072	44.5661	41.233	46.4526	42.3748	43.4296	43.6112	42.6038	40.8607	15.4711	41.6576	41.9589	36.5104
ENSSSCG00000020505	37.9035	36.3081	36.5394	35.0204	77.9181	44.7379	67.4027	53.8405	32.6146	62.4216	39.4321	51.1423
ENSSSCG00000039544	47.9315	51.1368	34.0147	42.2756	31.153	41.3023	73.2799	58.2367	34.8698	75.8151	79.8504	64.4104
ENSSSCG00000004603	66.5716	26.4111	46.8767	34.7228	44.8826	43.8929	37.9054	27.9249	24.3131	48.715	55.2179	38.8153
ENSSSCG00000005575	43.5127	42.0312	40.237	43.6578	39.8912	41.866	69.1875	48.6243	18.6654	49.1401	72.4205	51.6076
ENSSSCG00000007188	37.5615	50.4062	30.3768	53.3998	37.4292	41.8347	36.8211	37.8839	11.4816	40.0247	46.1201	34.4663
ENSSSCG00000012884	50.8319	41.578	38.2225	40.9727	37.1063	41.7423	46.7129	39.2595	16.0507	43.7491	42.9629	37.747
ENSSSCG00000000278	47.6374	35.0905	47.0689	41.4951	46.3961	43.5376	49.0704	39.4851	20.4564	52.1039	43.6323	40.9496
ENSSSCG00000034773	42.2745	35.8075	49.9448	35.7346	65.4734	45.847	14.7079	34.2195	11.4663	28.6389	23.9753	22.6016
ENSSSCG00000008242	47.2612	42.3356	46.3599	38.0031	44.1561	43.6232	66.7577	51.6836	22.0165	50.8792	75.4494	53.3573
ENSSSCG00000017278	38.0814	53.9171	41.5954	48.2146	37.8934	43.9404	43.3378	67.6951	20.6852	46.9311	59.1894	47.5677
ENSSSCG00000004774	25.3514	52.368	42.331	50.6683	42.7165	42.687	19.9123	35.5235	13.0634	50.3256	20.6341	27.8918
ENSSSCG00000016272	49.4159	36.1661	47.2876	41.5018	46.4163	44.1575	82.0762	58.0992	17.504	52.68	89.9132	60.0545
ENSSSCG00000030467	41.3374	42.2003	42.152	40.2782	41.3308	41.4598	53.8356	38.9789	15.6847	41.2885	42.4442	38.4464
ENSSSCG00000010931	39.2169	40.7324	52.3568	40.8073	48.2998	44.2826	48.8981	51.59	19.7112	54.4135	53.1484	45.5523
ENSSSCG00000002684	39.8599	53.7142	43.6297	39.9674	36.7363	42.7815	32.334	32.8824	14.8806	41.529	28.1533	29.9559
ENSSSCG00000023091	39.9078	36.4164	51.714	44.63	44.3444	43.4025	73.3466	79.1728	26.6161	74.2101	102.163	71.1016
ENSSSCG00000010219	55.3328	61.602	47.4333	43.7438	5.55065	42.7325	49.8711	59.9645	11.3988	40.6734	12.122	34.806
ENSSSCG00000017835	40.2977	35.9564	43.6364	60.0928	40.981	44.1928	35.7869	57.9946	20.8421	40.2875	41.1501	39.2123
ENSSSCG00000032908	47.7537	42.153	44.7364	37.8312	47.8424	44.0633	57.7278	53.2132	16.8591	53.0211	64.059	48.976
ENSSSCG00000020743	43.2938	45.0687	41.0587	41.6671	35.9627	41.4102	53.0516	53.1912	20.7854	51.2036	52.2002	46.0864
ENSSSCG00000016685	49.8058	46.266	35.9165	53.8032	37.0727	44.5728	47.5636	44.9543	17.2992	43.0445	43.6602	39.3044
ENSSSCG00000011075	49.2723	33.4195	45.9424	50.4501	31.449	42.1067	47.597	69.4503	9.96507	43.9728	37.5857	41.7142
ENSSSCG00000014828	44.8465	43.1204	39.9057	40.6883	40.4361	41.7994	62.1871	46.8196	17.1619	45.8518	69.9662	48.3973
ENSSSCG00000020717	46.7755	33.9066	45.505	36.7796	44.7211	41.5376	44.6667	43.0616	24.7074	40.9418	48.9593	40.4674
ENSSSCG00000008909	42.3498	50.0611	35.0153	48.8231	34.3214	42.1141	69.3599	52.0522	20.7724	44.7669	68.6832	51.1269
ENSSSCG00000025323	42.9859	44.1486	37.0629	45.8932	41.2837	42.2749	45.1838	45.6586	15.872	48.0608	44.7981	39.9147
ENSSSCG00000029219	38.6081	43.7495	41.1382	40.9859	47.4657	42.3895	68.031	70.6773	29.3921	77.599	79.3094	65.0017
ENSSSCG00000022080	39.0732	36.9711	43.3514	50.245	37.9606	41.5203	65.7235	50.9188	20.2647	56.9077	57.1869	50.2003
ENSSSCG00000008881	31.3983	41.3615	39.0045	60.0994	37.0525	41.7832	28.3473	45.0314	10.5948	31.3847	43.649	31.8014
ENSSSCG00000010345	41.4947	32.8175	55.405	35.5693	46.5844	42.3742	47.6526	45.455	24.3174	44.9067	62.3075	44.9279
ENSSSCG00000001825	48.1778	32.0801	47.7117	32.7519	59.3251	44.0093	11.4385	26.0046	6.77299	24.2937	21.5656	18.0151
ENSSSCG00000015486	41.1048	40.9083	47.99	42.6988	42.6963	43.0796	37.6719	41.752	16.541	43.436	49.2326	37.7267
ENSSSCG00000032083	35.9404	37.7761	36.937	54.8217	41.7949	41.454	32.9679	49.0975	23.0689	40.0918	28.2258	34.6904
ENSSSCG00000032129	40.7902	35.5302	50.349	44.7557	34.6846	41.2219	35.5034	58.7099	25.165	48.4802	54.3867	44.449
ENSSSCG00000011236	42.2335	43.9254	39.4153	39.2399	40.2478	41.0124	56.4656	48.8554	22.7987	54.8833	56.9917	47.9989
ENSSSCG00000010685	43.3622	42.3424	38.9846	37.3881	42.6291	40.9413	47.7804	52.2173	17.6609	46.8137	60.9242	45.0793
ENSSSCG00000023349	38.4439	40.7053	45.2864	48.3535	45.6494	43.6877	34.8083	46.3244	18.2797	34.438	36.9498	34.1601
ENSSSCG00000016982	35.0716	38.2699	40.8002	43.0097	53.8091	42.1921	48.7313	56.1679	15.8786	44.4817	67.8242	46.6167
ENSSSCG00000002357	35.8446	30.5174	54.7821	42.56	44.8355	41.7079	26.6848	33.2841	28.4573	51.6957	28.6665	33.7577
ENSSSCG00000031871	46.413	41.9703	30.4165	34.8881	53.022	41.342	22.4923	40.2279	7.65544	25.9434	46.4659	28.557
ENSSSCG00000016747	38.0951	35.016	42.7087	42.851	60.018	43.7377	33.5295	38.5552	11.7997	33.3364	38.2439	31.0929
ENSSSCG00000017215	34.7433	58.1587	30.8671	40.8669	56.8496	44.2971	13.1511	18.0649	9.13927	16.9567	32.0412	17.8706
ENSSSCG00000003187	40.8654	40.1371	43.6231	37.6063	48.1585	42.0781	31.4166	35.7216	16.3296	38.3974	34.8246	31.3379
ENSSSCG00000016954	43.1706	41.6186	41.337	42.9237	31.6912	40.1482	64.617	39.5951	22.814	56.1248	53.9238	47.4149
ENSSSCG00000011760	43.0065	37.7829	40.8599	44.7954	35.1286	40.3146	74.5977	51.469	19.842	50.3312	58.587	50.9654
ENSSSCG00000021092	43.5811	44.4395	50.9785	34.6302	44.7077	43.6674	32.195	66.6882	11.6101	48.8549	36.5538	39.1804
ENSSSCG00000033144	40.7902	46.2593	35.6647	45.0864	38.0077	41.1617	63.7162	63.8931	17.6173	51.8914	51.5977	49.7431
ENSSSCG00000011074	38.4987	50.6429	38.4611	45.1988	37.1332	41.9869	56.5935	48.5858	16.3056	44.9347	49.2494	43.1338
ENSSSCG00000034484	44.3335	46.2119	33.0605	48.1088	38.4719	42.0373	82.054	48.4593	18.892	47.7923	58.8603	51.2116
ENSSSCG00000028454	41.8162	48.7488	40.1972	44.3324	35.4515	42.1092	54.4083	64.4708	15.0855	40.8803	52.5571	45.4804
ENSSSCG00000002034	38.1088	44.6289	36.8906	53.8825	34.7116	41.6445	51.1111	47.1882	19.3321	52.9819	46.5719	43.4371
ENSSSCG00000031707	37.8557	36.3217	32.7027	45.589	43.6314	39.2201	26.9739	30.1258	15.5779	38.8	23.5012	26.9958
ENSSSCG00000017583	35.3658	44.6086	56.8893	36.892	43.7726	43.5057	28.4362	24.453	14.6257	41.5738	28.4935	27.5164
ENSSSCG00000004237	44.7302	36.1999	40.0448	45.6485	42.5618	41.8371	73.9638	51.7936	21.3781	58.2275	69.7375	55.0201
ENSSSCG00000039843	39.1485	39.0276	40.3894	39.6632	52.6992	42.1856	41.4362	40.8001	14.373	46.1258	49.5004	38.4471
ENSSSCG00000011375	37.9583	40.7121	43.1659	45.8205	46.1539	42.7621	38.467	41.1358	15.6258	39.9408	44.8483	36.0035
ENSSSCG00000037920	41.1117	40.915	36.8641	41.9978	47.7549	41.7287	29.893	31.0282	14.0505	40.528	34.2445	29.9488
ENSSSCG00000027046	53.397	48.9652	45.2267	0.0472957	45.5283	38.6329	0.0510425	0.303623	20.6939	40.5504	0.229699	12.3657
ENSSSCG00000023243	47.0491	34.4343	39.1701	38.8298	43.1336	40.5234	31.361	29.2949	15.2663	37.5362	34.8971	29.6711
ENSSSCG00000012954	38.4918	33.5684	42.8743	39.8748	58.4842	42.6587	28.0081	33.1685	13.3118	32.8498	32.2308	27.9138
ENSSSCG00000015099	48.041	36.9305	36.0225	26.9914	57.5963	41.1163	55.1422	23.0884	27.2262	49.2184	43.2195	39.579
ENSSSCG00000010537	35.1674	28.4744	45.2996	72.6058	20.713	40.452	13.468	56.1459	19.5674	22.0624	32.1918	28.6871
ENSSSCG00000038507	40.5439	37.7761	32.0997	39.2597	56.6411	41.2641	39.8793	46.0163	20.1862	48.7206	43.214	39.6033
ENSSSCG00000018069	59.0745	33.2775	33.8557	47.1168	40.3016	42.7252	67.8975	28.9043	24.8011	18.0192	47.0182	37.3281
ENSSSCG00000034927	40.1882	38.5811	41.3038	46.3297	46.2952	42.5396	59.4459	47.6174	18.5129	56.9524	62.5139	49.0085
ENSSSCG00000017626	43.1912	41.4156	41.2045	37.3352	36.0502	39.8393	41.236	44.4481	14.9896	34.0634	41.9924	35.3459
ENSSSCG00000009157	36.9869	51.8065	31.5165	35.5362	29.0946	36.9882	37.0825	34.8357	13.8021	33.9292	24.1427	28.7584
ENSSSCG00000000719	38.3687	34.8807	47.2677	53.5915	35.0546	41.8327	32.5342	42.4618	19.6132	39.0013	47.3026	36.1826
ENSSSCG00000007763	34.5107	40.0085	46.9098	43.9885	47.5935	42.6022	25.3169	37.8399	12.2006	32.738	38.1045	29.24
ENSSSCG00000010299	33.4915	35.6046	41.0388	42.5996	42.5012	39.0472	78.3898	53.4553	18.4671	56.9804	131.776	67.8138
ENSSSCG00000009611	42.384	44.2095	37.0563	39.9872	38.3239	40.3922	63.9553	46.2419	17.2142	49.47	63.6797	48.1122
ENSSSCG00000009776	44.3061	40.6309	38.5207	39.2465	37.9337	40.1276	80.2469	53.2187	19.4541	47.5686	67.668	53.6313
ENSSSCG00000017403	47.5485	31.9245	45.4189	41.8126	44.1291	42.1667	46.2736	52.4979	14.6933	49.3973	33.8094	39.3343
ENSSSCG00000035733	39.8531	42.4845	38.1364	37.0375	48.3536	41.173	44.5944	28.4036	13.8849	38.4029	32.1472	31.4866
ENSSSCG00000004789	78.3233	13.0911	64.2381	20.3777	56.0962	46.4253	36.7711	108.379	41.3629	118.098	28.4266	66.6075
ENSSSCG00000012022	31.1931	33.9201	50.7333	39.6367	35.6399	38.2246	59.9241	39.4026	12.8303	42.5636	24.879	35.9199
ENSSSCG00000006107	40.6671	39.2914	38.037	43.0824	22.4014	36.6959	32.6787	42.2967	20.6547	25.3283	30.1558	30.2229
ENSSSCG00000033456	51.6664	28.3188	51.8002	35.2717	53.688	44.149	32.5509	25.3223	5.50052	14.5968	24.918	20.5777
ENSSSCG00000037245	48.3762	37.9723	35.5984	36.482	39.2185	39.5295	60.1854	46.8636	17.4626	48.7262	62.7036	47.1883
ENSSSCG00000035340	39.7915	42.7686	54.1924	20.9531	42.6089	40.0629	3.82091	21.3222	14.2967	27.1961	27.7796	18.8831
ENSSSCG00000008602	43.3553	37.6205	40.7141	42.5732	37.3754	40.3277	54.7586	44.5967	18.0684	53.9382	50.1084	44.294
ENSSSCG00000002259	39.6889	36.5111	46.7641	49.9937	31.0521	40.802	94.5702	77.3625	20.6808	67.9132	79.4544	67.9962
ENSSSCG00000013381	41.5905	43.0595	33.2924	43.3271	37.7454	39.803	62.7598	53.3508	23.7879	63.6519	64.3435	53.5788
ENSSSCG00000015444	38.5329	38.4594	29.7075	49.2331	37.0794	38.6025	53.8189	45.7412	16.3732	60.1568	36.1745	42.4529
ENSSSCG00000009142	44.3335	42.0921	36.2015	42.9237	38.0413	40.7184	54.2248	35.2814	16.7828	41.6017	48.1059	39.1993
ENSSSCG00000003407	41.7	34.8402	41.1647	48.9488	43.2479	41.9803	28.3862	32.5853	11.3007	34.2088	32.8388	27.864
ENSSSCG00000008619	37.0622	48.0317	34.9424	43.5454	36.7767	40.0717	60.1854	48.4097	16.87	50.5549	60.7513	47.3543
ENSSSCG00000001556	41.0159	40.8677	32.4973	50.9725	35.1353	40.0977	110.762	53.7029	21.0948	51.4776	60.0094	59.4093
ENSSSCG00000000058	37.7667	40.9624	36.1286	44.7094	44.2233	40.7581	34.5136	35.5015	17.7699	35.7187	46.4604	33.9928
ENSSSCG00000027457	40.2019	42.5995	36.1219	36.7532	44.8691	40.1091	66.4741	50.4786	14.9111	41.5961	70.5742	48.8068
ENSSSCG00000005672	40.9544	36.6734	42.6424	38.0362	50.5802	41.7773	22.6869	30.4999	10.9325	31.0156	26.0169	24.2304
ENSSSCG00000010626	19.4619	50.8323	22.6768	66.7131	26.0339	37.1436	40.3297	36.1617	12.9915	26.0329	38.4336	30.7899
ENSSSCG00000029805	39.4905	44.3313	29.8334	36.8987	46.5979	39.4304	43.7659	45.9502	25.1803	58.2275	40.9716	42.8191
ENSSSCG00000016564	52.8635	31.9042	43.9876	33.0495	40.9473	40.5504	51.6282	44.6902	19.9378	60.1176	50.8893	45.4526
ENSSSCG00000004328	35.8651	43.7224	39.634	40.9462	38.4046	39.7145	48.3476	44.14	15.6912	43.2402	45.5846	39.4007
ENSSSCG00000013747	40.9817	43.8848	44.352	43.4793	35.3102	41.6016	38.0166	36.712	15.7587	39.0181	46.0364	35.1084
ENSSSCG00000003766	38.9228	57.1102	31.437	45.3377	25.9061	39.7427	75.4929	72.6966	11.4968	41.1823	36.749	47.5235
ENSSSCG00000010158	41.0228	34.9349	44.69	41.4224	36.4807	39.7101	52.9515	51.6286	21.5001	47.8818	79.2591	50.6442
ENSSSCG00000027812	44.5866	38.987	34.3726	28.8697	50.1564	39.3944	37.6885	35.7051	20.232	42.1665	39.0974	34.9779
ENSSSCG00000008452	46.8508	37.634	37.2882	44.015	34.059	39.9694	60.4023	50.341	20.3257	46.4055	63.7522	48.2453
ENSSSCG00000002505	41.9394	50.4264	27.2226	44.0811	30.0566	38.7452	105.296	59.4032	15.7478	42.9271	59.1671	56.5082
ENSSSCG00000001065	34.7022	36.1593	34.9424	31.7466	63.4554	40.2012	25.3781	34.1094	13.765	38.9845	26.0838	27.6642
ENSSSCG00000010316	34.4218	46.8072	33.3985	55.1061	30.3996	40.0266	26.3789	49.8128	11.8868	33.3252	34.1608	31.1129
ENSSSCG00000005935	41.228	42.7618	33.8292	57.2621	28.7045	40.7571	45.9289	33.9223	12.7584	32.4808	32.4763	31.5133
ENSSSCG00000009551	40.9817	36.8087	38.1099	36.0455	47.6675	39.9227	41.1804	40.5415	13.4034	35.3328	41.3621	34.364
ENSSSCG00000029989	39.8257	37.7761	37.9906	37.1897	45.0373	39.5639	45.4563	38.6598	18.8789	33.9627	63.7132	40.1342
ENSSSCG00000011394	27.0615	48.5052	35.9828	42.2888	32.0746	37.1826	61.5755	50.1595	20.585	56.108	61.8613	50.0578
ENSSSCG00000025447	37.5136	32.1951	45.3858	32.818	51.3134	39.8452	23.8546	23.8752	17.9028	56.533	46.8397	33.8011
ENSSSCG00000009303	42.343	45.691	29.6214	39.1804	36.3193	38.631	80.1802	76.9774	39.0206	86.6249	89.6399	74.4886
ENSSSCG00000004169	41.2553	41.0774	40.8731	38.3537	34.6443	39.2408	52.8792	52.5419	16.4625	38.8895	56.5845	43.4715
ENSSSCG00000009773	37.6915	32.3304	43.696	42.8774	44.4184	40.2027	82.4098	51.3644	27.906	55.4817	79.2536	59.2831
ENSSSCG00000007917	43.2664	39.2847	40.8466	31.1117	44.3646	39.7748	21.6416	31.4133	13.9306	34.0186	31.9296	26.5868
ENSSSCG00000009222	37.4452	36.4164	30.0123	45.4237	27.3524	35.33	86.8303	52.3989	19.7047	48.1279	55.4689	52.5061
ENSSSCG00000016234	43.1433	44.9469	34.4454	36.0587	37.8463	39.2881	51.6337	45.5156	15.1225	38.3191	58.693	41.8568
ENSSSCG00000005278	39.6273	43.4316	57.605	31.2109	30.7494	40.5248	47.3189	54.066	15.4428	40.8468	60.0261	43.5401
ENSSSCG00000004070	37.3495	37.6611	33.9485	38.2941	40.5437	37.5594	47.1188	38.4122	18.77	43.1899	48.5075	39.1997
ENSSSCG00000023276	41.7205	40.6512	35.5189	38.8431	38.8082	39.1084	61.3253	53.6204	15.1617	47.4121	58.7822	47.2603
ENSSSCG00000029594	37.9514	33.5142	43.5966	32.1963	38.5997	37.1717	24.0714	30.5935	13.0961	30.8087	23.2948	24.3729
ENSSSCG00000035824	44.1557	40.7324	32.8882	39.8946	33.2653	38.1872	42.9597	41.2678	15.6541	37.8437	42.9016	36.1254
ENSSSCG00000037811	42.3566	34.0013	46.8436	29.908	45.2593	39.6738	19.0227	40.7341	10.1677	46.0252	25.024	28.1947
ENSSSCG00000040349	26.2612	46.6381	44.1996	43.8165	32.6868	38.7205	60.3355	57.0428	18.4235	52.1039	74.0046	52.3821
ENSSSCG00000011103	37.3153	39.4132	40.8201	41.7597	38.5257	39.5668	66.235	42.1702	17.6478	48.3739	60.7234	47.0301
ENSSSCG00000002869	41.6247	38.4323	35.4063	38.2875	36.0569	37.9615	56.1097	49.2461	18.8811	47.0318	63.4957	46.9529
ENSSSCG00000023738	44.7234	41.49	37.4539	37.7915	29.8682	38.2654	65.4454	42.3738	20.4477	43.7044	37.8367	41.9616
ENSSSCG00000024550	37.1237	32.1816	44.637	48.9488	33.0298	39.1842	30.6937	44.3051	16.6521	36.6134	37.7921	33.2113
ENSSSCG00000011435	43.6426	27.8385	48.4141	36.4092	52.5848	41.7778	56.8159	59.7334	14.1028	40.7349	44.6252	43.2024
ENSSSCG00000005602	37.9309	43.4113	36.4466	45.4038	35.1286	39.6643	50.277	47.9531	17.4822	43.285	44.5861	40.7167
ENSSSCG00000016714	36.9185	41.0233	36.884	48.9289	27.608	38.2725	42.9041	51.0343	18.003	33.9627	42.4219	37.6652
ENSSSCG00000012365	34.8527	39.19	43.1063	46.052	24.6078	37.5617	59.1178	33.4381	12.1113	40.5	27.3779	34.509
ENSSSCG00000011235	34.9622	46.8614	35.8105	39.5772	34.8932	38.4209	73.6024	46.1703	16.7153	42.1218	59.6022	47.6424
ENSSSCG00000017748	38.1977	39.6703	40.131	40.0335	36.1578	38.8381	52.3677	44.6242	12.7758	46.7018	40.2353	39.341
ENSSSCG00000026044	38.3208	28.515	51.9062	36.5151	45.3333	40.1181	38.2335	48.4207	37.8113	91.9822	65.9109	56.4717
ENSSSCG00000015857	45.5374	43.1407	40.9725	40.1327	36.9785	41.3524	71.8453	49.037	13.2378	45.1472	41.0441	44.0623
ENSSSCG00000009473	38.7586	36.0443	33.8358	44.134	36.3664	37.8278	76.3992	39.188	21.511	53.379	54.6099	49.0174
ENSSSCG00000014217	40.0719	35.0769	34.5316	31.8458	36.1847	35.5422	38.5838	38.1976	13.3336	29.1702	35.7004	30.9971
ENSSSCG00000030378	44.1967	27.9535	55.1333	34.1606	49.625	42.2138	46.8296	40.0408	14.9003	35.3272	58.4754	39.1147
ENSSSCG00000010821	35.7283	43.1542	35.9497	49.458	34.0994	39.6779	41.4195	43.6503	15.4602	40.3826	43.8331	36.9491
ENSSSCG00000035595	41.269	27.3988	39.4352	39.9409	33.3325	36.2753	13.6515	30.8411	10.183	25.9266	28.845	21.8894
ENSSSCG00000025534	32.3628	44.9537	27.3485	49.7953	31.6441	37.2209	63.4993	47.931	11.8302	36.345	68.7167	45.6645
ENSSSCG00000025176	35.3589	27.7844	54.146	27.9305	45.4812	38.1402	23.1873	23.1434	10.6231	30.3669	27.2999	22.9241
ENSSSCG00000005060	40.4482	49.5335	24.9762	36.2571	35.6735	37.3777	64.5169	48.0411	11.9522	38.347	83.0857	49.1886
ENSSSCG00000005656	39.8462	43.8442	33.5045	41.8523	29.4108	37.6916	63.7106	42.4618	16.9288	42.2784	56.8132	44.4386
ENSSSCG00000000522	48.1846	33.2639	36.8045	31.945	39.0571	37.851	76.2268	49.5432	26.9452	58.2275	101.142	62.4169
ENSSSCG00000009505	45.5579	46.3269	32.9214	29.3723	39.3665	38.709	41.8087	36.2718	15.5844	44.2301	44.0897	36.3969
ENSSSCG00000009244	37.9856	40.1776	38.3286	44.2663	34.4358	39.0388	55.4925	45.1579	15.1966	45.0074	40.0903	40.1889
ENSSSCG00000033753	39.6478	42.6062	34.4521	31.5416	34.3214	36.5138	63.4215	53.4773	19.3779	47.3002	68.6107	50.4375
ENSSSCG00000025440	36.5013	37.7152	46.7508	38.3867	35.3573	38.9423	45.6231	44.5086	14.4775	44.286	46.1815	39.0153
ENSSSCG00000014901	46.6866	34.5899	38.4081	32.7519	33.7429	37.2359	59.3625	50.33	19.9509	48.3963	51.2128	45.8505
ENSSSCG00000011162	40.6123	38.1685	36.9635	40.8139	35.6735	38.4463	47.3189	39.5731	11.9304	38.4924	39.3261	35.3282
ENSSSCG00000003673	20.5769	42.0312	19.6618	79.5965	16.8518	35.7436	24.9166	21.8449	9.89098	25.5687	18.2523	20.0947
ENSSSCG00000038826	36.8843	39.075	39.0111	45.2186	31.0521	38.2482	41.931	44.9873	20.3823	40.5224	46.0141	38.7675
ENSSSCG00000005751	34.1003	37.3905	30.8539	35.3048	50.3851	37.6069	35.5256	45.4605	8.39409	81.8938	22.9044	38.8357
ENSSSCG00000032962	35.3863	40.455	37.3412	43.3734	32.485	37.8082	46.2013	38.8413	14.02	36.5687	49.4446	37.0152
ENSSSCG00000038800	34.1277	36.6328	40.6213	39.8946	45.0104	39.2574	32.2284	37.8729	13.2988	37.1447	33.5361	30.8162
ENSSSCG00000034379	47.056	27.1552	50.0574	38.2082	42.0236	40.9001	32.0838	43.1716	9.10876	31.2281	35.0812	30.1347
ENSSSCG00000036855	37.541	27.8859	73.5483	21.8129	22.5898	36.6756	25.1946	21.4873	11.7888	24.5454	17.9846	20.2001
ENSSSCG00000015498	39.1143	38.6961	39.0442	45.9991	29.3973	38.4502	51.4057	43.8484	17.9202	42.5077	47.615	40.6594
ENSSSCG00000016548	41.3169	31.938	41.0322	52.7913	20.6995	37.5556	36.0983	23.9303	9.75153	21.4361	22.9044	22.8241
ENSSSCG00000017063	39.1143	35.1919	43.0599	34.359	35.4986	37.4447	36.4319	31.4133	21.0687	45.1416	46.7114	36.1534
ENSSSCG00000038657	30.4407	43.3368	37.381	41.7134	37.6848	38.1113	24.0436	35.3584	20.3889	33.2637	32.0244	29.0158
ENSSSCG00000008965	38.4303	37.032	41.0918	49.6829	25.9666	38.4407	28.3973	30.7585	22.3237	51.7628	32.1862	33.0857
ENSSSCG00000004318	47.3912	44.8387	27.9051	41.8258	23.1952	37.0312	68.9762	55.6617	17.0661	38.4365	34.5122	42.9305
ENSSSCG00000024938	52.8771	30.125	42.9936	33.0032	40.8733	39.9745	33.5239	39.8703	11.5252	30.8702	21.1473	27.3874
ENSSSCG00000032761	37.9446	36.6328	40.0647	50.5625	28.9803	38.837	19.8234	19.8531	5.63561	17.9241	12.2894	15.1051
ENSSSCG00000032081	39.4768	29.55	48.4273	40.2782	36.5682	38.8601	18.8114	29.35	12.3945	24.0253	28.8505	22.6863
ENSSSCG00000016853	33.211	44.7236	31.7617	51.6537	28.3345	37.9369	59.9908	66.8643	13.362	38.7497	38.4838	43.4901
ENSSSCG00000009974	37.4452	30.6256	48.1556	41.5348	32.9558	38.1434	31.1997	34.247	10.1132	33.4482	32.3201	28.2656
ENSSSCG00000008433	57.6654	27.0267	27.1894	30.7413	46.2279	37.7702	40.2685	40.0078	15.2075	41.2326	55.0394	38.3512
ENSSSCG00000014337	41.3853	38.1617	38.0834	35.8537	39.0907	38.515	69.2709	50.7867	15.8023	42.8208	66.0839	48.9529
ENSSSCG00000012322	37.3905	37.4649	33.6635	40.351	45.1382	38.8016	44.7167	42.5278	15.4646	38.3023	40.3022	36.2627
ENSSSCG00000010738	39.5931	36.6599	36.4798	49.6564	32.7944	39.0367	54.7586	50.8362	20.3606	42.3175	62.1681	46.0882
ENSSSCG00000000488	38.7107	41.1924	44.1731	30.2188	39.1109	38.6812	50.1602	46.0658	15.2336	43.7883	56.261	42.3018
ENSSSCG00000027131	37.7462	39.3253	36.5725	38.5785	38.4719	38.1389	55.7539	46.7261	23.2803	57.9143	81.5629	53.0475
ENSSSCG00000026430	48.4925	37.7017	59.4273	0.0472957	43.3152	37.7968	0.0121206	0.204583	22.2322	43.8833	0.196231	13.3057
ENSSSCG00000003194	36.8228	33.3925	43.4376	39.392	42.4676	39.1025	26.4512	31.1107	14.8872	35.3216	27.3166	27.0175
ENSSSCG00000002508	34.8459	37.2687	40.6014	40.5163	42.4273	39.1319	36.8045	39.0944	15.4101	46.1985	52.8751	38.0765
ENSSSCG00000022343	29.1	42.2545	38.0304	35.8272	37.2005	36.4825	22.9705	35.9472	9.93674	34.0466	23.1777	25.2157
ENSSSCG00000006867	40.7013	38.1347	31.722	39.9608	32.9558	36.6949	65.2842	51.3865	21.0818	44.0903	96.2163	55.6118
ENSSSCG00000015034	32.7049	38.3579	36.8442	50.3509	32.3101	38.1136	40.4186	47.6174	21.3585	38.772	45.4731	38.7279
ENSSSCG00000033120	39.5452	38.642	40.5285	40.8073	20.5515	36.0149	46.0178	25.9331	9.63605	29.5448	28.1923	27.8648
ENSSSCG00000032003	38.2934	40.5159	30.6551	42.0044	42.804	38.8546	24.8387	24.1614	8.26117	25.8763	21.2867	20.8849
ENSSSCG00000003398	38.8133	37.7017	36.7316	42.9435	36.2991	38.4978	35.5923	40.4645	12.5187	38.828	38.2216	33.125
ENSSSCG00000004385	34.1892	47.1658	31.5099	40.2452	31.671	36.9562	47.697	36.4148	11.4903	32.9673	35.0589	32.7257
ENSSSCG00000006169	46.4814	32.283	43.0599	38.2875	35.2833	39.079	34.8417	29.7351	17.8853	43.6708	34.2389	32.0744
ENSSSCG00000033586	40.2977	36.4231	35.4593	33.4331	43.4363	37.8099	30.8828	34.4781	16.5911	38.5875	27.7294	29.6537
ENSSSCG00000023371	34.4286	37.6882	38.4611	43.4528	32.3773	37.2816	22.8871	21.9825	8.55532	29.5504	18.7153	20.3381
ENSSSCG00000007023	40.6123	37.0387	34.4719	39.8616	34.4963	37.2962	40.5743	43.6118	15.1835	38.1681	37.3738	34.9823
ENSSSCG00000013354	41.1048	18.6991	57.0417	45.7411	23.6257	37.2425	62.1148	105.088	12.8543	66.6438	43.6323	58.0667
ENSSSCG00000037558	40.8517	36.8155	36.0159	36.7069	36.4673	37.3715	50.2381	39.5511	17.1707	42.7481	47.4533	39.4322
ENSSSCG00000035521	59.5397	21.7163	40.0581	34.3458	50.1497	41.1619	10.7101	34.2415	8.86473	24.2713	22.3243	20.0824
ENSSSCG00000013893	31.7062	19.3283	49.4014	20.9134	62.6818	36.8062	31.8503	34.9127	15.2227	32.1956	24.9905	27.8344
ENSSSCG00000038007	33.6762	46.0428	20.9871	40.265	29.1686	34.0279	19.7567	16.5903	6.28928	22.1743	19.8365	16.9294
ENSSSCG00000014269	48.0547	37.6138	33.0009	35.4503	24.4733	35.7186	55.7038	65.4447	20.1993	53.1441	56.3167	50.1617
ENSSSCG00000023710	44.6276	29.0968	38.1298	28.1289	47.2369	37.444	31.0107	27.006	10.3943	26.2678	29.0458	24.7449
ENSSSCG00000036766	38.5123	42.3289	29.6677	48.1948	30.5207	37.8449	33.7074	35.628	8.90177	25.496	32.6994	27.2865
ENSSSCG00000039468	28.669	51.2653	21.1593	34.0945	51.7978	37.3972	60.5858	31.5784	6.81439	39.3424	12.6743	30.199
ENSSSCG00000033228	41.8094	32.8919	37.6527	30.8339	40.3621	36.71	52.3288	45.7026	13.3576	40.5727	46.2372	39.6398
ENSSSCG00000001834	43.0065	22.9813	41.6882	30.7546	53.5333	38.3928	24.1993	17.9933	4.42197	16.4031	12.2225	15.048
ENSSSCG00000034487	37.1579	32.2763	37.3081	39.0216	42.3936	37.6315	22.8037	31.1272	12.9393	26.8438	28.4433	24.4315
ENSSSCG00000024144	33.8472	27.9941	44.5707	41.0851	39.4674	37.3929	13.7516	30.8081	14.0439	20.6979	19.2842	19.7171
ENSSSCG00000001814	40.6055	34.786	32.5834	43.3602	26.7739	35.6218	59.7962	46.1208	14.8458	49.8503	31.9631	40.5152
ENSSSCG00000016866	34.7228	36.369	36.7183	51.9117	25.5496	37.0543	58.5729	43.7108	20.2603	51.9026	48.1784	44.525
ENSSSCG00000014298	31.6993	33.3722	53.2315	42.4475	28.3143	37.813	35.1475	51.0233	12.8565	42.0267	47.8102	37.7728
ENSSSCG00000026153	36.5013	26.8035	48.1225	43.7901	34.9806	38.0396	24.2271	30.0377	16.1204	30.3389	26.4297	25.4308
ENSSSCG00000014792	39.1143	32.168	43.0002	38.4396	39.2656	38.3976	20.9021	23.27	10.7146	24.4727	24.8232	20.8365
ENSSSCG00000033528	40.3592	41.7809	32.325	36.1844	30.6889	36.2677	50.6384	39.7217	14.6758	38.677	40.9047	36.9235
ENSSSCG00000023084	58.4384	23.0693	40.1707	16.9188	50.2909	37.7776	18.0497	35.9747	19.5783	35.0476	43.4594	30.4219
ENSSSCG00000038549	40.585	25.667	35.1942	38.0031	48.8379	37.6575	40.7689	66.3636	18.7656	56.958	26.2121	41.8137
ENSSSCG00000011889	39.128	44.8387	32.4973	36.6672	31.7114	36.9685	62.1371	44.7397	14.4819	41.2103	44.6364	41.4411
ENSSSCG00000009241	35.4889	37.5596	36.6322	39.9872	34.8125	36.8961	38.3669	53.1582	16.2294	44.9291	53.907	41.3181
ENSSSCG00000004500	39.2648	35.1243	33.4515	40.6618	38.0952	37.3195	37.6274	46.2529	13.9285	32.5926	35.3768	33.1556
ENSSSCG00000016367	32.5407	32.9595	35.1478	35.2056	55.9549	38.3617	24.5163	41.4054	13.3009	34.0969	28.0417	28.2722
ENSSSCG00000011496	42.2677	40.773	34.5647	38.724	16.0445	34.4748	20.1737	22.9454	5.45258	20.0212	16.5343	17.0254
ENSSSCG00000026034	43.5195	35.4219	37.7454	34.941	34.2003	37.1656	50.0435	43.5568	17.1903	40.3099	45.1663	39.2533
ENSSSCG00000003139	29.1547	35.5978	28.8063	41.925	45.2189	36.1406	16.0257	31.3088	13.5929	33.6495	14.9724	21.9099
ENSSSCG00000032498	32.8485	30.3821	36.3472	56.237	31.2674	37.4165	26.8961	31.0061	15.214	23.8519	36.7044	26.7345
ENSSSCG00000009230	41.1322	28.2444	40.0713	34.8683	40.2276	36.9087	45.3172	37.1136	16.3906	46.411	39.7612	36.9987
ENSSSCG00000004652	39.6752	42.1598	30.1912	34.9939	31.1732	35.6387	59.4125	38.1921	10.3812	32.4584	56.9136	39.4716
ENSSSCG00000010267	37.0622	33.3789	45.4123	30.5098	40.7792	37.4285	24.0269	35.8096	15.3012	42.2225	40.7596	31.624
ENSSSCG00000006084	40.3592	39.0953	30.6949	29.0019	35.1152	34.8533	55.3758	39.9528	16.3056	38.4756	55.335	41.089
ENSSSCG00000017272	36.1456	38.182	32.325	39.4449	32.8886	35.7972	48.2809	39.0174	17.6195	43.134	40.107	37.6318
ENSSSCG00000007558	32.2944	32.1274	37.7653	36.7135	46.9881	37.1777	18.8003	28.3486	10.3899	29.6008	23.8192	22.1917
ENSSSCG00000021664	34.2645	34.6981	32.8683	43.3139	39.0436	36.8377	37.7942	39.0009	12.1657	38.2128	33.5026	32.1353
ENSSSCG00000007864	41.5495	42.4912	24.4991	30.0866	23.9217	32.5096	39.9071	43.6338	9.25693	30.406	25.2695	29.6947
ENSSSCG00000028052	32.3492	30.6459	31.8744	33.4397	57.3945	37.1407	26.3511	33.7022	12.0328	32.1229	29.5199	26.7458
ENSSSCG00000040157	34.155	38.9397	32.6497	39.3523	38.2499	36.6693	46.774	45.3945	12.863	41.9205	41.8585	37.7621
ENSSSCG00000030632	39.2785	35.7061	36.7581	35.0468	36.3664	36.6312	33.7185	28.3155	11.4576	30.2439	40.1014	28.7674
ENSSSCG00000004684	36.9938	38.1008	33.425	36.0455	34.0187	35.7167	64.2945	42.869	12.5274	40.6398	52.5627	42.5787
ENSSSCG00000010467	35.14	41.95	29.1443	32.7122	30.8705	33.9634	36.5098	36.3653	13.1964	29.7965	32.5655	29.6867
ENSSSCG00000005444	35.7762	36.6396	37.0695	35.8471	34.7116	36.0088	45.9734	44.0575	19.0401	44.3755	46.2596	39.9412
ENSSSCG00000032740	34.8527	33.636	32.8617	35.3444	29.7404	33.2871	32.3006	31.7269	13.4426	32.5143	43.2363	30.6441
ENSSSCG00000004535	41.4058	30.4903	35.9231	36.2241	26.5384	34.1164	34.4747	25.4379	11.6951	31.133	28.6386	26.2759
ENSSSCG00000016695	32.9511	36.4231	38.0304	37.8973	30.7091	35.2022	28.6364	43.8044	21.8945	42.0882	40.3859	35.3619
ENSSSCG00000010900	39.1485	42.0583	28.0641	30.4239	35.882	35.1154	25.7117	29.1684	14.0548	29.8244	36.0852	26.9689
ENSSSCG00000034510	49.1491	27.0605	36.4201	24.121	51.6901	37.6882	15.4474	23.2315	10.464	25.0934	22.4191	19.3311
ENSSSCG00000036363	50.8729	32.9122	29.4491	32.2889	34.577	36.02	22.5924	18.472	17.3864	19.641	28.6107	21.3405
ENSSSCG00000026392	37.0211	29.895	42.1587	35.4304	38.9696	36.695	37.0158	36.3653	12.7562	37.2733	33.3409	31.3503
ENSSSCG00000013736	31.2	29.7597	48.0827	36.773	38.9898	36.9611	28.8477	54.5667	25.4788	39.555	36.3251	36.9547
ENSSSCG00000039338	35.3589	32.5333	37.2087	34.0019	41.9698	36.2145	94.4923	58.1377	21.8357	53.5076	79.5938	61.5134
ENSSSCG00000022419	35.2837	41.8012	28.6075	43.433	26.6124	35.1476	47.3356	44.9103	12.1047	28.7284	35.0645	33.6287
ENSSSCG00000028278	32.315	43.6413	39.581	33.6447	39.824	37.8012	33.5573	42.3408	11.6799	31.9048	25.738	29.0441
ENSSSCG00000012825	44.9902	37.4379	42.5032	26.5416	44.8018	39.255	46.5739	42.825	8.82115	40.377	43.822	36.4838
ENSSSCG00000011859	43.0407	33.8119	38.037	35.9132	28.2269	35.8059	25.6728	27.5948	8.69041	29.0583	15.4856	21.3004
ENSSSCG00000011183	40.325	33.3789	38.4346	32.6791	33.1375	35.591	67.6084	42.3793	22.7355	48.497	74.8525	51.2145
ENSSSCG00000000625	22.5469	47.2943	21.8353	50.1392	20.6255	32.4882	40.6577	34.3185	14.6083	44.8061	25.4591	31.9699
ENSSSCG00000012119	32.1371	33.2031	25.7184	57.2092	24.1168	34.4769	76.288	54.9299	15.9592	56.08	32.7105	47.1935
ENSSSCG00000016035	35.5915	31.708	29.9593	32.4014	40.8599	34.104	55.5537	55.1555	12.4468	104.895	30.4626	51.7027
ENSSSCG00000013125	36.7133	32.7633	36.9635	41.4885	33.198	36.2253	38.1945	29.8837	20.7419	44.2357	48.7864	36.3684
ENSSSCG00000012926	33.1495	31.478	31.7286	30.5297	57.9528	36.9677	12.5116	27.8589	6.94948	54.8386	20.3162	24.4949
ENSSSCG00000032216	37.3221	36.0375	41.9532	28.6051	36.965	36.1766	42.5593	39.9308	14.0309	33.2972	52.2336	36.4104
ENSSSCG00000032031	34.8117	31.9448	37.1954	36.8259	42.2994	36.6154	40.0683	41.1743	19.3735	47.7476	39.4321	37.5592
ENSSSCG00000040944	36.2277	36.4975	35.9762	35.4635	31.227	35.0784	27.7523	22.109	12.7279	31.3455	26.6193	24.1108
ENSSSCG00000009021	31.1521	39.0006	31.5099	43.1816	28.9332	34.7555	44.8557	49.3671	20.9728	47.9881	33.1847	39.2737
ENSSSCG00000000743	33.4026	42.2071	28.7202	41.0586	37.8261	36.6429	78.779	50.2915	15.3644	51.2036	56.3223	50.3922
ENSSSCG00000034389	30.2286	36.4975	29.9991	34.9873	44.6135	35.2652	26.6292	37.2182	19.2755	41.6912	32.03	31.3688
ENSSSCG00000008697	36.5765	33.1151	34.2864	31.1448	46.0059	36.2257	33.2181	42.3628	11.0502	35.948	37.0726	31.9303
ENSSSCG00000002829	30.3381	26.9185	33.1533	31.9979	51.8448	34.8505	33.2459	39.144	10.6688	48.8493	21.7107	30.7237
ENSSSCG00000013746	33.2521	40.1438	30.7412	38.2082	34.2138	35.3118	67.8308	42.6049	14.7586	45.2423	38.2774	41.7428
ENSSSCG00000013245	32.7391	32.831	36.2346	35.4635	43.591	36.1718	23.7045	33.174	11.7125	34.2479	28.6888	26.3055
ENSSSCG00000007289	34.9622	36.0849	41.7876	33.1289	35.169	36.2265	35.0029	40.6076	14.6257	44.1965	42.5055	35.3877
ENSSSCG00000039390	43.2185	21.6216	34.6509	37.0111	50.8156	37.4635	51.656	47.9806	15.6149	47.5183	47.4254	42.039
ENSSSCG00000017339	35.0921	35.2055	35.5587	39.7954	38.7073	36.8718	56.7992	61.4335	16.286	48.441	55.8036	47.7527
ENSSSCG00000012269	34.6065	35.5166	38.6533	35.6817	36.4942	36.1905	25.1112	28.0569	12.5776	32.8722	27.0377	25.1311
ENSSSCG00000032841	41.2827	22.6092	39.9918	30.9926	47.9096	36.5572	38.3224	46.8416	15.2837	42.6586	36.5761	35.9365
ENSSSCG00000016874	34.6749	39.4403	33.69	31.2704	32.189	34.2529	46.3348	42.7204	18.7874	39.2194	49.6064	39.3337
ENSSSCG00000017947	33.2042	22.4334	46.7376	42.9435	38.8687	36.8375	33.8575	50.198	32.7824	46.2209	54.3142	43.4746
ENSSSCG00000010081	36.9254	33.6698	36.7978	36.6473	35.1757	35.8432	39.4512	34.8522	13.5341	38.8336	34.7967	32.2935
ENSSSCG00000011286	37.8351	39.1764	41.6551	29.5509	37.9741	37.2383	52.8459	69.3678	10.1328	61.1186	114.596	61.6122
ENSSSCG00000025151	34.7159	35.4963	35.89	36.5878	36.3798	35.814	39.2454	36.2443	14.2836	38.9734	41.0831	33.966
ENSSSCG00000007478	36.1592	34.8199	35.9165	29.0945	37.113	34.6206	26.4512	22.2631	14.4732	32.2627	33.9377	25.8776
ENSSSCG00000029411	34.3944	34.1704	38.2557	31.3829	42.6358	36.1678	37.9499	42.7039	13.399	52.5849	40.8489	37.4973
ENSSSCG00000016737	20.5085	54.2554	20.8015	44.5507	29.5184	33.9269	65.4732	49.8128	15.957	52.8645	68.7111	50.5637
ENSSSCG00000005191	35.1332	38.7706	26.7322	31.5614	38.0413	34.0477	58.5841	34.9953	17.8309	46.6459	52.2225	42.0557
ENSSSCG00000005041	37.1237	35.8617	26.1292	34.8352	26.1752	32.025	32.3618	32.9209	14.2989	38.4365	38.2439	31.2524
ENSSSCG00000006540	30.8032	32.1951	34.6177	36.5812	46.5306	36.1456	35.5145	36.0627	17.3036	44.5209	48.4015	36.3606
ENSSSCG00000035671	35.4615	24.2125	43.2322	28.8167	51.717	36.688	15.1249	28.6842	13.3707	35.4782	30.7359	24.6788
ENSSSCG00000005582	39.4016	31.7148	27.428	47.3615	31.5163	35.4844	67.3304	36.6569	18.5172	46.165	67.919	47.3177
ENSSSCG00000006835	30.1808	39.5012	31.1322	58.2079	29.3906	37.6825	23.1873	26.4503	7.04317	21.4193	23.2223	20.2645
ENSSSCG00000020962	35.7899	30.8692	45.6111	29.207	34.7317	35.2418	52.1286	56.5255	25.6051	53.9885	49.1043	47.4704
ENSSSCG00000030849	32.657	35.9834	32.5503	35.7148	31.7786	33.7368	57.194	48.3162	30.9696	62.9976	57.5216	51.3998
ENSSSCG00000009281	37.8351	33.6766	32.2521	41.9912	32.5993	35.6709	35.8759	35.0998	12.1069	38.6266	36.71	31.6838
ENSSSCG00000027139	38.6423	27.2161	39.9984	23.506	37.409	33.3544	43.9383	41.6915	12.6821	36.2276	66.2624	40.1604
ENSSSCG00000012642	39.1143	34.3193	29.8864	32.8048	30.8638	33.3977	48.4644	34.5771	14.02	39.0852	36.7379	34.5769
ENSSSCG00000022454	34.1687	30.558	36.5659	32.3947	44.5462	35.6467	33.7463	31.826	13.5711	33.1351	40.6369	30.5831
ENSSSCG00000020783	27.1163	38.6014	33.3322	45.0996	27.1035	34.2506	46.357	29.7901	24.7815	38.7217	45.7018	37.0704
ENSSSCG00000000077	26.2817	31.7892	29.9858	35.5958	45.1113	33.7528	21.0022	30.9291	15.9984	36.5463	32.7105	27.4373
ENSSSCG00000011433	29.1273	38.9532	31.1852	51.3826	25.8523	35.3001	47.369	51.8376	14.0134	39.7339	32.4093	37.0727
ENSSSCG00000025744	33.4299	23.1166	47.8773	35.9397	39.7701	36.0267	50.6384	29.5095	17.0922	38.4365	64.0088	39.9371
ENSSSCG00000010863	49.8605	29.8883	26.5931	29.5112	34.355	34.0416	50.1102	35.2429	16.3056	39.5382	46.4157	37.5225
ENSSSCG00000011500	26.3912	44.9334	31.5099	28.0165	23.4575	30.8617	49.2372	45.5926	18.6414	41.3612	36.3028	38.2271
ENSSSCG00000012856	31.0426	32.6551	35.9231	36.4159	41.425	35.4923	36.2373	43.0285	13.8936	40.6622	40.7875	34.9218
ENSSSCG00000012399	30.4338	29.5906	42.4966	35.5296	41.3644	35.883	25.6227	29.482	15.6345	30.5179	31.673	26.586
ENSSSCG00000008339	32.5886	36.2067	31.828	25.4901	38.7948	32.9816	42.5371	38.8633	16.7392	39.1355	44.2849	36.312
ENSSSCG00000006201	36.6654	38.7976	29.3961	35.0138	31.3549	34.2455	66.4852	45.4385	15.9766	45.6393	60.2269	46.7533
ENSSSCG00000036501	33.7788	30.93	37.7454	38.7902	40.0123	36.2513	23.799	27.6663	10.4488	26.4467	23.3227	22.3367
ENSSSCG00000017773	33.8472	36.687	32.3117	39.9013	33.0097	35.1514	68.9595	52.4099	15.9897	52.0536	59.5464	49.7918
ENSSSCG00000024413	34.2166	31.3021	35.5918	34.3855	44.7816	36.0555	23.6933	28.5136	8.77757	25.6582	25.2137	22.3713
ENSSSCG00000038880	29.7977	40.0153	25.2413	38.7174	34.0456	33.5634	50.5717	46.2253	20.6917	55.6662	59.9536	46.6217
ENSSSCG00000028063	36.9938	28.0956	50.5677	31.8392	36.2184	36.7429	50.8497	48.6353	17.1271	46.5061	56.1829	43.8602
ENSSSCG00000006346	36.9596	36.9982	31.9406	39.5772	29.3973	34.9746	49.3373	41.9611	13.0046	33.8676	34.7744	34.589
ENSSSCG00000031869	34.8117	34.3057	35.6117	41.224	26.4712	34.4849	23.0205	42.2747	8.07815	25.2444	34.7744	26.6784
ENSSSCG00000026617	39.0869	38.0264	26.7256	39.9542	31.2001	34.9986	49.1427	44.9433	13.8587	40.7014	55.3015	40.7895
ENSSSCG00000040286	34.114	35.6925	33.8954	36.9449	37.2543	35.5802	49.771	80.7079	14.3403	48.7654	58.6595	50.4488
ENSSSCG00000012062	37.8899	37.9655	26.5798	38.7373	25.7245	33.3794	57.8501	44.4756	17.0334	45.1752	50.3371	42.9743
ENSSSCG00000027738	37.3563	35.5302	32.2918	33.9225	38.0279	35.4257	41.9477	55.095	10.403	36.4736	46.611	38.1061
ENSSSCG00000024437	34.7364	31.5659	38.0436	36.1844	39.8038	36.0668	54.703	37.3447	13.3271	38.4924	54.9167	39.7568
ENSSSCG00000002723	30.0439	41.8689	31.3774	51.3892	30.5476	37.0454	37.9777	35.4079	9.31358	28.9409	33.3018	28.9884
ENSSSCG00000004979	31.2752	36.6531	32.7557	33.1487	28.2067	32.4079	55.8818	32.2772	22.3542	59.6311	53.2544	44.6797
ENSSSCG00000012534	35.4273	41.0571	31.8214	34.8087	30.81	34.7849	45.3673	42.2142	10.2723	30.2327	31.2937	31.876
ENSSSCG00000017785	47.9999	29.9086	35.3997	30.8604	29.5991	34.7535	75.5651	46.8636	15.031	36.5687	39.2982	42.6653
ENSSSCG00000007516	30.6459	34.9146	35.5587	34.6434	38.8553	34.9236	45.5285	40.5085	16.0986	45.4883	46.1313	38.7511
ENSSSCG00000000806	38.2866	32.8175	30.4298	35.8272	29.0475	33.2817	44.8557	32.2772	12.5144	30.9205	39.9787	32.1093
ENSSSCG00000020963	24.3459	45.6234	33.9087	35.9198	25.7985	33.1193	21.6027	34.0379	14.6061	21.1341	24.5443	23.185
ENSSSCG00000028097	32.5886	36.4299	30.0852	33.9754	37.8732	34.1905	57.8779	47.898	20.3409	47.0206	52.4121	45.1099
ENSSSCG00000004294	38.5465	30.2942	34.4653	29.4649	32.9222	33.1386	46.4293	48.6188	14.7368	36.9769	50.3929	39.431
ENSSSCG00000033019	32.3081	38.615	27.1033	37.4277	35.4044	34.1717	28.275	33.2896	19.1055	42.1442	40.9716	32.7572
ENSSSCG00000017254	44.5524	30.4024	38.6069	23.7573	32.5724	33.9783	6.70113	21.5313	11.9261	24.8921	27.4839	18.5069
ENSSSCG00000015599	43.1912	34.9957	34.1141	26.6012	30.5342	33.8873	36.6154	37.7904	15.36	38.6658	43.1582	34.318
ENSSSCG00000001414	32.1645	33.5481	33.5177	37.7783	38.4584	35.0934	29.5983	30.0873	12.7933	30.5962	32.6046	27.1359
ENSSSCG00000011437	33.2316	26.1608	49.7195	30.8802	40.1939	36.0372	19.9012	35.2484	13.5363	25.7197	35.9179	26.0647
ENSSSCG00000016275	37.7394	34.299	34.7039	36.4225	30.588	34.7505	55.3813	45.5706	14.8523	47.4176	53.0982	43.264
ENSSSCG00000002127	33.3957	33.7578	32.981	35.113	34.577	33.9649	51.1055	39.9253	17.5781	41.5905	46.9735	39.4346
ENSSSCG00000017543	37.7189	32.7972	38.7129	33.896	32.7809	35.1812	58.4061	42.6324	15.1029	42.9774	54.6377	42.7513
ENSSSCG00000013239	32.2808	30.7745	34.631	32.7982	45.7167	35.2402	39.5234	42.803	19.6873	45.41	63.0048	42.0857
ENSSSCG00000006071	36.1045	29.9897	36.4135	35.6751	29.801	33.5968	41.8031	30.3899	13.3336	38.1793	40.5811	32.8574
ENSSSCG00000010723	35.3042	30.5783	36.3406	30.7612	32.8818	33.1732	34.8139	48.9765	19.6393	40.8579	41.7469	37.2069
ENSSSCG00000004163	35.1537	42.7889	29.078	35.3246	24.2177	33.3126	50.9776	51.2324	11.401	33.9683	32.7607	36.068
ENSSSCG00000012772	32.7733	34.3193	35.9298	28.5853	45.5889	35.4393	57.2774	39.6061	13.0765	43.8274	50.2311	40.8037
ENSSSCG00000020830	33.6557	37.837	28.6009	40.642	30.5342	34.2539	79.6186	48.0466	19.0075	61.5157	50.5323	51.7441
ENSSSCG00000008153	32.5817	34.8334	37.4141	24.8485	40.611	34.0578	35.9037	35.3529	11.9086	37.2845	37.1004	31.51
ENSSSCG00000030123	33.4778	26.5667	35.2605	42.0242	34.651	34.3961	33.7964	32.3267	12.7279	45.1696	30.5351	30.9111
ENSSSCG00000008753	32.3013	34.3801	32.9147	35.4172	31.3212	33.2669	67.5027	37.6088	24.5266	50.2921	52.2559	46.4372
ENSSSCG00000038639	31.4531	29.2118	40.5617	38.109	40.9272	36.0525	13.1232	26.4998	10.2984	27.0731	22.6255	19.924
ENSSSCG00000013314	32.9648	38.3917	28.8991	33.1222	28.2403	32.3236	52.0674	35.0063	15.2903	34.6897	43.0355	36.0178
ENSSSCG00000021814	36.8091	28.3391	38.8189	28.2017	40.8263	34.599	55.0144	35.1548	18.4213	47.6413	66.1675	44.4799
ENSSSCG00000008575	38.8749	32.9392	33.9418	31.9384	32.9828	34.1354	59.8796	43.1771	16.9419	42.5748	47.0405	41.9228
ENSSSCG00000005724	34.7843	34.2787	36.6388	33.5786	28.2807	33.5122	87.086	42.2307	12.0524	34.9302	33.0954	41.879
ENSSSCG00000011972	40.1746	42.268	28.3358	33.2347	29.1686	34.6363	20.3738	30.7861	9.90188	29.5001	26.8703	23.4864
ENSSSCG00000017401	35.4889	27.8791	41.7014	33.5984	30.2315	33.7799	39.2121	32.0736	8.84294	29.8524	33.3297	28.6621
ENSSSCG00000010823	30.9606	30.4565	35.8105	36.6275	35.1959	33.8102	43.2989	44.5197	16.6477	43.1172	40.0066	37.518
ENSSSCG00000008991	24.298	52.1988	36.599	28.916	22.4552	32.8934	28.325	39.1275	14.6845	30.2942	40.6536	30.617
ENSSSCG00000032566	35.3452	34.5222	30.4232	30.285	36.8574	33.4866	36.1372	41.0202	11.3901	38.0283	33.3409	31.9833
ENSSSCG00000010834	36.7612	29.4621	35.7906	32.8842	39.3329	34.8462	35.7146	34.7202	13.5646	35.9815	36.7156	31.3393
ENSSSCG00000016441	34.6065	32.7498	30.6551	29.0615	45.5216	34.5189	36.6599	39.5456	13.5472	40.1254	37.7363	33.5229
ENSSSCG00000010260	34.0319	31.823	35.8171	31.0654	32.5455	33.0566	43.8938	40.8001	15.4319	44.7446	46.0197	38.178
ENSSSCG00000032950	41.4263	10.7707	59.9905	45.3906	26.3501	36.7856	58.1059	32.3927	42.0797	95.2593	78.8743	61.3424
ENSSSCG00000013554	33.8062	34.8334	32.3316	42.3682	31.6374	34.9953	28.503	33.7243	11.5099	28.1915	21.9952	24.7848
ENSSSCG00000039060	31.7062	34.2922	37.4207	32.9966	29.6597	33.2151	29.6595	27.1051	23.2585	43.5478	31.8013	31.0744
ENSSSCG00000028516	39.7162	34.0825	27.925	35.9992	28.617	33.268	60.2966	52.6245	10.4902	32.8834	47.8604	40.831
ENSSSCG00000014020	36.2961	33.3113	32.7689	35.7677	26.8613	33.0011	99.6967	55.7607	18.5259	61.443	66.2177	60.3288
ENSSSCG00000032170	18.6205	51.3397	16.9714	51.991	45.562	36.8969	32.7177	93.0054	2.99697	34.6841	30.7917	38.8392
ENSSSCG00000002540	33.2589	31.2751	31.3774	32.3154	36.5682	32.959	27.6578	31.5894	12.4098	33.9292	31.4499	27.4072
ENSSSCG00000021821	32.9101	35.2663	33.0009	32.031	31.4087	32.9234	20.1514	21.3497	9.538	26.9836	20.015	19.6075
ENSSSCG00000036210	32.0755	30.1115	40.0713	34.9079	29.2695	33.2872	62.821	42.3078	13.8805	39.0237	57.1813	43.0429
ENSSSCG00000010508	33.8677	30.7	33.975	31.6209	31.8594	32.4046	41.8031	37.2567	14.5277	38.4701	42.0426	34.82
ENSSSCG00000008377	32.1918	41.5306	24.5256	38.0296	29.5722	33.17	89.438	60.0965	16.456	53.0323	67.0154	57.2076
ENSSSCG00000010203	34.2029	35.679	31.8611	38.7174	30.6014	34.2124	61.6311	58.1377	15.9766	49.5539	38.4782	44.7555
ENSSSCG00000023715	37.7941	27.5341	40.8002	31.9186	31.4692	33.9032	50.277	37.2897	15.2598	48.2509	39.1587	38.0472
ENSSSCG00000040434	36.9048	33.6292	28.8129	34.5376	37.1198	34.2009	37.7275	39.5841	14.8327	37.0608	33.1735	32.4757
ENSSSCG00000036926	33.3821	33.7307	31.6623	24.5972	42.3533	33.1451	20.5295	27.6608	10.9107	26.799	23.4008	21.8602
ENSSSCG00000028018	30.6596	31.9921	33.9153	35.0799	37.8126	33.8919	32.2617	32.9319	10.4313	32.8275	25.4981	26.7901
ENSSSCG00000039854	30.8853	29.3606	30.9864	44.7755	23.915	31.9846	61.4087	40.6351	28.0194	34.4157	62.9323	45.4822
ENSSSCG00000010309	30.9264	33.1963	29.0581	36.568	37.8328	33.5163	26.6292	28.222	9.52711	31.1218	22.6757	23.6352
ENSSSCG00000017790	38.143	31.7689	33.9286	30.953	29.1888	32.7964	48.2697	36.2993	13.6975	35.3943	42.2713	35.1864
ENSSSCG00000034725	36.9733	35.0769	31.1985	32.8048	31.0656	33.4238	49.7099	42.6819	16.2294	46.562	51.7539	41.3874
ENSSSCG00000013597	30.6391	31.5118	25.7382	31.3762	49.5779	33.7687	48.8591	59.0841	27.3199	58.8314	53.5277	49.5245
ENSSSCG00000004927	34.798	26.6343	36.049	26.7731	35.3641	31.9237	25.4337	30.1643	12.7693	29.6287	35.5665	26.7125
ENSSSCG00000021803	33.8335	27.2094	39.9255	31.3498	38.6064	34.1849	39.5735	37.5263	13.4491	40.3155	37.9427	33.7614
ENSSSCG00000027407	32.5886	23.8337	43.2852	30.1726	42.3062	34.4372	32.2506	32.9649	16.7022	39.4151	41.468	32.5602
ENSSSCG00000010062	35.6736	24.8484	34.7701	33.9225	41.0819	34.0593	19.8957	27.9689	11.1351	29.9307	26.1898	23.024
ENSSSCG00000022845	33.7104	32.6686	27.9382	32.9238	31.7988	31.808	42.6539	35.0888	11.621	32.7548	45.9528	33.6142
ENSSSCG00000003859	37.3495	32.7024	26.931	30.662	27.7156	31.0721	34.2245	28.6347	13.4883	30.2606	34.2278	28.1672
ENSSSCG00000009327	37.1579	31.3021	26.8581	30.7479	30.6014	31.3335	50.1769	36.0682	17.7502	38.8	55.6251	39.6841
ENSSSCG00000032164	35.9404	29.2727	33.0738	45.7477	26.2424	34.0554	92.852	37.7739	8.30257	40.8076	123.459	60.6391
ENSSSCG00000033854	36.8638	30.6933	43.1261	25.4768	41.8084	35.5937	66.3796	45.5431	15.2663	50.2417	47.8493	45.056
ENSSSCG00000014362	23.7303	31.2345	37.7984	29.9411	42.9789	33.1366	27.1129	31.6774	7.13687	29.1925	45.7966	28.1833
ENSSSCG00000002374	30.4817	26.9997	38.3816	42.8047	31.227	33.9789	19.3341	28.101	11.7038	24.8529	27.0879	22.2159
ENSSSCG00000016922	37.3221	39.7582	23.3991	32.322	25.368	31.6339	61.5755	40.6846	16.8918	35.9424	45.8133	40.1815
ENSSSCG00000040673	29.6609	22.616	34.2599	46.5612	44.3579	35.4912	91.601	67.1999	11.109	40.6175	43.2697	50.7594
ENSSSCG00000000444	34.9895	31.248	33.0274	33.4463	36.7162	33.8855	49.5875	38.7918	15.4428	45.6561	47.007	39.297
ENSSSCG00000013638	33.6283	32.5807	31.6822	35.9595	29.7471	32.7196	40.9024	35.5015	12.5144	40.7349	40.9772	34.1261
ENSSSCG00000038776	33.1016	28.8126	38.3418	29.3392	39.0167	33.7224	21.3747	26.5658	10.7451	26.128	25.3643	22.0356
ENSSSCG00000015692	33.6351	35.7602	32.1924	32.5535	30.2315	32.8745	46.4682	37.1081	13.4317	36.6861	57.7001	38.2788
ENSSSCG00000000846	34.4286	37.3973	24.9298	32.904	28.4623	31.6244	33.0624	34.8962	12.68	31.8656	39.5157	30.404
ENSSSCG00000009555	31.3299	28.5759	33.584	36.1381	41.4048	34.2065	41.2249	37.1577	11.7104	35.4558	31.171	31.3439
ENSSSCG00000002656	32.7117	33.2233	34.8563	31.1778	33.2787	33.0496	32.8177	33.5152	12.3989	32.9393	31.5057	28.6354
ENSSSCG00000009053	26.186	37.9791	33.2063	36.3365	20.7197	30.8855	26.9183	15.6219	17.9333	21.9226	18.7989	20.239
ENSSSCG00000013249	32.7664	29.78	41.8207	31.7863	32.411	33.7129	40.6355	40.8497	12.5819	40.4833	54.0799	37.7261
ENSSSCG00000009856	43.0886	33.9675	41.2707	30.5297	30.0297	35.7772	67.8697	61.5161	17.7786	31.7705	54.5708	46.7011
ENSSSCG00000007286	31.1521	24.5981	40.5948	32.1302	33.0231	32.2997	30.6159	31.0337	18.9138	35.4279	33.2404	29.8463
ENSSSCG00000030547	32.6912	35.1987	30.9135	38.7439	28.4758	33.2046	32.1894	31.9415	11.5709	30.6689	32.8556	27.8453
ENSSSCG00000001621	35.2974	27.047	33.2394	29.7559	41.5797	33.3839	17.5993	16.9314	10.1002	23.2536	23.5682	18.2905
ENSSSCG00000016572	32.6912	37.0049	30.2641	33.3868	31.2876	32.9269	55.7094	42.7754	16.6346	47.0206	55.296	43.4872
ENSSSCG00000022364	36.2619	18.4691	35.1545	51.9117	29.2157	34.2026	25.5505	32.9484	15.2467	30.9932	34.9417	27.9361
ENSSSCG00000013416	31.0563	32.0192	34.3924	33.2479	38.2768	33.7985	26.1065	31.4353	10.2331	27.2408	25.5539	24.1139
ENSSSCG00000004414	31.6856	33.6428	26.8184	33.8365	26.9824	30.5931	49.7766	37.6804	11.9871	36.893	47.9776	36.8629
ENSSSCG00000006653	33.3821	31.2142	32.8286	30.113	35.0412	32.5158	29.7985	44.3161	14.1725	38.7161	36.3418	32.669
ENSSSCG00000029518	34.1345	36.2811	28.7268	31.9913	31.4288	32.5125	56.8381	44.4591	16.1771	43.4136	68.7223	45.922
ENSSSCG00000037046	39.039	31.2818	31.4569	28.1223	43.8668	34.7534	35.7035	33.9443	8.71656	32.6094	54.0019	32.9951
ENSSSCG00000010306	30.6117	33.9066	35.2605	38.1552	31.9199	33.9708	41.9032	34.8247	10.2832	31.3903	29.1071	29.5017
ENSSSCG00000006232	33.7309	30.7406	37.9906	33.896	29.1619	33.104	46.168	35.0008	14.9329	32.5311	39.0862	33.5438
ENSSSCG00000016118	34.9211	29.9288	33.8822	33.4265	28.5632	32.1444	54.5473	40.1619	18.4257	49.1289	54.3533	43.3234
ENSSSCG00000013400	21.4866	41.6727	13.5522	70.5688	24.0495	34.266	54.7475	35.1878	21.4369	45.8854	80.0457	47.4607
ENSSSCG00000017796	33.1426	28.7788	30.39	35.0799	42.2793	33.9341	78.8568	59.4748	20.829	73.6621	69.916	60.5477
ENSSSCG00000004934	32.2876	32.6889	31.1057	35.027	29.2897	32.0798	34.7694	41.5044	16.3601	37.8605	36.7434	33.4476
ENSSSCG00000008826	33.9019	27.8114	31.5563	35.437	25.9801	30.9374	45.5341	32.7889	15.3142	35.6739	35.6223	32.9867
ENSSSCG00000008360	32.0071	33.5684	28.8063	30.9926	31.3414	31.3432	33.0791	26.3843	10.0261	30.5682	31.5559	26.3227
ENSSSCG00000034994	39.983	20.5527	32.5171	43.142	32.0343	33.6458	35.4811	53.8184	13.935	33.8341	34.3003	34.2738
ENSSSCG00000009772	31.8498	28.7788	35.7177	31.9979	30.1642	31.7017	34.2634	25.636	11.5164	30.406	39.2982	28.224
ENSSSCG00000023112	34.798	35.4963	27.3419	33.0032	27.1237	31.5526	47.925	35.5895	12.7954	35.2769	38.5507	34.0275
ENSSSCG00000031429	31.5762	29.0021	27.6533	33.5257	29.1081	30.1731	65.5177	33.218	30.5273	66.0398	57.4993	50.5604
ENSSSCG00000001921	51.4543	25.6331	31.8677	19.346	28.2134	31.3029	31.3999	21.7789	22.6854	39.5326	42.79	31.6374
ENSSSCG00000004550	32.3492	25.5587	42.6689	29.6765	30.6216	32.175	28.225	27.072	18.6174	37.6424	40.6871	30.4488
ENSSSCG00000032996	26.3091	39.4403	23.6244	59.1404	33.0904	36.3209	9.40899	19.0663	4.30213	17.2251	12.3563	12.4718
ENSSSCG00000004537	37.9719	28.4203	30.8605	29.703	32.6195	31.915	51.5225	37.6033	12.5776	36.8483	48.4127	37.3929
ENSSSCG00000034984	35.0374	23.6307	37.6129	27.6461	46.2952	34.0445	33.7686	31.7434	9.72321	32.2347	48.8868	31.2713
ENSSSCG00000000804	35.6873	35.0769	32.2918	33.1752	25.7648	32.3992	34.9251	37.8454	10.9979	43.956	40.4528	33.6355
ENSSSCG00000032621	31.7404	33.6901	33.2991	35.0534	28.6843	32.4935	52.123	50.5391	14.1355	44.8005	42.9574	40.9111
ENSSSCG00000027016	31.8977	32.3913	33.1201	34.8418	33.6218	33.1745	19.0894	26.874	9.53582	24.2546	28.4545	21.6417
ENSSSCG00000013667	27.814	31.4645	33.1997	40.9131	29.0206	32.4824	45.4507	45.422	8.38755	55.4257	26.0113	36.1395
ENSSSCG00000032357	33.8951	30.5512	37.0033	24.9345	27.1169	30.7002	43.31	33.4546	13.6234	34.6338	48.725	34.7494
ENSSSCG00000002550	28.7374	29.9356	37.4737	33.5654	34.2474	32.7919	16.604	26.8354	13.0787	24.7802	19.0778	20.0752
ENSSSCG00000039703	33.1221	31.938	28.084	39.6235	33.9716	33.3478	12.3114	15.5173	11.2833	25.1941	19.5185	16.7649
ENSSSCG00000037719	34.6749	30.0033	33.5774	33.0826	30.9512	32.4579	36.8267	33.3721	12.1004	31.5189	31.1431	28.9922
ENSSSCG00000005015	37.3768	28.285	31.3641	27.5668	34.0927	31.7371	49.4374	27.4187	15.1421	30.6912	41.4234	32.8226
ENSSSCG00000007280	33.512	32.8919	31.0328	31.1315	30.3795	31.7895	39.9905	35.1383	12.8586	31.7985	39.5994	31.8771
ENSSSCG00000000736	38.2045	22.271	37.2551	24.5245	53.3651	35.124	23.4654	38.0655	10.1721	26.7096	44.3798	28.5585
ENSSSCG00000016018	29.1957	37.8641	39.3027	23.6779	21.8296	30.374	5.37223	26.885	8.7122	9.7371	23.7188	14.885
ENSSSCG00000003369	27.301	36.4299	34.1671	33.3008	35.9358	33.4269	44.2608	42.847	9.81472	33.9068	43.2418	34.8142
ENSSSCG00000039647	29.8524	31.5389	30.8473	31.8789	41.6537	33.1542	23.4098	25.3994	12.0285	27.8112	23.1498	22.3597
ENSSSCG00000021363	32.185	28.745	35.3003	27.9173	38.1692	32.4633	29.8096	30.555	9.54454	37.2677	32.8667	28.0087
ENSSSCG00000027444	32.4996	32.7769	33.0605	31.1911	34.0792	32.7215	35.0363	34.3405	12.6168	30.16	35.0645	29.4436
ENSSSCG00000027342	36.9596	29.9356	28.1967	34.3788	32.8684	32.4678	56.0319	49.6643	17.5302	43.2458	46.6779	42.63
ENSSSCG00000004165	20.2759	38.9667	29.3894	47.3482	27.7963	32.7553	23.343	44.2941	8.59236	36.4233	38.891	30.3087
ENSSSCG00000016192	23.4088	42.0786	18.5286	46.8324	28.4556	31.8608	80.486	50.264	13.2617	44.1797	68.1589	51.2701
ENSSSCG00000011238	36.8364	22.2033	38.9912	17.924	35.0277	30.1966	17.0655	21.0636	13.728	21.3969	30.8586	20.8225
ENSSSCG00000035939	33.4778	25.4573	33.7828	26.9385	41.5393	32.2391	18.3165	19.8531	12.5797	27.1569	29.096	21.4005
ENSSSCG00000017068	32.5749	32.7769	32.6298	33.7042	31.4087	32.6189	36.9768	37.3172	12.7126	35.4894	34.1218	31.3236
ENSSSCG00000036938	30.215	29.0562	35.996	33.8498	34.9134	32.8061	21.6472	25.8781	12.7998	29.3379	24.7674	22.8861
ENSSSCG00000032166	33.1084	30.3753	38.6996	37.183	22.5292	32.3791	44.233	47.854	29.854	41.0649	64.7284	45.5468
ENSSSCG00000016186	31.9593	28.7247	39.9852	30.2519	33.4065	32.8655	42.2202	38.4122	12.3575	36.9098	26.7309	31.3261
ENSSSCG00000034608	31.3163	33.9945	26.7786	23.539	41.0012	31.3259	9.53131	18.0429	7.02138	14.7589	14.5206	12.775
ENSSSCG00000022553	37.8351	24.8417	30.9732	29.0416	43.2479	33.1879	22.459	19.8256	12.4446	26.9388	18.2579	19.9852
ENSSSCG00000000097	32.1439	31.4712	32.0732	34.6897	29.8682	32.0493	42.6483	41.1963	17.4539	42.2672	50.2088	38.7549
ENSSSCG00000014598	39.8052	19.4568	44.7629	35.5495	29.283	33.7715	9.08093	19.6825	6.62918	27.9622	23.055	17.282
ENSSSCG00000036592	33.9635	25.5993	36.8972	32.5733	33.3056	32.4678	24.2438	38.5112	7.51817	24.6125	27.9246	24.562
ENSSSCG00000030668	29.654	36.9779	28.2961	37.8444	33.3527	33.225	27.7245	35.7601	13.3423	35.9368	43.0076	31.1543
ENSSSCG00000021410	30.6664	33.7984	31.1189	31.7664	35.9964	32.6693	46.496	52.5419	19.8136	48.469	43.504	42.1649
ENSSSCG00000001076	27.1847	31.4983	28.2166	12.858	45.7772	29.1069	75.3205	22.3181	21.5219	59.9778	28.3708	41.5018
ENSSSCG00000011729	36.3713	29.8544	26.8913	32.8577	32.7877	31.7525	32.4786	33.9829	20.524	53.8208	57.7614	39.7135
ENSSSCG00000032377	32.6228	34.644	29.2503	32.1699	23.1279	30.363	28.0415	30.6815	10.3072	29.3491	30.1502	25.7059
ENSSSCG00000001970	28.8469	30.3821	32.0467	37.6791	27.7896	31.3489	38.4892	34.3955	15.2881	40.1086	47.0237	35.061
ENSSSCG00000007281	31.2821	26.6952	34.8165	30.7876	43.9542	33.5071	21.775	23.182	11.5971	19.7808	17.2929	18.7255
ENSSSCG00000015434	34.415	25.782	34.3129	25.4041	33.4469	30.6722	39.0341	31.2097	17.7045	42.7873	49.0039	35.9479
ENSSSCG00000000403	32.185	25.9037	31.3774	32.0112	38.9226	32.08	39.9516	30.1093	13.4142	35.5006	35.5274	30.9006
ENSSSCG00000008508	33.9908	36.1593	27.7858	32.1963	32.0006	32.4266	39.1676	37.8344	12.6146	32.464	41.3286	32.6818
ENSSSCG00000017357	31.7404	26.1879	35.7376	34.8815	28.4556	31.4006	31.8336	26.7914	17.0988	37.6033	34.1106	29.4875
ENSSSCG00000024103	24.5443	26.8644	34.0081	36.1116	46.6315	33.632	22.6814	40.7286	5.59857	26.9221	33.9265	25.9714
ENSSSCG00000012918	31.1931	28.5488	31.1322	27.4411	42.2927	32.1216	27.2297	28.1615	11.669	29.2652	27.8688	24.8388
ENSSSCG00000016692	37.1374	28.1159	31.8081	27.7784	32.4042	31.4488	45.3784	34.5331	12.1396	32.889	44.324	33.8528
ENSSSCG00000000985	31.6036	28.1159	30.0852	29.4384	36.1713	31.0829	40.085	46.9351	16.3318	40.7629	35.9179	36.0065
ENSSSCG00000024791	27.8892	22.1222	56.0478	28.3538	26.3299	32.1486	33.852	37.3282	9.96942	29.8133	39.2089	30.0344
ENSSSCG00000027746	30.4749	30.8489	23.6642	34.6037	39.1715	31.7526	72.3847	62.2039	22.108	52.2773	67.3668	55.2681
ENSSSCG00000001700	31.1179	23.3331	44.5906	28.744	37.1063	32.9784	16.9154	22.5107	12.3357	29.0919	22.9434	20.7594
ENSSSCG00000029920	33.4299	33.9201	26.8581	29.6898	29.8077	30.7411	40.1629	35.54	16.6434	45.0633	43.6156	36.205
ENSSSCG00000023784	28.156	38.6961	22.816	29.5376	33.1442	30.47	16.8486	20.0897	4.68779	19.9989	22.8765	16.9003
ENSSSCG00000006231	37.4179	31.4307	33.1798	36.5878	23.1346	32.3502	33.9465	22.0705	7.87333	20.737	21.164	21.1583
ENSSSCG00000021343	36.3987	25.8632	36.6256	27.8776	31.2741	31.6078	48.0251	32.8879	14.0788	43.8051	46.7393	37.1072
ENSSSCG00000030420	30.6801	30.0033	32.0533	34.3987	33.2787	32.0828	42.437	35.1108	15.1399	42.3007	37.3515	34.468
ENSSSCG00000015883	35.5163	31.1262	30.6087	31.3696	25.3478	30.7937	36.1595	35.65	14.7477	33.9012	35.9179	31.2753
ENSSSCG00000008164	25.7892	30.6256	36.6322	33.5654	26.1954	30.5616	50.4105	31.1602	11.438	44.5992	33.6142	34.2444
ENSSSCG00000006487	26.2339	40.773	26.4274	41.4687	26.673	32.3152	146.047	69.8025	13.9219	54.5254	71.1543	71.0903
ENSSSCG00000004600	34.5107	27.9129	29.2768	29.994	32.2293	30.7847	49.5153	30.6595	12.8129	36.1996	37.1172	33.2609
ENSSSCG00000006663	28.3475	29.9965	31.172	38.1222	33.0769	32.143	38.0944	38.5222	13.5014	38.2911	43.6156	34.4049
ENSSSCG00000004508	31.5625	33.6563	29.5617	33.0826	29.357	31.444	42.4259	33.086	13.1266	34.3821	42.037	33.0115
ENSSSCG00000004425	30.9811	25.1258	29.8665	25.166	34.9201	29.2119	34.6193	22.0045	12.4011	47.9881	24.0311	28.2088
ENSSSCG00000029785	33.7514	27.1147	26.3148	28.2083	42.9789	31.6736	30.8383	28.4861	17.3057	35.1091	31.2937	28.6066
ENSSSCG00000039171	26.2133	30.7542	27.09	42.6327	28.1596	30.97	34.8083	37.3997	10.244	33.5321	35.0812	30.2131
ENSSSCG00000026161	32.8827	25.6264	47.7117	22.0179	34.0389	32.4555	20.8743	42.1427	8.6817	25.1437	41.641	27.6967
ENSSSCG00000029507	36.0293	19.7206	42.8544	45.3708	26.1079	34.0166	22.7536	16.4692	9.92367	11.9181	14.3086	15.0746
ENSSSCG00000002963	25.5567	35.1243	26.0033	37.183	34.8192	31.7373	37.8498	42.7589	17.6108	44.7054	42.0537	36.9957
ENSSSCG00000012703	37.1579	27.0132	32.6828	28.9755	26.2828	30.4224	40.5521	34.4836	11.8476	31.6755	38.6065	31.4331
ENSSSCG00000007789	30.6938	33.6901	27.7461	34.0878	32.9558	31.8347	24.2494	33.2125	9.50532	27.7497	24.126	23.7686
ENSSSCG00000022126	37.2127	26.7223	37.5864	29.2995	26.1348	31.3911	23.2485	33.5097	12.0829	48.195	17.8395	26.9751
ENSSSCG00000016988	30.9469	30.9436	28.581	25.8274	39.824	31.2246	35.4033	36.0242	14.9939	40.953	42.3382	33.9425
ENSSSCG00000039506	7.64854	15.8173	102.546	32.7254	18.3317	35.4137	28.7643	108.054	52.8892	95.2873	25.6376	62.1265
ENSSSCG00000001966	29.9482	36.0578	26.1557	25.9133	20.3766	27.6903	42.1701	28.5521	10.8366	28.0685	40.9604	30.1176
ENSSSCG00000016462	44.8671	21.2833	34.7304	23.9822	38.1288	32.5983	12.8786	21.2892	11.9043	32.285	15.2569	18.7228
ENSSSCG00000016581	31.6583	31.0112	39.2033	32.4873	24.6751	31.807	38.6282	40.7121	12.7083	42.105	38.9914	34.629
ENSSSCG00000026960	31.4325	28.8532	26.0961	31.2903	28.7583	29.2861	35.6201	26.8409	11.743	27.7106	41.429	28.6687
ENSSSCG00000008303	28.7032	33.0678	28.3159	38.1023	32.1688	32.0716	60.5858	43.3257	19.2341	48.4858	56.7016	45.6666
ENSSSCG00000023971	28.4159	29.8612	28.0906	32.5733	31.5365	30.0955	32.8122	32.9044	15.36	37.5977	33.8373	30.5023
ENSSSCG00000016111	35.4478	20.9992	58.7712	22.5139	19.8183	31.5101	18.9615	33.4326	16.4843	39.952	19.4571	25.6575
ENSSSCG00000034502	33.0469	18.9562	43.0002	23.8168	39.5818	31.6804	17.3769	22.076	12.1113	29.5281	24.7507	21.1686
ENSSSCG00000022708	43.0612	26.5329	27.819	30.2651	26.5922	30.8541	48.2308	29.317	16.6041	38.3862	42.4609	34.9998
ENSSSCG00000008756	33.1016	36.1187	24.7774	36.3696	23.1615	30.7058	46.8574	39.9693	12.7083	35.07	37.7977	34.4805
ENSSSCG00000030049	31.1863	30.3347	31.722	33.109	31.5768	31.5858	47.5191	41.2183	15.3099	42.6363	39.0639	37.1495
ENSSSCG00000002436	30.9811	24.1381	32.59	31.3233	35.5322	30.913	17.4102	17.0139	7.81232	18.2261	20.9521	16.2829
ENSSSCG00000002036	29.9071	26.5464	35.0617	27.084	41.6738	32.0546	33.6017	39.7877	14.1769	36.7141	55.0171	35.8595
ENSSSCG00000006081	26.8563	32.5198	24.4792	31.4688	38.5257	30.77	52.44	54.5998	26.5813	61.9407	60.2883	51.17
ENSSSCG00000011752	28.6759	29.8544	21.9148	28.4398	31.5365	28.0843	41.5307	28.7062	13.0852	33.0456	19.7416	27.2219
ENSSSCG00000024018	23.2309	32.3574	18.4226	44.8747	36.0906	30.9953	9.19214	9.17324	4.89479	5.68272	5.75194	6.93897
ENSSSCG00000015851	30.6596	28.7653	33.2792	31.2109	30.8571	30.9544	33.6573	30.0488	11.2768	31.7761	31.5168	27.6552
ENSSSCG00000026276	31.0837	33.5345	24.8901	30.9596	28.9803	29.8896	38.4614	24.6841	15.2554	39.7227	30.8419	29.7931
ENSSSCG00000013467	27.171	31.4442	29.0449	36.2241	32.3033	31.2375	24.7275	24.9757	8.52046	26.5698	26.7588	22.3104
ENSSSCG00000017549	25.3378	34.0013	29.5684	36.5614	30.7225	31.2383	32.9067	29.1904	10.9303	29.4218	33.3687	27.1636
ENSSSCG00000004919	29.5104	30.7068	33.0539	44.9938	27.7829	33.2096	58.0169	61.5106	22.7029	70.4577	79.5157	58.4408
ENSSSCG00000008261	60.1827	20.2754	23.525	13.7773	39.528	31.4577	29.6373	23.6331	16.5388	40.3099	18.6818	25.7602
ENSSSCG00000013442	26.3365	31.2074	27.6798	29.908	40.4832	31.123	18.9949	23.4791	9.78858	24.6964	18.6651	19.1248
ENSSSCG00000010699	32.4312	27.8047	33.2527	29.7228	32.7204	31.1864	45.2283	33.9553	11.1852	30.7416	39.5436	32.1308
ENSSSCG00000004366	37.1374	28.5353	25.7515	37.6195	23.6661	30.542	49.165	33.6802	21.8509	32.4081	47.9999	37.0208
ENSSSCG00000011493	33.3615	29.5365	26.984	32.117	27.5609	29.912	36.165	30.4614	11.1438	27.7889	30.2227	27.1564
ENSSSCG00000035264	32.6912	26.6614	28.1304	30.867	36.3798	30.946	29.9431	29.6471	11.3073	27.2912	32.6101	26.1597
ENSSSCG00000030528	32.1029	30.673	32.0202	28.9887	25.9263	29.9422	29.9653	29.9607	12.0808	28.8849	34.0046	26.9793
ENSSSCG00000000959	31.5146	35.679	32.8286	27.3948	30.0768	31.4988	28.8978	36.6459	13.5907	32.011	28.1923	27.8676
ENSSSCG00000013588	27.5883	24.6252	39.1966	34.7624	35.4851	32.3315	21.9085	31.0832	11.8215	33.9627	30.1614	25.7874
ENSSSCG00000017256	28.4023	31.5998	21.3648	30.8273	29.3973	28.3183	64.8227	37.7244	12.9109	50.4766	35.533	40.2935
ENSSSCG00000008309	25.283	28.8871	26.7322	36.5349	39.2522	31.3379	38.6004	37.3887	13.0046	40.9922	34.2054	32.8383
ENSSSCG00000009834	32.7254	29.3471	31.4834	30.695	31.8056	31.2113	35.1253	30.9456	13.5886	33.918	38.2216	30.3598
ENSSSCG00000010554	24.3459	33.8931	16.2491	19.6039	68.8369	32.5858	3.15368	17.2946	0.720034	28.2139	7.86044	11.4485
ENSSSCG00000006100	27.554	34.0487	28.4087	32.9371	24.9105	29.5718	47.2967	36.0847	13.898	42.955	37.4184	35.5306
ENSSSCG00000040967	29.8866	28.0482	30.4894	27.3287	39.5414	31.0589	21.0466	26.6539	8.90612	23.8687	26.7253	21.4401
ENSSSCG00000011129	30.5365	21.8178	32.928	27.4874	33.0029	29.1545	22.0419	20.5189	11.1438	42.228	19.6747	23.1215
ENSSSCG00000015214	28.7785	30.2671	29.8069	27.6924	34.5501	30.219	34.4191	42.1977	11.9566	41.2382	44.6866	34.8996
ENSSSCG00000010465	34.0593	22.6363	23.2732	23.4465	23.3028	25.3436	64.6726	54.1321	21.7289	53.955	59.5408	50.8059
ENSSSCG00000005906	27.5746	27.3717	32.0069	30.8538	38.0548	31.1723	16.8264	22.4116	9.70578	24.3049	23.1331	19.2764
ENSSSCG00000014878	11.7938	68.9893	17.866	27.8776	6.56641	26.6186	18.6891	21.0251	11.5295	18.1702	15.3238	16.9475
ENSSSCG00000015333	37.2605	18.5503	49.0833	29.1607	32.5791	33.3268	14.1185	48.8719	21.3955	71.66	55.5637	42.3219
ENSSSCG00000004636	32.1645	32.0327	22.7033	32.2492	22.3745	28.3049	51.0554	33.1245	14.2117	34.4325	33.0843	33.1817
ENSSSCG00000037549	27.6019	26.5329	34.3858	23.0166	34.3685	29.1811	56.9493	47.7055	11.1133	39.0237	61.8669	43.3317
ENSSSCG00000013432	36.5628	23.5631	41.1448	33.2479	30.7831	33.0603	22.5868	32.6403	5.32185	15.1448	16.4785	18.4345
ENSSSCG00000007309	29.955	36.0646	25.2611	31.6805	24.8702	29.5663	48.5478	39.6777	12.5253	33.8788	31.9408	33.3141
ENSSSCG00000006328	21.0352	50.6294	18.1509	37.7717	19.2802	29.3735	18.0107	18.461	10.1612	14.5352	18.1184	15.8573
ENSSSCG00000040663	44.0667	16.7306	39.7996	24.0086	34.8125	31.8836	36.7489	37.8179	18.1207	50.0628	37.4853	36.0471
ENSSSCG00000016372	27.0957	27.4732	30.5822	32.8445	37.9606	31.1912	23.3319	26.6869	11.0872	28.158	24.0869	22.6702
ENSSSCG00000009638	29.613	34.6372	22.8358	27.1501	33.6016	29.5676	24.4662	27.3141	5.42208	17.5327	19.2675	18.8005
ENSSSCG00000014133	30.0713	30.8556	26.5069	29.5376	31.7047	29.7352	61.1751	47.9255	30.3028	74.2157	63.9809	55.52
ENSSSCG00000003877	33.5736	31.5524	28.1967	30.4569	28.7381	30.5035	37.7831	34.8027	16.5301	36.3674	51.3077	35.3582
ENSSSCG00000010652	39.2101	25.3152	29.3828	29.4583	29.1148	30.4962	47.3857	43.9254	19.7439	54.6316	56.5622	44.4498
ENSSSCG00000014058	29.1205	31.1059	35.731	27.7784	35.0681	31.7608	33.0624	39.7437	10.464	28.3928	35.3211	29.3968
ENSSSCG00000009370	31.6583	35.5099	23.2069	39.7822	18.1097	29.6534	23.3986	21.0031	4.40454	14.0711	7.36399	14.0483
ENSSSCG00000003189	23.5045	36.9982	25.2943	31.859	28.5901	29.2492	53.5576	33.6252	16.201	38.8	50.0749	38.4518
ENSSSCG00000034883	29.8593	27.6288	32.1328	28.8829	36.7834	31.0574	37.3939	36.1012	16.4538	31.6196	39.8337	32.2804
ENSSSCG00000008448	29.7293	32.4589	30.0852	30.7612	25.3141	29.6697	64.5558	30.654	11.4532	28.0517	36.9666	34.3363
ENSSSCG00000038447	39.5179	28.1767	37.3611	25.5827	26.9017	31.508	115.649	90.4084	45.0103	93.5145	110.373	90.9912
ENSSSCG00000040265	30.1876	28.3053	31.1189	29.1474	34.429	30.6377	53.413	30.0708	12.5514	36.9937	52.6129	37.1284
ENSSSCG00000031073	29.5651	28.6368	30.019	33.0693	32.9962	30.8573	24.2883	26.5163	10.9129	28.0964	31.5057	24.2639
ENSSSCG00000007514	29.9961	31.1533	27.4081	33.6117	31.2876	30.6913	47.1688	31.925	10.1154	31.86	33.8206	30.978
ENSSSCG00000037670	21.7739	31.1939	30.3768	34.531	25.3747	28.65	29.1202	18.516	15.1181	23.7625	22.5083	21.805
ENSSSCG00000014176	21.4661	38.1685	26.3744	35.8471	21.7691	28.725	42.1423	25.3333	16.4887	33.5433	25.632	28.6279
ENSSSCG00000008468	40.1677	26.3232	35.5189	30.7347	21.8498	30.9189	12.9842	26.3678	8.46163	17.583	14.4035	15.96
ENSSSCG00000013615	23.9423	32.6483	31.49	37.5005	30.4871	31.2137	18.8726	25.9221	10.5359	20.5413	21.6326	19.5009
ENSSSCG00000014289	30.1534	23.4954	35.0485	35.9198	27.8771	30.4988	31.9392	36.3213	16.5649	26.7096	41.0441	30.5158
ENSSSCG00000013602	29.3394	30.0777	26.7388	29.8485	30.3458	29.27	48.3309	37.1246	13.4448	34.9749	37.6359	34.3022
ENSSSCG00000017047	30.2013	30.4903	23.8961	32.7849	28.617	29.1979	34.3135	26.6374	11.4794	28.7004	38.6009	27.9463
ENSSSCG00000023272	26.528	26.4449	32.5834	33.3339	33.2384	30.4257	26.1843	24.6841	9.69053	27.7162	24.204	22.4958
ENSSSCG00000030413	30.94	32.3507	24.9563	30.6884	25.6908	28.9253	45.7787	39.8978	14.0047	34.0801	50.5714	36.8666
ENSSSCG00000002414	30.6664	24.8755	34.1207	34.1672	28.5565	30.4773	38.1167	27.6773	10.05	28.8961	31.7511	27.2983
ENSSSCG00000026596	25.7345	31.0721	28.9852	35.523	28.7045	30.0039	42.2925	46.8746	13.4513	40.4385	34.2389	35.4592
ENSSSCG00000009511	29.5788	27.7438	35.9099	27.8445	31.4288	30.5012	42.2257	28.5466	12.1701	33.616	30.7582	29.4633
ENSSSCG00000029168	28.2928	27.2297	32.8551	33.2413	30.0095	30.3257	43.5157	34.5166	14.702	38.8727	38.4782	34.017
ENSSSCG00000006562	31.8361	26.3773	28.2298	30.2453	32.2563	29.789	32.0615	24.1118	12.4381	32.7604	32.5655	26.7875
ENSSSCG00000012250	35.2632	27.0808	28.687	29.5178	29.9826	30.1063	26.8126	21.8009	12.6909	29.4609	39.0862	25.9703
ENSSSCG00000033708	28.0055	31.3968	28.1437	28.6051	34.2339	30.077	23.1818	25.823	8.82986	22.4818	27.021	21.4675
ENSSSCG00000027675	26.3091	19.8289	31.3177	49.3853	21.8229	29.7328	31.7112	20.5024	14.7063	48.346	33.5751	29.7682
ENSSSCG00000012793	30.297	27.1214	29.7937	30.3577	36.7767	30.8693	27.3687	27.5617	9.48353	27.8672	20.5951	22.5752
ENSSSCG00000040267	31.7951	16.2503	34.4918	37.7187	40.9944	32.2501	9.46459	16.0015	9.64041	26.0497	21.4485	16.5209
ENSSSCG00000011136	27.985	31.0856	28.4551	34.6103	30.514	30.53	30.5436	29.7296	10.4488	26.4691	26.8313	24.8045
ENSSSCG00000027890	34.3944	23.0895	25.672	18.4068	49.5779	30.2281	9.89829	21.4873	5.74891	22.4706	20.4445	16.0099
ENSSSCG00000024134	32.9648	30.2942	27.534	31.1183	24.9038	29.363	13.8794	25.6525	9.38766	27.6491	21.7497	19.6637
ENSSSCG00000030295	31.1247	28.3053	27.3153	35.1989	30.0229	30.3934	43.1043	35.4189	12.0372	34.9637	37.0893	32.5227
ENSSSCG00000025087	30.7759	23.2857	34.1605	24.1541	31.8661	28.8485	43.588	48.9159	22.9404	71.509	66.4185	50.6744
ENSSSCG00000010002	28.9221	29.6312	29.7473	34.4384	27.9847	30.1447	30.3434	34.5221	9.27654	29.858	24.0423	25.6085
ENSSSCG00000038870	27.5883	31.248	25.4533	30.9662	28.2201	28.6952	41.4139	33.174	10.7821	29.2988	28.845	28.7028
ENSSSCG00000039952	28.9563	35.7061	28.1105	32.8842	24.8836	30.1081	48.8814	39.2705	14.8458	38.8615	39.3819	36.2482
ENSSSCG00000034465	26.8084	26.4179	32.2653	34.8286	31.9132	30.4467	28.9033	23.6827	10.9826	29.1422	23.2837	23.1989
ENSSSCG00000030610	28.2928	30.9909	19.1847	37.4277	27.0429	28.5878	35.5312	30.1423	8.92138	28.0797	28.2425	26.1834
ENSSSCG00000013444	26.5964	26.3029	29.9593	28.7109	36.2789	29.5697	15.0082	24.2384	9.37676	22.1127	17.4435	17.6359
ENSSSCG00000037387	26.3296	30.5445	27.5672	33.9357	29.8615	29.6477	26.0676	26.7584	9.34626	26.2678	27.2552	23.139
ENSSSCG00000011616	28.2518	25.3558	35.8966	31.3233	29.2561	30.0167	22.9761	23.9853	8.56186	20.7986	19.591	19.1826
ENSSSCG00000035969	24.6264	27.825	27.5208	36.1645	32.5321	29.7337	38.8173	27.4902	17.9812	37.922	29.2912	30.3004
ENSSSCG00000017419	33.2384	30.5445	28.5147	28.2612	33.1375	30.7393	26.5847	29.1684	7.96267	22.0904	27.9636	22.7539
ENSSSCG00000014304	31.7882	31.9313	29.3298	28.7506	23.9284	29.1457	30.0821	34.7752	12.9305	33.7334	27.2775	27.7598
ENSSSCG00000040546	30.0508	26.8305	28.4816	27.4609	33.8438	29.3335	20.7353	20.0732	8.23067	20.9328	24.0702	18.8084
ENSSSCG00000025117	30.2834	28.1362	27.09	27.6395	38.2768	30.2852	22.8815	20.1172	9.71449	22.9516	23.3673	19.8064
ENSSSCG00000029082	37.7873	28.0888	25.725	28.2744	24.3589	28.8469	46.7518	32.9209	12.8608	33.8509	35.1426	32.3054
ENSSSCG00000039889	26.2133	34.1095	22.4714	31.0059	22.8521	27.3305	32.2061	31.6554	10.22	25.798	29.492	25.8743
ENSSSCG00000021761	24.8863	37.837	25.9967	42.3483	21.4395	30.5016	40.1517	34.0764	8.93663	27.6379	25.8049	27.3215
ENSSSCG00000038237	25.844	24.5237	35.2009	33.8498	29.0341	29.6905	30.0209	33.4326	11.5012	28.1635	36.6598	27.9556
ENSSSCG00000026063	29.8729	27.7573	30.3569	33.3008	29.3704	30.1317	35.6034	28.5742	10.7713	28.7843	28.5661	26.4598
ENSSSCG00000016215	29.6951	35.7196	19.2708	34.0878	34.2003	30.5947	22.7258	17.6742	6.06485	9.38479	25.7938	16.3287
ENSSSCG00000009616	37.7189	14.5793	33.3256	27.7718	47.6271	32.2045	4.9274	14.2573	1.90099	10.4082	6.42688	7.58415
ENSSSCG00000031541	27.9713	27.1417	29.2967	25.8803	27.5811	27.5742	36.949	29.5315	8.47253	29.1198	47.2413	30.2628
ENSSSCG00000000767	31.6651	23.8066	35.5454	30.9199	31.3818	30.6638	41.9199	38.8909	14.1464	34.8854	41.9199	34.3525
ENSSSCG00000002907	27.8755	25.2611	31.6491	35.1328	30.0633	29.9964	27.6356	32.9044	17.1184	26.7096	33.8206	27.6377
ENSSSCG00000039085	27	28.3188	34.6774	27.289	33.0433	30.0657	24.6052	28.1065	10.5969	25.9658	28.1087	23.4766
ENSSSCG00000031808	31.1931	25.6399	32.0135	31.2572	26.6797	29.3567	54.8754	37.0971	15.5975	43.0613	47.8102	39.6883
ENSSSCG00000022742	22.3143	37.3432	31.9539	27.4147	22.879	28.381	42.943	40.9487	14.0766	37.1503	34.7242	33.9686
ENSSSCG00000016494	30.6664	27.3108	28.8792	32.5733	24.2782	28.7416	36.7933	28.7337	12.1047	30.3893	31.4276	27.8897
ENSSSCG00000030567	31.1042	29.8206	30.8605	27.1104	29.6462	29.7084	22.9705	28.7007	7.10636	25.3562	32.4372	23.3142
ENSSSCG00000027686	27.171	32.7836	25.7051	35.3246	24.1168	29.0202	31.5834	33.3776	9.61862	25.5632	28.5661	25.7418
ENSSSCG00000000141	30.9537	26.7764	27.9382	36.601	29.8279	30.4195	29.1758	32.3927	12.3771	32.5031	31.1152	27.5128
ENSSSCG00000028720	34.0798	18.645	28.7665	24.3922	49.0397	30.9847	14.6245	36.1397	9.94763	24.5733	29.3526	22.9276
ENSSSCG00000006365	29.8387	27.3785	30.834	30.9265	31.3952	30.0746	38.0833	34.6211	11.8563	30.6297	44.3463	31.9074
ENSSSCG00000011854	33.9293	26.5261	27.4147	26.3432	28.9534	28.6333	29.2425	23.3085	10.0457	26.5921	28.8617	23.6101
ENSSSCG00000016974	26.3707	30.1656	31.1985	30.8339	27.5004	29.2138	42.8874	60.6137	5.67265	41.4284	39.2703	37.9745
ENSSSCG00000001683	42.5345	24.0434	21.0334	18.3209	26.0137	26.3892	13.8739	21.7789	11.499	23.7569	16.2833	17.4384
ENSSSCG00000017986	45.599	16.717	55.8026	14.1675	21.3318	30.7236	21.7584	28.6842	13.5755	31.9159	18.587	22.9042
ENSSSCG00000035856	33.3479	26.5802	28.5346	26.0456	34.9739	29.8964	34.5359	28.7007	10.7168	30.6856	31.634	27.2546
ENSSSCG00000010773	30.4544	22.5957	33.7033	20.9531	42.1447	29.9702	16.0924	29.3555	9.50096	25.0039	23.3339	20.6573
ENSSSCG00000026733	25.2352	26.3096	34.5912	46.5414	21.5135	30.8382	35.3699	39.8097	8.25682	30.6633	48.4908	32.5181
ENSSSCG00000040012	27.5677	27.6288	28.7533	26.7864	38.0279	29.7528	17.3546	25.779	9.88663	23.7625	22.698	19.8961
ENSSSCG00000002755	32.6091	24.6861	31.8744	25.5099	25.3276	28.0014	42.1423	23.5396	15.0005	35.0923	34.6628	30.0875
ENSSSCG00000007668	29.8387	27.8926	24.2738	30.6553	30.8638	28.7049	17.7661	23.9358	8.17402	22.8397	19.842	18.5115
ENSSSCG00000011107	25.9876	28.4812	33.2262	31.3233	28.543	29.5123	37.9777	31.3968	12.4054	32.011	35.4884	29.8559
ENSSSCG00000023126	32.7185	32.3845	18.1973	30.2651	27.0497	28.123	51.7449	38.8523	11.8607	32.7771	36.353	34.3176
ENSSSCG00000040989	31.1931	18.4827	44.2394	16.3963	42.9654	30.6554	18.1775	17.0745	8.87998	22.1631	20.9632	17.4517
ENSSSCG00000015027	32.4312	22.4469	22.5973	29.326	48.3603	31.0324	52.2787	42.8305	8.29821	17.5495	33.8261	30.9566
ENSSSCG00000014060	17.2388	27.1755	37.2153	44.6102	11.6586	27.5797	16.2481	14.3288	4.05374	12.2816	9.67329	11.3171
ENSSSCG00000011928	30.0987	23.0422	27.1166	20.9597	39.9652	28.2365	17.0877	25.2068	7.05189	48.6312	16.9694	22.9894
ENSSSCG00000002740	28.0602	30.1656	28.9322	31.1778	24.924	28.652	47.2467	40.1949	15.7021	36.1269	44.1343	36.681
ENSSSCG00000025881	27.7045	24.2937	33.9021	33.2479	26.6057	29.1508	27.8302	39.9308	16.6434	34.4772	39.0527	31.5869
ENSSSCG00000002502	25.7619	27.3108	28.0575	35.9066	25.6168	28.5307	32.1894	28.7117	12.473	31.2952	34.3226	27.7984
ENSSSCG00000017477	28.9768	26.2352	29.9858	32.8312	26.1415	28.8341	30.5158	31.5399	11.4707	31.6196	34.0158	27.8323
ENSSSCG00000033626	33.9977	20.6813	30.5292	10.5895	55.067	30.1729	9.67588	13.553	8.63158	11.3868	5.98064	9.84559
ENSSSCG00000032711	25.0436	21.9395	31.6557	35.523	28.913	28.615	22.1087	31.0006	9.4966	29.9587	23.2	23.1529
ENSSSCG00000026239	32.0345	24.8687	30.7677	29.2797	25.7178	28.5337	32.4563	30.4724	11.5949	29.3491	30.7192	26.9184
ENSSSCG00000007143	20.4127	24.6252	40.1243	37.0045	28.5228	30.1379	28.0359	33.0805	6.77081	30.4396	25.3587	24.7371
ENSSSCG00000015283	26.7674	20.5798	32.9081	27.9504	36.5614	28.9534	30.1321	21.6523	13.5755	26.1727	32.8946	24.8855
ENSSSCG00000004747	33.3957	28.4406	27.9714	24.5443	27.8233	28.4351	27.1796	29.9882	16.2337	32.8946	31.6451	27.5883
ENSSSCG00000007798	25.3993	34.069	23.472	31.5217	32.8079	29.454	30.2267	19.6	8.39844	27.0675	22.7482	21.6081
ENSSSCG00000039535	26.9247	25.092	25.6985	32.6196	35.9695	29.2609	17.855	21.0306	10.0718	24.221	22.4637	19.1284
ENSSSCG00000035852	28.9426	29.3944	20.3178	33.605	30.07	28.466	29.3148	25.6965	9.94546	23.9582	25.7268	22.9283
ENSSSCG00000012840	26.9384	26.6817	30.781	28.0033	33.1038	29.1016	22.2866	24.596	9.54018	26.9333	26.9038	22.052
ENSSSCG00000035281	35.3658	25.3558	22.6503	23.7573	27.9645	27.0187	35.053	27.8258	12.144	25.3562	31.991	26.474
ENSSSCG00000001667	29.0453	33.5548	23.081	27.8049	27.7358	28.2444	40.6411	27.6883	11.8019	27.5596	41.7469	29.8875
ENSSSCG00000017146	27.0479	26.154	35.5388	21.1581	26.3501	27.2498	152.792	42.5774	10.9674	31.0827	23.1442	52.1127
ENSSSCG00000003728	30.3039	28.7585	26.6262	29.3194	25.9666	28.1949	36.0927	32.3762	12.12	29.4162	35.5386	29.1087
ENSSSCG00000014559	27.8345	26.6141	28.7599	30.7083	31.7719	29.1377	44.005	40.2609	16.6673	43.4472	52.1276	39.3016
ENSSSCG00000013647	27.4856	26.1946	32.59	25.8803	36.4874	29.7276	29.8764	34.225	10.2658	31.5357	32.3647	27.6535
ENSSSCG00000010811	25.3104	33.3113	24.1479	28.6051	24.8903	27.253	35.47	29.7186	11.2615	29.3491	27.5732	26.6745
ENSSSCG00000011253	28.4091	26.6614	28.1768	27.8842	28.2538	27.8771	32.6231	36.3158	16.8307	36.2443	53.7453	35.1519
ENSSSCG00000001869	26.6648	25.6534	22.8889	29.736	26.7402	26.3367	41.5085	26.8079	10.4531	30.3389	34.6907	28.7598
ENSSSCG00000033332	29.9892	25.5655	32.6165	26.0588	35.2295	29.8919	23.5321	28.4806	11.9086	31.1554	34.9696	26.0093
ENSSSCG00000013779	29.1068	26.8373	31.4635	25.7745	32.0343	29.0433	28.5753	22.7363	9.89316	26.9892	25.8161	22.802
ENSSSCG00000013178	24.4759	36.1458	23.3395	41.7531	20.8072	29.3043	37.2159	32.6018	7.3395	26.5474	28.8896	26.5188
ENSSSCG00000039290	26.8221	28.7585	25.7449	32.8445	26.081	28.0502	76.0266	49.7688	12.1309	43.3297	56.0323	47.4577
ENSSSCG00000029203	29.0931	28.1023	28.4949	30.4305	27.1775	28.6597	41.5585	33.6032	11.2528	29.5281	37.9427	30.7771
ENSSSCG00000010954	23.2104	25.3964	28.8991	30.7876	31.7988	28.0185	36.1706	39.2815	17.5106	38.2575	52.3954	36.7231
ENSSSCG00000002846	30.6801	28.515	29.4159	30.5628	25.5698	28.9487	40.8968	41.7245	13.7803	35.6236	42.182	34.8415
ENSSSCG00000026506	29.9345	25.7279	32.8021	25.662	30.2786	28.881	40.4409	36.3213	13.8653	34.041	45.5679	34.0473
ENSSSCG00000001646	31.0016	24.8619	27.5208	32.2294	25.5899	28.2407	28.186	23.9578	11.8346	27.3471	28.4433	23.9538
ENSSSCG00000023307	28.3681	29.868	25.6322	28.1091	25.6774	27.5309	37.7052	37.1301	14.1573	35.3999	35.0366	31.8858
ENSSSCG00000027681	33.1974	27.5476	25.9967	26.5416	24.2446	27.5056	36.5153	29.8067	10.0304	28.0126	32.097	27.2924
ENSSSCG00000039235	31.3778	22.9407	32.5238	26.6871	34.7923	29.6643	30.8661	28.9043	7.7731	27.8001	43.6602	27.8007
ENSSSCG00000040457	24.5374	26.9455	28.2696	27.6395	37.1265	28.9037	16.0591	26.2192	8.88651	21.067	17.371	17.9205
ENSSSCG00000013600	24.2638	23.8472	33.7099	36.5746	29.135	29.5061	15.9034	22.5657	10.0304	24.9256	22.3856	19.1622
ENSSSCG00000014319	27.5472	31.5998	24.2738	28.9755	20.8744	26.6541	34.7194	31.9635	10.4858	30.6689	34.7409	28.5157
ENSSSCG00000001679	30.6185	28.0956	26.4274	35.4106	23.027	28.7158	40.7467	29.8177	9.09133	32.2738	31.2324	28.6324
ENSSSCG00000036724	29.3531	42.7686	27.1364	26.7334	25.3276	30.2638	229.14	117.534	9.82344	63.1598	182.62	120.456
ENSSSCG00000003120	25.2215	25.0987	28.2629	31.3366	36.0838	29.2007	18.3054	20.4528	7.98881	20.5189	20.0596	17.4651
ENSSSCG00000010151	30.5433	24.9431	28.19	28.4728	24.2782	27.2855	43.221	28.6072	12.7235	34.2815	34.2947	30.6256
ENSSSCG00000038222	29.3804	26.8305	28.9256	25.4967	31.0791	28.3425	42.3425	38.3351	12.778	35.2769	42.7956	34.3056
ENSSSCG00000015586	26.2886	30.3144	26.2816	31.3829	27.5273	28.359	34.9696	34.4065	13.4273	32.2683	36.9052	30.3954
ENSSSCG00000017777	26.5006	19.0441	26.0033	28.8961	38.8687	27.8626	27.4688	26.9785	16.7262	34.0298	24.6168	25.964
ENSSSCG00000011438	28.5391	23.5496	31.6093	27.4014	34.3416	29.0882	27.858	31.9855	10.6166	31.2113	28.8338	26.101
ENSSSCG00000016677	21.4798	42.6604	18.5883	48.7834	20.2286	30.3481	20.1959	19.9796	8.06943	21.4976	25.7157	19.0917
ENSSSCG00000034730	28.0876	28.0009	29.025	30.3048	23.3768	27.759	29.0812	27.1051	11.4293	26.251	33.0564	25.3846
ENSSSCG00000009916	24.3733	24.2937	33.1665	31.1844	33.0904	29.2217	27.9581	38.2141	19.7766	39.0516	32.7607	31.5522
ENSSSCG00000040103	26.1791	23.9419	29.3431	33.8233	34.3618	29.5298	25.2002	23.8532	8.26989	23.2591	28.0306	21.7226
ENSSSCG00000012396	24.9684	32.1477	23.9822	28.0496	30.6822	27.966	39.2621	25.1187	11.0872	28.6333	28.1812	26.4565
ENSSSCG00000000612	27.6088	29.3335	28.5479	30.7612	23.8611	28.0225	42.0311	41.1523	20.9641	50.5325	37.1395	38.3639
ENSSSCG00000006646	28.1492	26.8779	27.7063	28.6448	25.2738	27.3304	31.2664	24.0348	12.6386	30.6185	31.2714	25.9659
ENSSSCG00000006342	25.885	26.817	33.5707	23.0893	27.5945	27.3913	62.2761	64.5148	14.8872	46.3943	75.5944	52.7333
ENSSSCG00000028227	24.6058	29.7733	26.5135	34.1937	28.0856	28.6344	49.2094	35.2704	10.1372	33.6999	41.3007	33.9235
ENSSSCG00000021393	32.3218	27.6558	26.0298	26.3763	27.1775	27.9122	39.6569	31.6554	10.2331	27.6547	38.5173	29.5435
ENSSSCG00000032468	29.6404	32.053	24.7443	24.4914	27.4667	27.6792	67.7696	50.9683	11.4402	33.918	51.6423	43.1477
ENSSSCG00000028513	31.0016	32.831	23.3461	21.7401	28.0385	27.3915	27.0073	29.7186	12.5492	31.3847	31.3941	26.4108
ENSSSCG00000027806	22.1296	27.6761	26.825	40.7346	23.0472	28.0825	45.434	32.7889	6.21302	25.5016	27.0154	27.3906
ENSSSCG00000037418	27.0684	32.3777	17.1835	25.0999	43.2277	28.9914	28.8811	39.0779	12.9763	37.4523	38.8798	31.4535
ENSSSCG00000015976	32.1645	27.3108	23.6973	21.1317	22.9127	25.4434	29.4927	24.6235	8.43548	21.3802	35.3545	23.8573
ENSSSCG00000003350	22.5811	29.7327	23.2069	29.0085	36.5211	28.2101	17.2101	25.2453	8.4442	22.096	18.5312	18.3053
ENSSSCG00000035772	24.3596	26.4991	31.6159	36.3166	16.206	26.9994	22.7203	16.8984	8.60108	20.4518	19.6133	17.657
ENSSSCG00000035762	26.2954	28.3053	27.7527	32.818	22.3072	27.4957	32.8511	24.6896	9.67527	17.5047	33.5472	23.6536
ENSSSCG00000038086	25.4951	22.8054	30.6021	20.5232	39.602	27.8056	16.5539	32.0571	14.8741	33.2972	27.9413	24.9447
ENSSSCG00000039580	30.0713	29.2524	25.9901	23.4861	31.6777	28.0955	35.8815	30.8136	13.8348	33.6607	29.5924	28.7566
ENSSSCG00000039285	30.94	28.2444	24.7973	28.0959	23.1414	27.0438	42.0367	29.9277	9.83869	28.9744	40.5086	30.2572
ENSSSCG00000030996	25.5977	39.6703	25.3142	28.3075	21.2309	28.0241	33.4627	35.1163	6.51588	26.4635	21.6158	24.6349
ENSSSCG00000010360	30.6049	24.9364	24.4991	28.2612	24.3791	26.5361	21.8251	18.9122	10.4379	23.7121	27.6122	20.4999
ENSSSCG00000011218	12.2658	34.069	15.9112	45.0798	6.31079	22.7273	14.7357	14.9066	12.1265	14.9882	16.1717	14.5857
ENSSSCG00000000457	30.6322	26.127	26.4539	24.7097	28.4152	27.2676	35.6868	29.7076	8.96713	23.2703	33.9767	26.3217
ENSSSCG00000011121	29.6062	31.5457	24.5654	21.8195	28.7516	27.2576	21.6305	18.0429	9.37023	24.7411	20.9632	18.9496
ENSSSCG00000015455	31.8088	28.4	27.2226	27.3287	25.6841	28.0888	35.6813	40.3765	12.4817	31.2449	32.8556	30.528
ENSSSCG00000003085	26.5622	26.2014	28.5346	30.4569	30.5073	28.4525	23.432	19.3414	9.37676	23.0802	22.5697	19.56
ENSSSCG00000017300	25.0915	18.5841	22.4316	23.1885	49.4703	27.7532	20.2571	27.0665	6.7512	39.5941	15.2067	21.7751
ENSSSCG00000024761	26.4938	32.1477	24.6913	28.3538	21.9574	26.7288	38.1945	28.1175	10.8039	27.1905	32.1527	27.2918
ENSSSCG00000018057	32.356	25.897	27.5738	17.6595	30.9109	26.8794	49.5041	34.5111	18.0989	36.5799	42.9406	36.3269
ENSSSCG00000005524	36.1387	23.0354	29.5087	18.9029	34.086	28.3343	8.43038	14.4004	5.47873	14.8428	12.1388	11.0582
ENSSSCG00000008515	27.9234	30.815	24.9828	24.0681	27.1371	26.9853	36.0649	35.1768	11.974	33.0791	45.1384	32.2867
ENSSSCG00000029059	24.4075	29.5703	26.6129	34.5111	25.0047	28.0213	36.482	30.1588	12.7214	36.8036	35.1593	30.265
ENSSSCG00000008225	27.8892	26.7088	27.7063	28.1223	25.2469	27.1347	22.6202	27.6938	9.95199	25.6191	27.562	22.6894
ENSSSCG00000005753	25.283	28.6976	24.4792	28.162	30.8436	27.4931	26.1232	25.1793	11.1918	28.2027	34.1943	24.9782
ENSSSCG00000027051	27.1641	29.0629	26.1888	25.9795	27.6147	27.202	44.0829	42.3078	14.6344	40.5951	47.6318	37.8504
ENSSSCG00000017346	24.3049	24.8484	29.3696	34.1738	29.653	28.4699	48.4199	37.7519	11.133	37.8325	41.3286	35.2932
ENSSSCG00000016417	27.9097	26.5058	25.334	29.7691	30.0297	27.9097	29.426	30.3844	11.7387	30.5738	28.4935	26.1233
ENSSSCG00000016185	26.3228	24.314	36.884	27.4411	24.4195	27.8763	51.8283	36.5194	15.1508	34.2255	47.6764	37.0801
ENSSSCG00000009061	29.7567	30.5783	20.7684	28.5522	23.1145	26.554	43.538	36.3928	10.1503	28.0741	41.8864	32.0083
ENSSSCG00000007815	23.8534	25.8158	26.5334	31.5746	31.2674	27.8089	28.2416	20.8435	9.82562	29.9027	26.7978	23.1223
ENSSSCG00000030130	24.2843	22.7851	30.675	29.3392	23.3701	26.0908	40.4909	25.6305	13.9742	41.3221	19.2675	28.137
ENSSSCG00000007284	37.0348	23.3196	28.1039	26.211	26.1483	28.1635	28.1749	23.2645	10.8388	26.0609	24.4551	22.5588
ENSSSCG00000026794	28.5938	23.9419	28.6804	30.5363	31.3212	28.6147	27.5244	24.3649	10.8105	28.1859	31.1766	24.4125
ENSSSCG00000011166	28.7716	28.5218	24.2937	26.6078	25.415	26.722	42.0978	31.9635	12.0612	32.1117	39.0081	31.4485
ENSSSCG00000021890	28.8879	24.4628	28.0443	24.6171	28.0116	26.8047	30.9662	21.9605	11.061	29.2261	26.4743	23.9376
ENSSSCG00000000458	30.386	26.7155	25.5129	26.826	27.1977	27.3276	30.8716	29.9937	11.0131	26.251	29.3191	25.4897
ENSSSCG00000004307	26.528	29.9965	26.381	23.2017	28.9668	27.0148	47.5803	46.2859	12.3226	33.6272	38.0654	35.5763
ENSSSCG00000039763	31.3505	16.1961	22.034	22.0311	35.6466	25.4517	25.1612	38.8799	19.3953	48.2341	33.4803	33.0302
ENSSSCG00000017504	27.2462	31.9042	24.022	30.6553	22.6099	27.2875	40.4298	32.4752	9.33101	26.6872	25.9946	26.9836
ENSSSCG00000010331	29.1273	22.0883	32.9081	30.5363	28.3681	28.6056	34.5915	29.6361	14.2292	36.7476	26.8927	28.4194
ENSSSCG00000016998	31.3368	30.4362	21.2919	32.2029	20.6323	27.18	49.999	30.0377	14.1115	38.6714	38.8464	34.3332
ENSSSCG00000017273	34.757	24.1652	29.7671	24.7427	25.072	27.7008	40.3575	36.8715	7.25453	22.4259	41.0385	29.5896
ENSSSCG00000003253	29.6335	20.5054	35.7045	26.8922	26.0945	27.766	16.5206	22.0815	7.14558	21.8387	11.8097	15.8792
ENSSSCG00000001022	26.1176	28.5015	29.2635	31.2903	22.8992	27.6144	33.0513	31.5399	10.0871	33.8061	28.8338	27.4636
ENSSSCG00000037143	27.8892	29.6583	27.4015	27.58	26.9286	27.8915	34.8806	29.9387	10.5338	29.8133	34.2556	27.8844
ENSSSCG00000002682	24.4827	29.7733	27.2557	27.9702	28.0991	27.5162	30.8438	26.3347	12.6386	37.3516	29.0848	27.2507
ENSSSCG00000002523	28.8332	23.2993	26.6925	30.5297	27.1102	27.293	24.8832	22.9509	8.40498	25.1717	20.7178	20.4257
ENSSSCG00000029151	29.6404	26.0729	29.7406	25.0602	29.9288	28.0886	17.6382	21.5093	8.50303	19.9821	20.6341	17.6533
ENSSSCG00000011662	29.1889	28.6841	23.4389	28.9623	26.0474	27.2643	39.9683	32.7504	12.5253	35.467	38.573	31.8568
ENSSSCG00000009320	26.6922	23.6646	30.9268	35.3511	19.899	27.3067	17.6104	25.7955	11.9043	17.5271	18.6539	18.2982
ENSSSCG00000029185	26.2817	24.6319	35.5918	23.1885	39.7701	29.8928	44.4776	31.0282	12.985	31.0771	54.8441	34.8824
ENSSSCG00000009186	30.2423	19.8289	30.0786	26.0126	32.7204	27.7765	45.8788	39.4851	12.4076	36.6526	59.8476	38.8543
ENSSSCG00000010585	28.3339	24.9228	28.3226	28.4927	31.0589	28.2262	49.304	36.4314	11.2811	32.766	48.3904	35.6346
ENSSSCG00000001804	31.412	21.5675	21.716	23.8367	40.4496	27.7963	30.5547	34.0159	8.99328	32.3186	31.9965	27.5758
ENSSSCG00000004255	24.9068	21.6216	26.1756	27.2295	31.7585	26.3384	31.9281	28.2165	8.00842	15.9836	26.915	22.2103
ENSSSCG00000007342	28.3065	25.5249	29.0515	27.6527	26.9891	27.505	32.3562	29.9662	10.3812	27.9622	28.9063	25.9144
ENSSSCG00000006925	27.1778	24.8822	27.587	29.6368	28.1865	27.4941	25.9786	37.0971	14.7085	29.2876	30.8363	27.5816
ENSSSCG00000026990	28.8606	27.1011	26.381	27.0443	28.1731	27.512	33.763	40.1894	17.6914	37.1615	44.3853	34.6381
ENSSSCG00000011397	28.97	20.3701	37.4141	21.9981	31.4827	28.047	10.1763	15.5558	6.02563	10.4753	6.03084	9.65278
ENSSSCG00000034373	29.3325	24.7943	23.6178	26.6144	29.9086	26.8535	26.3011	31.1107	8.47253	25.6191	27.813	23.8633
ENSSSCG00000035259	29.3257	28.0414	23.366	32.2691	21.0291	26.8063	36.5598	31.2592	10.4793	29.2484	27.3166	26.9727
ENSSSCG00000011650	28.2244	27.6829	24.5057	30.5098	24.4666	27.0779	28.5252	28.0239	11.8215	24.9368	26.6751	23.9965
ENSSSCG00000011592	22.7795	25.5384	33.4051	32.9371	19.7981	26.8916	15.1472	13.5805	4.99937	17.7005	13.1038	12.9063
ENSSSCG00000003354	29.8798	23.5225	23.2798	28.2215	29.5991	26.9006	23.6711	20.9315	6.9168	22.3252	17.6331	18.2956
ENSSSCG00000012434	30.6117	27.1079	23.5316	22.6065	24.5002	25.6716	37.4272	26.1752	10.4226	28.4264	35.4995	27.5902
ENSSSCG00000000684	26.8016	23.1437	27.0503	26.4491	36.1511	27.9191	23.1429	26.0761	6.55074	23.8911	27.9636	21.5249
ENSSSCG00000032911	19.5987	23.651	28.7202	29.9808	34.4761	27.2854	7.6297	11.2531	2.43264	7.55612	9.5952	7.69335
ENSSSCG00000032932	24.7221	27.3988	22.8226	20.9068	29.5722	25.0845	16.6373	16.2216	4.34135	12.6227	13.1707	12.5987
ENSSSCG00000000466	26.5143	29.6718	19.0786	35.9926	22.1794	26.6873	42.4481	28.134	12.4425	31.1666	37.2232	30.2829
ENSSSCG00000033036	28.4912	24.5508	23.684	29.1342	30.0902	27.1901	24.911	23.4736	11.2266	26.0441	23.6741	21.8659
ENSSSCG00000008040	25.9876	25.8632	23.4256	26.2837	32.9962	26.9113	22.5146	24.1999	10.3006	29.131	25.1467	22.2586
ENSSSCG00000008510	23.5456	27.3041	24.7509	26.8856	25.072	25.5116	31.8169	27.2866	8.48778	39.4375	25.7547	26.5567
ENSSSCG00000022299	24.8589	24.4628	30.0852	30.9993	26.1886	27.319	21.219	22.7253	12.4141	23.5108	30.2562	22.0251
ENSSSCG00000016618	40.4618	16.5411	31.5563	20.5563	30.0835	27.8398	20.9132	20.2823	10.8018	24.0365	33.603	21.9273
ENSSSCG00000001918	34.1619	25.809	25.9304	25.9001	24.1033	27.1809	34.9028	28.8823	11.2702	29.008	25.0575	25.8242
ENSSSCG00000018063	34.0593	33.0136	24.7708	36.8193	2.34867	26.2023	53.8912	57.8131	37.6174	50.0907	41.5182	48.1861
ENSSSCG00000001571	27.6772	21.581	30.1581	24.0218	34.3281	27.5532	25.2836	27.8699	10.695	26.978	28.3876	23.8428
ENSSSCG00000001021	37.2195	18.1985	24.7111	20.0272	36.8036	27.392	17.944	13.7731	7.20441	21.2292	22.8207	16.5943
ENSSSCG00000009341	30.9811	24.0096	28.2828	25.3843	23.2086	26.3733	28.1749	25.2783	11.4445	23.5555	29.1462	23.5199
ENSSSCG00000003941	25.4814	25.4708	26.666	31.7598	29.7875	27.8331	16.3148	20.7059	8.73617	23.5164	19.3177	17.7182
ENSSSCG00000006970	34.6133	24.1922	26.9774	25.7678	18.1702	25.9442	27.2908	23.6221	11.3356	37.2733	22.9546	24.4953
ENSSSCG00000028423	28.6964	24.3072	27.6864	27.9305	22.8319	26.2905	52.1397	35.6005	14.4688	38.2575	43.0243	36.6982
ENSSSCG00000039541	26.015	25.322	26.4937	31.0059	29.1686	27.601	23.8879	20.8105	11.0676	26.0385	19.697	20.3003
ENSSSCG00000011963	28.6896	25.9511	26.0431	25.9266	26.6999	26.662	29.2814	28.5466	10.5512	26.0441	35.6613	26.0169
ENSSSCG00000028387	28.0192	24.7943	25.8642	25.2718	33.5747	27.5048	8.0356	16.1996	4.03195	13.7579	13.1874	11.0425
ENSSSCG00000020702	31.1589	31.3156	20.722	23.3076	22.24	25.7488	59.1901	34.8797	11.8258	32.9002	45.9751	36.9542
ENSSSCG00000007362	26.1928	31.1939	24.7443	27.0377	21.9978	26.2333	36.6988	34.3625	8.09994	28.3257	32.889	28.0752
ENSSSCG00000014339	25.543	24.9431	28.4551	26.8856	26.3433	26.434	47.3801	28.3541	11.1722	33.9124	27.3835	29.6404
ENSSSCG00000004392	26.5485	38.0873	23.3593	19.7163	23.4575	26.2338	58.7453	63.5739	5.91233	30.5458	42.2936	40.2142
ENSSSCG00000036610	26.5143	25.6061	24.6051	27.6461	28.839	26.6421	23.0984	23.9578	8.72746	21.6654	26.2847	20.7467
ENSSSCG00000001732	22.1023	24.8958	25.3605	34.3458	24.0697	26.1548	23.621	21.8724	9.74064	24.6181	22.4637	20.4632
ENSSSCG00000038918	26.0423	26.0796	19.7148	33.2479	29.9826	27.0134	25.2613	42.0877	13.3423	41.7695	31.0985	30.7119
ENSSSCG00000015583	21.2335	21.1616	30.8804	30.9397	32.4984	27.3427	14.0129	22.3621	10.9216	19.1712	17.1869	16.7309
ENSSSCG00000035790	22.369	23.0422	30.9864	34.5376	19.5089	26.0888	31.4221	34.7202	20.585	66.3698	27.5899	36.1374
ENSSSCG00000040327	24.2433	27.0538	22.7298	31.6937	25.9465	26.3334	45.1894	33.9168	12.802	39.0013	31.9687	32.5756
ENSSSCG00000038181	26.3775	27.0132	25.2876	30.7479	21.6009	26.2054	33.6573	35.1823	11.0436	26.7431	26.3627	26.5978
ENSSSCG00000011833	36.0224	25.897	24.6383	20.7679	22.2669	25.9185	25.3614	25.647	11.7474	26.2846	27.2887	23.2658
ENSSSCG00000010816	30.4954	24.9499	24.2142	21.006	35.0143	27.1359	17.3824	22.9344	3.34342	14.5632	16.1884	14.8824
ENSSSCG00000036711	22.8479	28.1023	25.9172	27.2493	24.1302	25.6494	35.8926	28.9978	11.6297	34.589	38.2886	29.8795
ENSSSCG00000028646	27.6225	29.6583	21.3979	24.9345	26.8748	26.0976	37.5106	32.6293	10.0261	25.2724	39.6161	29.0109
ENSSSCG00000011226	24.6674	22.3725	27.0768	28.4199	28.0789	26.1231	40.3575	38.3076	16.2032	55.9682	35.7394	37.3152
ENSSSCG00000030653	25.8098	25.2273	23.9955	33.9093	25.8725	26.9628	30.5436	27.9359	8.98674	27.4701	22.6478	23.5168
ENSSSCG00000008943	28.6006	26.7561	20.3708	22.4081	36.8507	26.9973	11.5219	20.8105	9.02596	16.6267	21.7441	15.9458
ENSSSCG00000016434	29.4078	24.6252	28.2894	27.7784	24.6953	26.9592	43.6603	48.6904	11.8128	42.1665	42.7119	37.8084
ENSSSCG00000020808	24.0313	36.7614	15.1624	32.1897	24.0764	26.4442	68.8094	45.378	8.77321	28.0293	47.7154	39.7411
ENSSSCG00000005600	28.9632	22.8731	27.2027	25.8208	26.0474	26.1814	23.6711	30.9236	11.3007	24.7243	34.278	24.9795
ENSSSCG00000032838	19.9749	17.4747	53.7219	34.7757	14.6184	28.1131	54.5139	65.1201	30.0414	50.5158	43.8722	48.8127
ENSSSCG00000034763	31.2615	17.5694	37.8713	33.0826	21.8633	28.3296	11.0771	19.3139	7.10418	20.8601	10.2255	13.7161
ENSSSCG00000039473	34.1824	23.421	24.8901	23.6184	26.2761	26.4776	47.0965	33.0695	14.532	34.2815	40.4528	33.8865
ENSSSCG00000036155	24.0791	22.6904	23.7437	28.3009	23.7199	24.5068	20.5796	23.9853	11.4511	50.0292	24.2543	26.0599
ENSSSCG00000003393	32.3423	19.3689	21.9015	42.7187	19.9663	27.2595	17.1378	19.6275	3.63321	9.07721	6.76157	11.2475
ENSSSCG00000013630	24.9821	25.6061	26.116	28.6316	29.3166	26.9305	31.4555	28.3926	10.2091	28.8178	25.9109	24.9572
ENSSSCG00000036244	31.713	21.4119	22.4515	20.3976	42.2725	27.6493	4.62715	13.7126	3.1081	9.34564	14.5318	9.06505
ENSSSCG00000012885	25.3993	21.2901	30.1647	25.7216	31.7652	26.8682	14.8358	16.0786	6.71198	16.1346	10.7331	12.8988
ENSSSCG00000034854	24.5169	25.3558	26.9509	26.5747	31.8392	27.0475	19.1839	21.3387	6.60957	20.8601	18.6037	17.3192
ENSSSCG00000017052	32.8964	16.2435	26.8117	28.0363	38.0615	28.4099	25.3003	28.7007	11.8149	36.77	25.632	25.6436
ENSSSCG00000013052	23.7166	29.3944	25.9105	27.9768	21.2175	25.6432	37.0324	28.8162	11.8411	33.9627	26.24	27.5785
ENSSSCG00000007473	30.2423	25.349	24.5256	27.6924	23.4643	26.2547	38.1111	37.0861	11.3465	31.3847	33.2404	30.2338
ENSSSCG00000040608	27.3352	18.8615	33.5442	23.1158	31.6845	26.9082	18.0941	20.4308	7.68595	19.0538	15.8091	16.2148
ENSSSCG00000010739	32.6296	28.0076	16.8654	25.6686	28.4018	26.3146	17.3435	14.78	8.2067	15.6201	16.2386	14.4378
ENSSSCG00000009746	26.7127	27.3988	21.5503	29.7757	25.0989	26.1073	58.3227	42.4288	13.6082	42.5971	53.801	42.1516
ENSSSCG00000003771	22.0886	34.2516	21.5371	25.1329	19.4752	24.4971	43.638	30.8741	8.54661	26.6536	22.1848	26.3794
ENSSSCG00000010468	28.026	21.8719	29.0515	24.2533	29.7135	26.5832	31.0218	34.5001	13.022	32.2179	47.6485	31.6821
ENSSSCG00000011443	31.1863	23.6646	20.1124	27.9702	28.0385	26.1944	25.6005	23.6221	5.95155	38.6378	11.9157	21.1455
ENSSSCG00000002670	24.941	31.3089	21.5967	30.0204	25.0114	26.5757	29.7207	32.7283	10.183	28.5494	29.6649	26.1693
ENSSSCG00000030685	29.5993	26.2352	23.8033	26.5152	21.5135	25.5333	32.145	27.9579	12.8085	30.0929	30.2395	26.6487
ENSSSCG00000001002	28.8469	26.1676	21.0865	28.162	25.3478	25.9221	36.7878	28.9318	8.72092	27.5372	25.8886	25.5733
ENSSSCG00000003612	23.4909	24.4019	26.666	35.8801	24.6145	27.0107	16.7652	24.3704	8.92573	20.4742	22.0286	18.5128
ENSSSCG00000003199	24.8863	23.7052	27.9316	23.1819	34.9403	26.929	17.6938	17.9933	7.80143	21.766	20.2158	17.0941
ENSSSCG00000032674	25.1599	20.4783	29.0647	22.0906	33.4469	26.0481	31.2609	39.9528	17.942	45.2982	39.4209	34.7749
ENSSSCG00000025028	26.6443	22.6228	30.9003	21.9716	25.2267	25.4731	39.0008	28.9538	10.4335	27.4198	32.6046	27.6825
ENSSSCG00000008591	26.1723	29.0494	21.7955	25.2057	22.6503	24.9746	39.2843	26.2852	11.4641	31.6643	33.313	28.4022
ENSSSCG00000005089	27.0957	20.4174	22.531	26.3102	25.7716	24.4252	36.3207	21.0196	12.3466	25.6079	26.4297	24.3449
ENSSSCG00000015566	28.0397	24.1787	29.5087	23.2282	24.48	25.8871	36.1706	30.8301	13.4862	31.161	36.2693	29.5834
[truncated: 13,381 more rows]
