# Supplementary material for: Comparative transcriptome analysis of longissimus dorsi muscle reveal potential genes affecting meat trait in Chinese indigenous Xiang pig
Source: Sci Rep. 2024 Apr 11;14:8486. doi: 10.1038/s41598-024-58971-2 (PMC11009340; doi:10.1038/s41598-024-58971-2)
Supplement: Supplementary file 6 — Supplementary Table 6. [file 41598_2024_58971_MOESM6_ESM.xlsx]

## Sheet: Sheet1
Table S6. The KEGG analysis of top 30 highly expressed genes in two groups.
#Term	Database	ID	Input number	Background number	P-Value	Corrected P-Value	Input	Hyperlink
Dilated cardiomyopathy (DCM)	KEGG PATHWAY	ssc05414	5	71	4.82929e-08	1.0467e-06	ENSSSCG00000002029|ENSSSCG00000007805|ENSSSCG00000005316|ENSSSCG00000020785|ENSSSCG00000004570	http://www.genome.jp/kegg-bin/show_pathway?ssc05414/ssc:100037999%09red/ssc:396693%09red/ssc:396725%09red/ssc:100516962%09red/ssc:396860%09red
Hypertrophic cardiomyopathy (HCM)	KEGG PATHWAY	ssc05410	5	73	5.50895e-08	1.0467e-06	ENSSSCG00000002029|ENSSSCG00000007805|ENSSSCG00000005316|ENSSSCG00000020785|ENSSSCG00000004570	http://www.genome.jp/kegg-bin/show_pathway?ssc05410/ssc:100037999%09red/ssc:396693%09red/ssc:396725%09red/ssc:100516962%09red/ssc:396860%09red
Glycolysis / Gluconeogenesis	KEGG PATHWAY	ssc00010	4	55	1.10132e-06	1.395e-05	ENSSSCG00000013366|ENSSSCG00000017904|ENSSSCG00000001930|ENSSSCG00000000694	http://www.genome.jp/kegg-bin/show_pathway?ssc00010/ssc:396823%09red/ssc:692156%09red/ssc:407245%09red/ssc:100158154%09red
Cardiac muscle contraction	KEGG PATHWAY	ssc04260	4	71	2.90019e-06	2.75518e-05	ENSSSCG00000002029|ENSSSCG00000007805|ENSSSCG00000005316|ENSSSCG00000004570	http://www.genome.jp/kegg-bin/show_pathway?ssc04260/ssc:100037999%09red/ssc:396693%09red/ssc:100516962%09red/ssc:396860%09red
Adrenergic signaling in cardiomyocytes	KEGG PATHWAY	ssc04261	4	117	1.94693e-05	0.000147967	ENSSSCG00000002029|ENSSSCG00000007805|ENSSSCG00000005316|ENSSSCG00000004570	http://www.genome.jp/kegg-bin/show_pathway?ssc04261/ssc:100037999%09red/ssc:396693%09red/ssc:100516962%09red/ssc:396860%09red
Biosynthesis of amino acids	KEGG PATHWAY	ssc01230	3	68	0.000117684	0.00074533	ENSSSCG00000017904|ENSSSCG00000001930|ENSSSCG00000000694	http://www.genome.jp/kegg-bin/show_pathway?ssc01230/ssc:396823%09red/ssc:692156%09red/ssc:100158154%09red
Glucagon signaling pathway	KEGG PATHWAY	ssc04922	3	87	0.000237921	0.00128498	ENSSSCG00000013366|ENSSSCG00000001930|ENSSSCG00000013022	http://www.genome.jp/kegg-bin/show_pathway?ssc04922/ssc:733659%09red/ssc:407245%09red/ssc:100158154%09red
HIF-1 signaling pathway	KEGG PATHWAY	ssc04066	3	91	0.000270521	0.00128498	ENSSSCG00000013366|ENSSSCG00000017904|ENSSSCG00000000694	http://www.genome.jp/kegg-bin/show_pathway?ssc04066/ssc:396823%09red/ssc:692156%09red/ssc:407245%09red
Carbon metabolism	KEGG PATHWAY	ssc01200	3	103	0.000385291	0.00162678	ENSSSCG00000017904|ENSSSCG00000001930|ENSSSCG00000000694	http://www.genome.jp/kegg-bin/show_pathway?ssc01200/ssc:396823%09red/ssc:692156%09red/ssc:100158154%09red
Pyruvate metabolism	KEGG PATHWAY	ssc00620	2	30	0.000859254	0.00326517	ENSSSCG00000013366|ENSSSCG00000001930	http://www.genome.jp/kegg-bin/show_pathway?ssc00620/ssc:407245%09red/ssc:100158154%09red
Arrhythmogenic right ventricular cardiomyopathy (ARVC)	KEGG PATHWAY	ssc05412	2	57	0.00289927	0.0100157	ENSSSCG00000007805|ENSSSCG00000020785	http://www.genome.jp/kegg-bin/show_pathway?ssc05412/ssc:396725%09red/ssc:100516962%09red
Central carbon metabolism in cancer	KEGG PATHWAY	ssc05230	2	62	0.00340214	0.0107734	ENSSSCG00000013366|ENSSSCG00000001930	http://www.genome.jp/kegg-bin/show_pathway?ssc05230/ssc:407245%09red/ssc:100158154%09red
Thyroid hormone signaling pathway	KEGG PATHWAY	ssc04919	2	112	0.0104346	0.0305012	ENSSSCG00000007805|ENSSSCG00000002029	http://www.genome.jp/kegg-bin/show_pathway?ssc04919/ssc:100516962%09red/ssc:396860%09red
cGMP-PKG signaling pathway	KEGG PATHWAY	ssc04022	2	136	0.0150174	0.0407615	ENSSSCG00000007805|ENSSSCG00000002029	http://www.genome.jp/kegg-bin/show_pathway?ssc04022/ssc:100516962%09red/ssc:396860%09red
Alzheimer disease	KEGG PATHWAY	ssc05010	2	146	0.017141	0.043424	ENSSSCG00000007805|ENSSSCG00000000694	http://www.genome.jp/kegg-bin/show_pathway?ssc05010/ssc:396823%09red/ssc:100516962%09red
Metabolic pathways	KEGG PATHWAY	ssc01100	5	1181	0.019252	0.0457236	ENSSSCG00000013366|ENSSSCG00000017904|ENSSSCG00000001930|ENSSSCG00000013022|ENSSSCG00000000694	http://www.genome.jp/kegg-bin/show_pathway?ssc01100/ssc:396823%09red/ssc:692156%09red/ssc:733659%09red/ssc:407245%09red/ssc:100158154%09red
Propanoate metabolism	KEGG PATHWAY	ssc00640	1	28	0.0389316	0.0870236	ENSSSCG00000013366	http://www.genome.jp/kegg-bin/show_pathway?ssc00640/ssc:407245%09red
Starch and sucrose metabolism	KEGG PATHWAY	ssc00500	1	30	0.0415628	0.0877437	ENSSSCG00000013022	http://www.genome.jp/kegg-bin/show_pathway?ssc00500/ssc:733659%09red
