# Supplementary material for: Comparative transcriptome analysis of longissimus dorsi muscle reveal potential genes affecting meat trait in Chinese indigenous Xiang pig
Source: Sci Rep. 2024 Apr 11;14:8486. doi: 10.1038/s41598-024-58971-2 (PMC11009340; doi:10.1038/s41598-024-58971-2)
Supplement: Supplementary file 7 — Supplementary Table 7. [file 41598_2024_58971_MOESM7_ESM.xlsx]

## Sheet: Sheet1
Table S7.The differentially expressed genes in longissimus dorsi muscle of Xiang pis breeds.
Row.names	logFC	logCPM	PValue	FDR	Gene name	Gene type	Chromosome	Gene start (bp)	Gene end (bp)	Gene description	CPM-XP1	CPM-XP2	CPM-XP3	CPM-XP4	CPM-XP5	CPM Average-XP	CPM-LW1	CPM-LW2	CPM-LW3	CPM-LW4	CPM-LW5	CPM Average-LW
ENSSSCG00000006391	1.51255	9.50964	2.96e-13	3.19e-10	ATP1A2	protein_coding	4	90341322	90370996	ATPase Na+/K+ transporting subunit alpha 2 [Source:HGNC Symbol;Acc:HGNC:800]	433.127	417.103	409.683	452.402	314.293	405.322	142.856	226.77	67.9584	139.734	116.08	138.68
ENSSSCG00000032911	1.80843	5.69057	9.47e-13	9.27e-10	DUSP8	protein_coding	2	1008761	1022460	dual specificity phosphatase 8 [Source:VGNC Symbol;Acc:VGNC:87489]	19.5987	23.651	28.7202	29.9808	34.4761	27.2854	7.6297	11.2531	2.43264	7.55612	9.5952	7.69335
ENSSSCG00000024018	2.12388	5.801	2.62e-12	2.35e-09	SLC16A3	protein_coding	12	796883	803555	solute carrier family 16 member 3 [Source:VGNC Symbol;Acc:VGNC:92943]	23.2309	32.3574	18.4226	44.8747	36.0906	30.9953	9.19214	9.17324	4.89479	5.68272	5.75194	6.93897
ENSSSCG00000000207	1.57247	8.33552	8.23e-12	6.33e-09	-	protein_coding	5	15774938	15775794	-	128.142	229.96	158.049	246.228	135.386	179.553	59.3847	67.42	32.4164	66.3586	67.0154	58.519
ENSSSCG00000007369	1.54572	7.21671	7.59e-11	5.45e-08	-	protein_coding	17	46591678	46637785	-	77.0989	85.9353	64.1917	70.3175	104.691	80.4469	20.9132	39.3916	12.5122	39.0572	24.271	27.229
ENSSSCG00000033574	2.39976	5.37339	1.16e-10	7.84e-08	CFAP54	protein_coding	5	86792450	87102623	cilia and flagella associated protein 54 [Source:HGNC Symbol;Acc:HGNC:26456]	33.5394	25.0852	27.819	9.08818	19.2331	22.953	2.10278	7.19793	1.48047	6.24195	4.2403	4.25269
ENSSSCG00000035937	-2.24107	5.09548	2e-10	1.27e-07	DPT	protein_coding	4	82287730	82319366	dermatopontin [Source:VGNC Symbol;Acc:VGNC:98784]	4.58405	1.96958	3.79135	4.37263	4.21874	3.78727	13.9184	12.7937	10.7865	30.3893	22.7314	18.1239
ENSSSCG00000009616	2.07135	5.85908	2.15e-10	1.29e-07	HR	protein_coding	14	6386903	6407031	HR lysine demethylase and nuclear receptor corepressor [Source:VGNC Symbol;Acc:VGNC:88969]	37.7189	14.5793	33.3256	27.7718	47.6271	32.2045	4.9274	14.2573	1.90099	10.4082	6.42688	7.58415
ENSSSCG00000027197	1.36672	7.89655	2.35e-10	1.33e-07	DYRK1B	protein_coding	6	48305849	48314514	dual specificity tyrosine phosphorylation regulated kinase 1B [Source:VGNC Symbol;Acc:VGNC:87506]	127.417	109.491	128.502	98.0949	168.825	126.466	44.8891	69.0487	20.5784	62.416	46.8006	48.7466
ENSSSCG00000032889	1.57299	5.5985	2.99e-10	1.61e-07	ASB12	protein_coding	X	50877166	50878674	ankyrin repeat and SOCS box containing 12 [Source:VGNC Symbol;Acc:VGNC:85561]	30.1397	25.1934	22.1533	23.2679	21.3789	24.4267	5.32774	13.8391	3.30856	11.3085	6.80061	8.11691
ENSSSCG00000010190	1.44432	15.5547	3.33e-10	1.71e-07	ACTA1	protein_coding	14	60412812	60415674	actin alpha 1, skeletal muscle [Source:HGNC Symbol;Acc:HGNC:129]	21796.9	28405.6	23383.9	28002	31852.5	26688.2	10080.6	14158.3	2215.46	14039.6	11442.1	10387.2
ENSSSCG00000023585	1.70276	5.29303	1.56e-09	7.02e-07	SERINC2	protein_coding	6	87992827	88017130	serine incorporator 2 [Source:VGNC Symbol;Acc:VGNC:92729]	16.63	17.5356	25.2678	15.4704	23.3163	19.644	5.47231	9.84451	2.25179	7.20381	4.93197	5.94088
ENSSSCG00000032046	2.18882	7.71159	2.2e-09	9.48e-07	ERCC5	protein_coding	11	71141842	71168322	ERCC excision repair 5, endonuclease [Source:HGNC Symbol;Acc:HGNC:3437]	197.948	72.3108	153.265	156.937	52.0063	126.493	20.574	57.4499	7.35911	31.6363	22.988	28.0015
ENSSSCG00000024676	1.45666	6.44482	2.88e-09	1.19e-06	SRPK3	protein_coding	X	124524125	124528602	SRSF protein kinase 3	45.7221	39.8191	45.4918	41.8391	53.7687	45.3282	17.6438	26.6979	2.2409	11.5042	25.2695	16.6712
ENSSSCG00000032761	1.35449	6.26017	3.09e-09	1.23e-06	LAMA5	protein_coding	17	61697517	61747955	laminin subunit alpha 5 [Source:HGNC Symbol;Acc:HGNC:6485]	37.9446	36.6328	40.0647	50.5625	28.9803	38.837	19.8234	19.8531	5.63561	17.9241	12.2894	15.1051
ENSSSCG00000016078	-1.68715	5.91241	3.45e-09	1.33e-06	HSPE1	protein_coding	15	101373976	101376144	heat shock protein family E (Hsp10) member 1	9.82379	11.2307	5.16965	14.5312	8.49701	9.85048	59.6127	27.6058	9.27218	27.9343	38.3611	32.5572
ENSSSCG00000039740	-2.40889	4.50154	3.69e-09	1.37e-06	SYVN1	protein_coding	2	7059462	7066601	synoviolin 1 [Source:HGNC Symbol;Acc:HGNC:20738]	2.31305	2.14547	1.92268	2.44144	1.23201	2.01093	11.8277	10.7964	5.69444	15.1784	12.5237	11.2041
ENSSSCG00000018081	1.31363	9.88765	8.73e-09	3.13e-06	ATP6	protein_coding	MT	9120	9800	mitochondrially encoded ATP synthase membrane subunit 6 [Source:VGNC Symbol;Acc:VGNC:108745]	689.792	452.335	386.398	541.164	476.874	509.313	331.772	192.932	72.5864	145.942	299.362	208.519
ENSSSCG00000034207	1.44852	7.31608	9.86e-09	3.43e-06	CEBPB	protein_coding	17	51722426	51724305	CCAAT enhancer binding protein beta [Source:VGNC Symbol;Acc:VGNC:95883]	98.1331	80.4084	92.2814	82.6718	71.7092	85.0408	33.8353	58.1047	13.2073	33.3532	16.0713	30.9143
ENSSSCG00000013270	1.26856	7.7639	1.77e-08	5.97e-06	CRY2	protein_coding	2	16587109	16620385	cryptochrome circadian regulator 2 [Source:VGNC Symbol;Acc:VGNC:87012]	119.913	118.901	139.409	106.071	80.6089	112.98	51.7282	60.3716	23.448	64.0658	31.316	46.1859
ENSSSCG00000028387	1.30489	5.81694	2.08e-08	6.8e-06	CNKSR1	protein_coding	6	83598372	83608607	connector enhancer of kinase suppressor of Ras 1 [Source:VGNC Symbol;Acc:VGNC:86821]	28.0192	24.7943	25.8642	25.2718	33.5747	27.5048	8.0356	16.1996	4.03195	13.7579	13.1874	11.0425
ENSSSCG00000035066	-1.83794	6.06227	2.71e-08	8.1e-06	MYOC	protein_coding	9	114087378	114098745	myocilin [Source:VGNC Symbol;Acc:VGNC:90535]	11.8827	9.76273	6.66061	10.477	12.8493	10.3265	24.7943	39.6447	19.3365	74.0088	23.8192	36.3207
ENSSSCG00000011397	1.51757	5.79348	2.69e-08	8.1e-06	SLC38A3	protein_coding	13	32683126	32704535	solute carrier family 38 member 3 [Source:VGNC Symbol;Acc:VGNC:93095]	28.97	20.3701	37.4141	21.9981	31.4827	28.047	10.1763	15.5558	6.02563	10.4753	6.03084	9.65278
ENSSSCG00000018086	1.30341	7.95089	2.62e-08	8.1e-06	ND4L	protein_coding	MT	11069	11365	NADH dehydrogenase subunit 4L [Source:NCBI gene (formerly Entrezgene);Acc:808509]	149.792	97.8889	110.438	120.727	171.724	130.114	83.0437	49.2131	19.112	37.0832	77.5857	53.2075
ENSSSCG00000035863	-1.26686	6.36856	4.76e-08	1.38e-05	PLIN2	protein_coding	1	203683862	203709273	perilipin 2 [Source:VGNC Symbol;Acc:VGNC:91558]	17.6971	14.5523	20.4702	23.3274	10.5151	17.3124	42.6483	44.8938	17.0138	45.4715	58.2077	41.647
ENSSSCG00000035074	2.84523	4.47605	6.28e-08	1.73e-05	FOXO6	protein_coding	6	169858603	169880069	forkhead box O6 [Source:VGNC Symbol;Acc:VGNC:107141]	9.94007	7.3206	12.0281	4.74961	22.6234	11.3324	0.429141	3.28584	0.325655	2.04776	1.27279	1.47224
ENSSSCG00000010483	-1.57576	5.11689	6.54e-08	1.76e-05	PLCE1	protein_coding	14	105458916	105764737	phospholipase C epsilon 1 [Source:VGNC Symbol;Acc:VGNC:91519]	5.74692	6.8403	4.71905	5.74828	4.77034	5.56498	23.3375	10.9175	8.77103	21.8387	19.2117	16.8153
ENSSSCG00000036244	1.59194	5.75505	7.66e-08	1.96e-05	PRR33	protein_coding	2	1291933	1297517	proline rich 33 [Source:VGNC Symbol;Acc:VGNC:108524]	31.713	21.4119	22.4515	20.3976	42.2725	27.6493	4.62715	13.7126	3.1081	9.34564	14.5318	9.06505
ENSSSCG00000008038	1.57908	5.15029	8.85e-08	2.22e-05	NHERF2	protein_coding	3	39942367	39952825	SLC9A3 regulator 2 [Source:VGNC Symbol;Acc:VGNC:93185]	18.0801	16.0744	18.1841	21.4822	12.1228	17.1887	6.39532	6.29006	2.08402	6.33701	7.20781	5.66284
ENSSSCG00000006581	-1.69302	5.84956	9.14e-08	2.24e-05	S100A16	protein_coding	4	96030930	96038602	S100 calcium binding protein A16	7.6075	7.23943	11.1732	8.2284	12.0555	9.26082	50.4216	23.2865	5.37414	27.0283	50.3371	31.2895
ENSSSCG00000022197	1.09508	7.29932	9.93e-08	2.38e-05	HS6ST1	protein_coding	15	59066604	59108772	heparan sulfate 6-O-sulfotransferase 1 [Source:VGNC Symbol;Acc:VGNC:96362]	69.7592	83.8923	66.9417	101.66	69.4759	78.3458	35.4811	37.8564	19.0292	44.409	43.3311	36.0214
ENSSSCG00000032996	1.52689	6.12664	1.1e-07	2.58e-05	SLC7A5	protein_coding	6	1545944	1574285	solute carrier family 7 member 5 [Source:HGNC Symbol;Acc:HGNC:11063]	26.3091	39.4403	23.6244	59.1404	33.0904	36.3209	9.40899	19.0663	4.30213	17.2251	12.3563	12.4718
ENSSSCG00000031925	1.39645	5.45073	1.2e-07	2.71e-05	0	protein_coding	5	66427	91420	SH3 and multiple ankyrin repeat domains 3 [Source:VGNC Symbol;Acc:VGNC:92836]	20.8778	18.8006	21.4178	23.9226	20.4843	21.1006	8.99197	9.5749	3.56131	8.79201	8.71945	7.92793
ENSSSCG00000021638	-1.30417	6.13695	1.21e-07	2.71e-05	NEU3	protein_coding	9	9315334	9334918	neuraminidase 3 [Source:VGNC Symbol;Acc:VGNC:90693]	16.2059	9.35007	13.0287	8.54586	24.1638	14.2589	44.7167	31.3143	14.2771	40.5392	46.2874	35.4269
ENSSSCG00000001834	1.35794	6.24572	1.42e-07	3.12e-05	MFGE8	protein_coding	7	54539970	54571747	milk fat globule EGF and factor V/VIII domain containing [Source:VGNC Symbol;Acc:VGNC:109463]	43.0065	22.9813	41.6882	30.7546	53.5333	38.3928	24.1993	17.9933	4.42197	16.4031	12.2225	15.048
ENSSSCG00000005625	1.1781	5.75734	1.79e-07	3.79e-05	ENG	protein_coding	1	268309400	268343783	endoglin [Source:VGNC Symbol;Acc:VGNC:103087]	29.5514	23.5157	25.937	28.8432	20.4574	25.661	17.438	13.2669	4.51566	11.521	9.545	11.2573
ENSSSCG00000038081	1.58806	5.42102	1.84e-07	3.81e-05	AGPAT3	protein_coding	13	206884538	206906353	1-acylglycerol-3-phosphate O-acyltransferase 3 [Source:VGNC Symbol;Acc:VGNC:85185]	21.042	14.1396	26.6858	14.4717	30.144	21.2966	4.92184	9.95456	3.76176	9.13314	7.07951	6.97016
ENSSSCG00000001440	1.2991	5.59577	2.18e-07	4.44e-05	NOTCH4	protein_coding	7	24231293	24256281	notch receptor 4 [Source:VGNC Symbol;Acc:VGNC:90825]	22.1228	17.9009	28.8129	28.3802	18.7016	23.1837	10.3042	12.6231	4.37621	11.4371	7.92737	9.33361
ENSSSCG00000005524	1.34144	5.8488	2.31e-07	4.6e-05	DAB2IP	protein_coding	1	261659660	261859022	DAB2 interacting protein [Source:VGNC Symbol;Acc:VGNC:87145]	36.1387	23.0354	29.5087	18.9029	34.086	28.3343	8.43038	14.4004	5.47873	14.8428	12.1388	11.0582
ENSSSCG00000007874	1.55968	7.14137	2.44e-07	4.78e-05	ABCC1	protein_coding	3	28360873	28473456	ATP binding cassette subfamily C member 1 [Source:VGNC Symbol;Acc:VGNC:84952]	125.939	58.6999	59.5068	56.5809	82.0417	76.5537	16.832	47.2763	10.9281	31.5021	21.3425	25.5762
ENSSSCG00000007585	1.06781	8.50363	2.77e-07	5.32e-05	ACTB	protein_coding	3	4082216	4090356	actin beta [Source:VGNC Symbol;Acc:VGNC:96915]	233.634	125.95	198.669	156.143	200.872	183.054	101.965	91.8114	45.3699	113.233	74.2668	85.3292
ENSSSCG00000023325	1.58058	5.44204	3.16e-07	5.77e-05	ACY1	protein_coding	13	34113677	34119830	aminoacylase 1 [Source:HGNC Symbol;Acc:HGNC:177]	20.9394	15.134	26.2419	13.2548	32.5859	21.6312	6.68445	10.7854	3.47633	8.41733	6.28186	7.12907
ENSSSCG00000033190	1.37652	6.99353	3.15e-07	5.77e-05	AQP1	protein_coding	18	42063485	42076746	aquaporin 1 (Colton blood group) [Source:HGNC Symbol;Acc:HGNC:633]	54.9771	64.653	74.2573	101.547	38.3373	66.7544	18.3777	34.0599	12.7954	30.2047	29.8434	25.0562
ENSSSCG00000030857	1.12406	7.02225	3.31e-07	5.94e-05	LENG8	protein_coding	6	58860184	58870907	leukocyte receptor cluster member 8 [Source:VGNC Symbol;Acc:VGNC:89681]	77.1947	54.0524	51.4821	59.9142	80.2187	64.5724	30.6937	39.1275	13.1266	37.9332	26.0281	29.3818
ENSSSCG00000004177	-0.973934	7.47733	3.73e-07	6.49e-05	RPS12	protein_coding	1	30920808	30923658	ribosomal protein S12	46.3104	46.6111	34.6641	44.4845	50.5466	44.5233	91.651	84.4824	44.9384	114.217	94.1748	85.8927
ENSSSCG00000034608	1.27632	5.99995	3.85e-07	6.58e-05	TMEM94	protein_coding	12	5870096	5905345	transmembrane protein 94 [Source:VGNC Symbol;Acc:VGNC:94218]	31.3163	33.9945	26.7786	23.539	41.0012	31.3259	9.53131	18.0429	7.02138	14.7589	14.5206	12.775
ENSSSCG00000033327	1.35413	5.41426	4.13e-07	6.74e-05	PDGFB	protein_coding	5	8986462	9007435	platelet derived growth factor subunit B [Source:HGNC Symbol;Acc:HGNC:8800]	25.5088	14.7011	24.4792	15.3645	21.4327	20.2973	7.7687	8.71655	4.3152	9.92724	8.53538	7.85261
ENSSSCG00000000576	-1.30617	6.4213	4.1e-07	6.74e-05	LDHB	protein_coding	5	51810943	51831216	lactate dehydrogenase B	9.3518	13.5037	26.2949	27.3221	12.4053	17.7756	47.7471	53.2187	24.446	51.897	37.8033	43.0224
ENSSSCG00000001063	-1.77141	5.38428	4.12e-07	6.74e-05	MYLIP	protein_coding	7	12117240	12137925	myosin regulatory light chain interacting protein [Source:VGNC Symbol;Acc:VGNC:103999]	6.20522	4.22905	9.97385	4.1147	7.31309	6.36718	24.861	9.8115	18.1294	27.526	24.7897	21.0235
ENSSSCG00000023792	1.08013	6.73461	4.41e-07	7.1e-05	SNRNP70	protein_coding	6	54288397	54304103	small nuclear ribonucleoprotein U1 subunit 70 [Source:HGNC Symbol;Acc:HGNC:11150]	62.1869	39.6026	46.996	56.7595	54.4414	51.9973	26.9405	29.2344	9.80383	32.7604	23.6295	24.4737
ENSSSCG00000038455	1.02219	7.12672	4.59e-07	7.27e-05	0	protein_coding	7	13126251	13137773	RNA binding motif protein 24 [Source:VGNC Symbol;Acc:VGNC:92152]	65.5729	66.8922	76.0597	58.1087	73.4313	68.013	38.8173	49.9229	12.3117	32.2962	34.2389	33.5174
ENSSSCG00000009303	-0.971743	7.27826	4.94e-07	7.72e-05	RPL21	protein_coding	11	4731986	4738489	ribosomal protein L21	42.343	45.691	29.6214	39.1804	36.3193	38.631	80.1802	76.9774	39.0206	86.6249	89.6399	74.4886
ENSSSCG00000014834	1.7692	7.37385	5.37e-07	8.27e-05	UCP3	protein_coding	9	8378021	8386211	uncoupling protein 3 [Source:VGNC Symbol;Acc:VGNC:108624]	106.889	70.0649	131.808	102.275	56.89	93.5853	9.78152	60.8173	8.79282	27.3079	29.8155	27.303
ENSSSCG00000021576	-1.43079	5.22042	5.77e-07	8.76e-05	CD83	protein_coding	7	10359211	10385961	CD83 molecule [Source:VGNC Symbol;Acc:VGNC:86433]	5.73324	7.49649	7.78049	4.0155	7.80415	6.56597	17.0655	24.453	4.89479	23.0802	19.9759	17.8939
ENSSSCG00000017902	0.968941	6.96081	7.4e-07	0.000110701	CAMTA2	protein_coding	12	51931802	51948705	calmodulin binding transcription activator 2 [Source:VGNC Symbol;Acc:VGNC:86165]	60.3195	53.1324	54.1195	65.5623	65.4331	59.7133	40.8913	34.7312	13.1375	33.8509	29.3079	30.3838
ENSSSCG00000008041	1.02416	7.70017	7.6e-07	0.000112084	PKD1	protein_coding	3	39849609	39899455	polycystin 1, transient receptor potential channel interacting [Source:VGNC Symbol;Acc:VGNC:91471]	117.539	90.5557	84.7603	89.6889	130.536	102.616	48.4254	69.0542	20.5763	66.2076	46.8843	50.2295
ENSSSCG00000007043	1.58336	6.79162	7.95e-07	0.000115727	GPCPD1	protein_coding	17	14420658	14476212	glycerophosphocholine phosphodiesterase 1 [Source:VGNC Symbol;Acc:VGNC:96148]	57.3371	46.5569	95.2301	65.8996	33.124	59.6295	22.6647	35.65	6.1324	27.8839	8.00547	20.0673
ENSSSCG00000006533	1.40712	5.20357	8.49e-07	0.000122002	ADAM15	protein_coding	4	94736646	94748098	ADAM metallopeptidase domain 15 [Source:VGNC Symbol;Acc:VGNC:85064]	20.0707	15.3099	18.9063	20.424	12.3448	17.4111	7.65194	8.64502	1.97072	8.27752	5.85235	6.47951
ENSSSCG00000006474	-2.57488	7.19392	9.29e-07	0.000131713	NES	protein_coding	4	93412247	93421893	nestin [Source:VGNC Symbol;Acc:VGNC:90689]	9.62541	24.3208	13.1811	15.6489	10.0509	14.5654	197.797	30.2909	4.15832	59.0495	203.075	98.874
ENSSSCG00000040507	0.951178	10.2872	1.06e-06	0.000144108	PDLIM7	protein_coding	2	80452706	80472658	PDZ and LIM domain 7 [Source:VGNC Symbol;Acc:VGNC:91285]	523.858	738.145	553.749	525.384	754.848	619.197	356.52	380.635	93.6083	452.839	375.452	331.811
ENSSSCG00000010465	-1.0034	6.71755	1.1e-06	0.000144108	TNKS2	protein_coding	14	103396459	103461821	tankyrase 2 [Source:VGNC Symbol;Acc:VGNC:94280]	34.0593	22.6363	23.2732	23.4465	23.3028	25.3436	64.6726	54.1321	21.7289	53.955	59.5408	50.8059
ENSSSCG00000015840	-1.83662	4.62538	1.08e-06	0.000144108	WRN	protein_coding	15	53966986	54094587	WRN RecQ like helicase [Source:VGNC Symbol;Acc:VGNC:96605]	2.76451	4.13434	2.61846	3.49302	2.85318	3.1727	18.8225	13.2064	4.52438	10.1062	11.5419	11.6403
ENSSSCG00000012386	2.33547	4.17254	1.09e-06	0.000144108	NALF2	protein_coding	X	55631037	55658303	NALCN channel auxiliary factor 2 [Source:VGNC Symbol;Acc:VGNC:87911]	8.12053	9.4786	5.20279	9.52468	8.36248	8.13782	3.36497	1.24451	0.611089	1.05793	1.27279	1.51026
ENSSSCG00000001825	1.27886	6.45325	1.14e-06	0.000148513	SLC41A3	protein_coding	7	53672130	53748727	solute carrier family 41 member 3 [Source:VGNC Symbol;Acc:VGNC:93115]	48.1778	32.0801	47.7117	32.7519	59.3251	44.0093	11.4385	26.0046	6.77299	24.2937	21.5656	18.0151
ENSSSCG00000036724	-1.83921	7.59947	1.17e-06	0.000149489	CRYAB	protein_coding	9	39638506	39643530	crystallin alpha B [Source:VGNC Symbol;Acc:VGNC:87013]	29.3531	42.7686	27.1364	26.7334	25.3276	30.2638	229.14	117.534	9.82344	63.1598	182.62	120.456
ENSSSCG00000015384	-1.57658	4.81148	1.65e-06	0.000206357	TOMM7	protein_coding	9	91570065	91579015	translocase of outer mitochondrial membrane 7 [Source:VGNC Symbol;Acc:VGNC:107175]	4.03682	3.9314	2.94316	4.64379	5.9139	4.29382	15.6587	12.8102	6.61611	14.8876	15.2179	13.0381
ENSSSCG00000003805	1.37103	6.4582	1.71e-06	0.000209427	PDE4B	protein_coding	6	146166688	146719682	phosphodiesterase 4B [Source:VGNC Symbol;Acc:VGNC:91255]	44.0188	59.8364	49.5406	29.8749	41.0482	44.8638	22.1921	19.5835	14.1006	17.2363	10.5435	16.7312
ENSSSCG00000002294	3.07559	4.87068	1.71e-06	0.000209427	ARG2	protein_coding	7	91343988	91385909	arginase 2 [Source:VGNC Symbol;Acc:VGNC:85455]	6.17786	29.0088	3.59255	36.1976	6.50587	16.2965	1.98046	1.50861	0.643773	1.62275	3.29761	1.81064
ENSSSCG00000010073	1.05884	7.46523	1.76e-06	0.000212911	CHCHD10	protein_coding	14	49921595	49923526	coiled-coil-helix-coiled-coil-helix domain containing 10 [Source:VGNC Symbol;Acc:VGNC:86626]	78.9253	73.5218	104.156	92.9693	87.551	87.4247	41.6864	53.1417	28.1218	36.5911	41.8864	40.2855
ENSSSCG00000036716	-1.0628	5.86482	1.82e-06	0.000217973	RPL37A	protein_coding	15	118702325	118706909	ribosomal protein L37a [Source:VGNC Symbol;Acc:VGNC:98296]	12.2658	13.0843	9.43711	12.9902	17.2217	12.9998	27.9692	27.072	13.6975	32.4192	34.7577	27.1831
ENSSSCG00000040849	1.79653	6.58771	2.24e-06	0.000265164	-	protein_coding	AEMK02000452.1	3756562	3760776	-	69.3761	31.2818	42.9472	23.2017	97.6614	52.8937	17.2434	29.6856	1.06648	16.1738	15.4187	15.9176
ENSSSCG00000003159	1.40318	5.19026	2.28e-06	0.000266417	KCNA7	protein_coding	6	54278887	54282209	potassium voltage-gated channel subfamily A member 7 [Source:VGNC Symbol;Acc:VGNC:89327]	19.243	15.107	18.5088	13.5722	19.2263	17.1315	6.32859	9.22276	3.85328	6.32024	6.23165	6.3913
ENSSSCG00000014347	1.04253	6.82742	2.89e-06	0.000318074	PROB1	protein_coding	2	141282086	141285145	proline rich basic protein 1 [Source:VGNC Symbol;Acc:VGNC:91827]	44.7713	47.247	67.7766	47.4475	67.774	55.0033	26.6458	35.1218	11.6123	29.3267	29.9159	26.5245
ENSSSCG00000036789	1.14557	6.70802	2.89e-06	0.000318074	COX6A2	protein_coding	3	17133476	17135104	cytochrome c oxidase subunit 6A2 [Source:VGNC Symbol;Acc:VGNC:86926]	54.1494	41.6592	55.7164	51.2702	55.2015	51.5993	21.9919	31.1107	15.1617	31.614	13.6783	22.7113
ENSSSCG00000029558	2.44485	4.05676	2.88e-06	0.000318074	EXTL1	protein_coding	6	83462323	83476596	exostosin like glycosyltransferase 1 [Source:VGNC Symbol;Acc:VGNC:87848]	4.75506	7.94974	8.1847	7.33556	8.51047	7.34711	1.02965	3.40139	0.192742	0.962866	0.642473	1.24582
ENSSSCG00000016156	-1.15172	6.09937	2.94e-06	0.000319533	ACADL	protein_coding	15	112933506	112969577	acyl-CoA dehydrogenase long chain [Source:VGNC Symbol;Acc:VGNC:96475]	15.4329	9.68155	17.3756	19.4849	12.9838	14.9918	32.7788	27.7158	18.3908	34.3542	51.0455	32.857
ENSSSCG00000009742	1.55753	8.0156	3.38e-06	0.000360154	ULK1	protein_coding	14	23423698	23448136	unc-51 like autophagy activating kinase 1 [Source:VGNC Symbol;Acc:VGNC:94694]	144.976	124.962	164.59	103.386	173.991	142.381	17.8439	97.2642	19.1012	68.2264	36.7434	47.8358
ENSSSCG00000003486	1.04574	7.09944	3.59e-06	0.000379024	ARHGEF10L	protein_coding	6	76083725	76229307	Rho guanine nucleotide exchange factor 10 like [Source:VGNC Symbol;Acc:VGNC:85486]	64.2732	63.1985	69.4399	49.9077	88.0824	66.9804	30.2267	49.3231	12.5013	35.5229	34.3114	32.3771
ENSSSCG00000002406	-1.24969	6.60843	3.87e-06	0.00040429	AHSA1	protein_coding	7	100510301	100520346	activator of HSP90 ATPase activity 1 [Source:VGNC Symbol;Acc:VGNC:85194]	18.8189	25.3558	15.1823	21.9385	21.5471	20.5685	95.9269	50.3355	11.0414	42.3063	55.9821	51.1184
ENSSSCG00000025353	-1.36651	8.70649	4.16e-06	0.000430518	TNNT1	protein_coding	6	59347582	59365284	troponin T1, slow skeletal type [Source:VGNC Symbol;Acc:VGNC:94284]	48.4993	72.6897	138.422	99.9004	84.8535	88.8729	157.546	343.077	135.709	266.527	169.422	214.456
ENSSSCG00000031614	-1.76316	4.5843	4.26e-06	0.000437526	SMCO1	protein_coding	13	133615398	133621074	single-pass membrane protein with coiled-coil domains 1 [Source:VGNC Symbol;Acc:VGNC:93243]	4.17363	3.21432	2.55219	3.22847	2.71192	3.17611	6.40088	15.6439	9.71231	10.6654	12.0272	10.8899
ENSSSCG00000000010	-1.65508	5.14508	4.51e-06	0.000458702	FBLN1	protein_coding	5	3839502	3927183	fibulin 1 [Source:VGNC Symbol;Acc:VGNC:103280]	4.31728	3.48492	3.9305	6.40303	9.25715	5.47857	27.2352	12.1004	8.52918	30.9205	8.68598	17.4943
ENSSSCG00000031592	1.10854	7.00912	4.84e-06	0.000485941	ZNF462	protein_coding	1	248031631	248179784	zinc finger protein 462 [Source:VGNC Symbol;Acc:VGNC:95244]	56.5846	93.3632	53.2448	63.1615	51.8314	63.6371	25.3003	46.0328	10.3551	32.4696	33.4747	29.5265
ENSSSCG00000006810	1.72395	4.89654	5.32e-06	0.000525547	KCNC4	protein_coding	4	109885116	109908476	potassium voltage-gated channel subfamily C member 4 [Source:VGNC Symbol;Acc:VGNC:89335]	14.9199	6.03528	15.1823	13.1291	21.9642	14.2461	1.91373	5.55276	3.28677	3.63596	6.57749	4.19334
ENSSSCG00000017215	1.28304	6.46153	5.44e-06	0.0005323	SLC16A5	protein_coding	12	6185528	6200001	solute carrier family 16 member 5 [Source:VGNC Symbol;Acc:VGNC:92945]	34.7433	58.1587	30.8671	40.8669	56.8496	44.2971	13.1511	18.0649	9.13927	16.9567	32.0412	17.8706
ENSSSCG00000028512	1.74733	4.69261	5.76e-06	0.000549781	LDLR	protein_coding	2	69828332	69864827	low density lipoprotein receptor [Source:VGNC Symbol;Acc:VGNC:89671]	19.414	6.67794	17.4551	9.14109	7.66288	12.0702	6.69001	3.75903	0.602374	3.85965	2.69519	3.52125
ENSSSCG00000029241	1.43113	5.3042	5.74e-06	0.000549781	ASB10	protein_coding	18	6039507	6049861	ankyrin repeat and SOCS box containing 10 [Source:VGNC Symbol;Acc:VGNC:97889]	23.7645	10.8925	16.8521	13.8566	29.1888	18.9109	5.68916	10.3672	3.06016	7.8581	7.58154	6.91124
ENSSSCG00000011592	1.05048	5.85567	6.06e-06	0.00057244	PLXND1	protein_coding	13	68946665	68996618	plexin D1 [Source:VGNC Symbol;Acc:VGNC:91585]	22.7795	25.5384	33.4051	32.9371	19.7981	26.8916	15.1472	13.5805	4.99937	17.7005	13.1038	12.9063
ENSSSCG00000006862	-1.57449	4.73015	6.62e-06	0.000615093	VCAM1	protein_coding	4	117496920	117511222	vascular cell adhesion molecule 1 [Source:VGNC Symbol;Acc:VGNC:94811]	3.81793	3.14667	2.87689	5.90701	4.35327	4.02035	20.8632	10.7634	5.51141	17.1692	6.7281	12.207
ENSSSCG00000006940	1.29576	6.69939	6.82e-06	0.000627945	CCN1	protein_coding	4	130392407	130395150	cellular communication network factor 1 [Source:VGNC Symbol;Acc:VGNC:86344]	57.2481	27.9603	72.5808	35.3378	71.2854	52.8825	26.2789	24.2054	10.8693	29.008	15.982	21.2687
ENSSSCG00000032932	0.985293	5.78393	7.34e-06	0.000666442	MSRB1	protein_coding	3	40017194	40028047	methionine sulfoxide reductase B1 [Source:VGNC Symbol;Acc:VGNC:107154]	24.7221	27.3988	22.8226	20.9068	29.5722	25.0845	16.6373	16.2216	4.34135	12.6227	13.1707	12.5987
ENSSSCG00000015045	-1.75725	6.14949	7.7e-06	0.000685516	NCAM1	protein_coding	9	40628631	40960591	neural cell adhesion molecule 1 [Source:VGNC Symbol;Acc:VGNC:108603]	9.03714	9.60037	15.6726	8.39374	12.0017	10.9411	70.2551	30.0598	2.52198	27.9846	71.4164	40.4476
ENSSSCG00000012885	1.0481	5.85894	8.18e-06	0.000722307	LRP5	protein_coding	2	4533614	4653944	LDL receptor related protein 5 [Source:VGNC Symbol;Acc:VGNC:98075]	25.3993	21.2901	30.1647	25.7216	31.7652	26.8682	14.8358	16.0786	6.71198	16.1346	10.7331	12.8988
ENSSSCG00000033456	1.11691	6.50215	9.07e-06	0.000794601	GPR157	protein_coding	6	69557701	69581643	G protein-coupled receptor 157 [Source:VGNC Symbol;Acc:VGNC:88611]	51.6664	28.3188	51.8002	35.2717	53.688	44.149	32.5509	25.3223	5.50052	14.5968	24.918	20.5777
ENSSSCG00000011441	-1.22805	9.30755	1.1e-05	0.000955469	TNNC1	protein_coding	13	34591386	34594337	troponin C1, slow skeletal and cardiac type [Source:VGNC Symbol;Acc:VGNC:94282]	85.9777	123.839	229.39	148.689	133.536	144.286	302.558	474.542	209.214	356.646	229.922	314.576
ENSSSCG00000012576	-1.42851	4.9576	1.21e-05	0.00104675	CHRDL1	protein_coding	X	90703428	90827210	chordin like 1 [Source:VGNC Symbol;Acc:VGNC:86662]	5.98633	5.78498	5.66001	4.05518	4.87124	5.27155	22.6536	8.68904	6.48538	23.8407	10.3538	14.4045
ENSSSCG00000003393	1.26854	5.80935	1.24e-05	0.00105345	TMEM201	protein_coding	6	69973397	69998544	transmembrane protein 201 [Source:VGNC Symbol;Acc:VGNC:94131]	32.3423	19.3689	21.9015	42.7187	19.9663	27.2595	17.1378	19.6275	3.63321	9.07721	6.76157	11.2475
ENSSSCG00000012371	-1.62464	4.61566	1.29e-05	0.00107505	AR	protein_coding	X	53609176	53800677	androgen receptor [Source:VGNC Symbol;Acc:VGNC:103903]	3.47591	2.67313	3.50641	2.42822	5.57756	3.53225	15.4141	12.4911	4.2433	12.5164	11.0343	11.1399
ENSSSCG00000022492	-1.98904	6.36003	1.31e-05	0.0010883	AMPD3	protein_coding	2	49028923	49083590	adenosine monophosphate deaminase 3 [Source:VGNC Symbol;Acc:VGNC:85288]	3.07917	6.47499	15.2883	27.0112	4.66943	11.3046	76.5771	48.7399	3.08631	40.4385	76.6096	49.0903
ENSSSCG00000004022	1.27097	5.81897	1.38e-05	0.00112518	RPS6KA2	protein_coding	1	2203606	2522599	ribosomal protein S6 kinase A2 [Source:VGNC Symbol;Acc:VGNC:92441]	24.9137	17.9212	37.9707	24.4054	31.4558	27.3334	5.73364	19.5615	6.44398	13.976	9.82948	11.1089
ENSSSCG00000014361	1.03543	5.59285	1.44e-05	0.00116327	CYSTM1	protein_coding	2	141954092	141992368	cysteine rich transmembrane module containing 1 [Source:VGNC Symbol;Acc:VGNC:87134]	18.5042	22.0883	21.2985	26.4689	21.1435	21.9007	10.6712	13.2779	3.85328	12.9359	12.3005	10.6078
ENSSSCG00000000496	-1.12458	6.70254	1.49e-05	0.00119602	CCT2	protein_coding	5	33858572	33873523	chaperonin containing TCP1 subunit 2 [Source:VGNC Symbol;Acc:VGNC:86380]	22.9436	28.8126	19.5425	27.2824	18.7824	23.4727	96.7609	46.3684	12.6102	46.7634	63.4176	53.1841
ENSSSCG00000029331	1.04906	7.4126	1.65e-05	0.0013202	PALLD	protein_coding	14	20678452	21020125	palladin, cytoskeletal associated protein [Source:HGNC Symbol;Acc:HGNC:17068]	65.6686	96.6983	76.4639	83.4919	97.5134	83.9672	24.0992	63.1888	14.4013	52.6688	48.1728	40.5062
ENSSSCG00000038767	1.31931	5.50736	1.74e-05	0.001376	MBP	protein_coding	1	147590865	147685290	myelin basic protein [Source:VGNC Symbol;Acc:VGNC:103124]	24.0176	28.6435	15.8449	27.2295	12.8022	21.7075	12.912	9.39883	6.38079	10.4194	3.62114	8.54641
ENSSSCG00000008529	-0.984819	5.75035	1.76e-05	0.00138565	YPEL5	protein_coding	3	109178095	109195586	yippee like 5	13.9485	12.6649	11.7763	11.3236	12.5129	12.4452	37.2382	24.9977	7.7731	26.5977	27.0321	24.7278
ENSSSCG00000023915	1.15766	7.87869	1.86e-05	0.00145272	SLC2A4	protein_coding	12	52628450	52634967	solute carrier family 2 member 4 [Source:VGNC Symbol;Acc:VGNC:93049]	155.209	88.188	116.925	108.366	132.89	120.316	50.4383	90.9806	32.7759	50.9184	31.3997	51.3026
ENSSSCG00000002664	1.03419	5.68529	2.17e-05	0.00168181	GSE1	protein_coding	6	3246764	3349122	Gse1 coiled-coil protein [Source:VGNC Symbol;Acc:VGNC:88720]	29.0111	19.1456	21.9744	17.8711	29.1888	23.4382	13.5403	11.5887	6.32632	13.4448	11.8822	11.3565
ENSSSCG00000008443	0.953974	6.88915	2.26e-05	0.00169391	EPAS1	protein_coding	3	94165816	94254079	endothelial PAS domain protein 1 [Source:VGNC Symbol;Acc:VGNC:87721]	52.9045	58.5375	58.6719	72.9365	39.454	56.5009	32.2617	39.4081	15.2707	32.1956	24.3156	28.6903
ENSSSCG00000005916	1.42261	4.80267	2.25e-05	0.00169391	WDR97	protein_coding	4	588758	597695	WD repeat domain 97	12.6283	13.294	8.41	13.9625	14.2888	12.5167	3.84315	6.76876	1.90535	5.73864	4.66981	4.58514
ENSSSCG00000002007	1.47801	4.79068	2.25e-05	0.00169391	FITM1	protein_coding	7	75166912	75168245	fat storage inducing transmembrane protein 1 [Source:VGNC Symbol;Acc:VGNC:98011]	9.7417	12.719	10.219	14.6238	15.2508	12.5109	3.02579	5.25014	2.02083	5.90082	5.83004	4.40552
ENSSSCG00000029515	-2.38224	3.86027	2.26e-05	0.00169391	PON3	protein_coding	9	74991277	75017942	paraoxonase 3 [Source:VGNC Symbol;Acc:VGNC:108608]	1.38276	0.271595	1.90943	0.556548	1.11093	1.04625	7.65194	0.501704	3.85981	8.45088	9.40555	5.97398
ENSSSCG00000035037	1.77198	6.35012	2.25e-05	0.00169391	SIK1	protein_coding	13	206454718	206465807	salt inducible kinase 1 [Source:HGNC Symbol;Acc:HGNC:11142]	55.1687	22.501	78.2133	17.7918	49.9613	44.7272	7.98556	16.3041	12.4446	11.8006	11.118	11.9306
ENSSSCG00000000138	2.68582	4.57846	2.45e-05	0.00180816	PVALB	protein_coding	5	10955491	10973289	parvalbumin [Source:VGNC Symbol;Acc:VGNC:92007]	19.8586	19.0239	17.5877	0.940141	3.64023	12.2101	0.557028	3.21431	0.225426	2.52869	2.57247	1.81959
ENSSSCG00000031053	-2.09228	5.7968	2.54e-05	0.00185655	S100A1	protein_coding	4	96007028	96012310	S100 calcium binding protein A1 [Source:VGNC Symbol;Acc:VGNC:92535]	3.92738	2.58519	16.2027	4.5512	7.47453	6.94821	93.5248	18.2574	7.49856	21.3634	20.8349	32.2958
ENSSSCG00000015249	2.82085	5.39038	2.55e-05	0.00185655	ADAMTS8	protein_coding	9	57090617	57110414	ADAM metallopeptidase with thrombospondin type 1 motif 8 [Source:VGNC Symbol;Acc:VGNC:85088]	3.74953	17.9347	6.2564	74.3651	19.825	24.4261	2.18063	9.96006	0.343086	2.84186	1.48475	3.36208
ENSSSCG00000037559	1.78754	5.55984	2.64e-05	0.00190721	ACOT11	protein_coding	6	157749921	157796328	acyl-CoA thioesterase 11 [Source:VGNC Symbol;Acc:VGNC:85016]	37.5957	13.4428	24.7642	16.9188	30.218	24.5879	1.43555	19.9796	2.77037	7.25414	3.29203	6.94635
ENSSSCG00000002815	1.12105	5.37163	2.72e-05	0.00193944	ADGRG1	protein_coding	6	19527648	19570893	adhesion G protein-coupled receptor G1 [Source:VGNC Symbol;Acc:VGNC:85129]	21.4593	16.5208	23.3395	21.1846	11.2752	18.7559	11.8666	10.6754	3.99708	9.78743	6.39899	8.5451
ENSSSCG00000009966	1.1156	6.91568	2.97e-05	0.00209002	MN1	protein_coding	14	45096485	45140570	MN1 proto-onco, transcriptional regulator [Source:VGNC Symbol;Acc:VGNC:90285]	71.4214	45.4204	81.1157	38.4661	61.6997	59.6247	31.5278	35.5785	17.7677	28.4935	19.8811	26.6497
ENSSSCG00000029507	1.14359	6.14021	3.12e-05	0.00213969	RASGEF1B	protein_coding	8	136568711	136595049	RasGEF domain family member 1B [Source:VGNC Symbol;Acc:VGNC:92109]	36.0293	19.7206	42.8544	45.3708	26.1079	34.0166	22.7536	16.4692	9.92367	11.9181	14.3086	15.0746
ENSSSCG00000038007	1.00288	6.1831	3.1e-05	0.00213969	HACD1	protein_coding	10	43897162	43929409	3-hydroxyacyl-CoA dehydratase 1 [Source:VGNC Symbol;Acc:VGNC:96518]	33.6762	46.0428	20.9871	40.265	29.1686	34.0279	19.7567	16.5903	6.28928	22.1743	19.8365	16.9294
ENSSSCG00000015203	1.26039	5.13057	3.43e-05	0.00229378	ROBO4	protein_coding	9	52083760	52097736	roundabout guidance receptor 4 [Source:VGNC Symbol;Acc:VGNC:108614]	15.6518	10.3377	20.1654	14.2601	19.0178	15.8866	4.53818	8.45245	3.43711	8.95978	7.36399	6.5503
ENSSSCG00000006725	1.00059	7.24564	3.76e-05	0.00249874	0	protein_coding	4	101922251	102032277	T-box transcription factor 15 [Source:VGNC Symbol;Acc:VGNC:93796]	78.2686	63.8412	94.7265	79.3584	52.9144	73.8218	29.4983	64.1241	12.9981	43.4024	34.172	36.839
ENSSSCG00000006740	-1.00135	6.61034	3.8e-05	0.00249874	ATP1A1	protein_coding	4	104353508	104384547	ATPase Na+/K+ transporting subunit alpha 1 [Source:VGNC Symbol;Acc:VGNC:98735]	26.7742	20.7421	18.4955	29.3723	21.9844	23.4737	77.9727	29.2564	20.1884	53.6642	54.9557	47.2075
ENSSSCG00000000504	0.975583	6.61014	3.83e-05	0.00249874	PTPRB	protein_coding	5	34659964	34794289	protein tyrosine phosphatase receptor type B [Source:VGNC Symbol;Acc:VGNC:91984]	57.8775	46.0631	54.7689	45.2319	27.6551	46.3193	24.8888	32.1946	8.86473	27.5931	23.9363	23.4955
ENSSSCG00000010283	1.01785	6.60718	3.83e-05	0.00249874	SPOCK2	protein_coding	14	74938166	74968018	SPARC (osteonectin), cwcv and kazal like domains proteoglycan 2 [Source:VGNC Symbol;Acc:VGNC:107362]	42.3156	45.691	45.1008	46.171	53.7015	46.596	12.4282	27.9744	14.4013	29.5728	27.4895	22.3732
ENSSSCG00000037508	-1.07956	9.30129	3.87e-05	0.0025122	GSN	protein_coding	1	261307008	261372848	gelsolin [Source:HGNC Symbol;Acc:HGNC:4620]	190.04	102.333	147.089	132.552	194.427	153.288	302.541	277.875	147.192	626.265	244.681	319.711
ENSSSCG00000015589	-1.78803	4.62429	3.95e-05	0.00254772	VASH2	protein_coding	9	130473857	130511246	vasohibin 2 [Source:VGNC Symbol;Acc:VGNC:94802]	2.73715	3.62698	3.08894	4.4057	2.28813	3.22938	20.4962	10.6919	0.852946	7.18144	19.2006	11.6846
ENSSSCG00000010959	-1.48705	4.62922	3.98e-05	0.00255274	NTRK2	protein_coding	10	30033405	30429882	neurotrophic receptor tyrosine kinase 2 [Source:VGNC Symbol;Acc:VGNC:96455]	4.07103	3.6811	3.38713	3.07636	4.99905	3.84293	14.7079	9.42084	5.05385	18.3492	7.39188	10.9847
ENSSSCG00000033919	-1.96402	4.7113	4.09e-05	0.00260468	DCLK1	protein_coding	11	11815357	12158826	doublecortin like kinase 1 [Source:HGNC Symbol;Acc:HGNC:2700]	3.14757	3.31579	2.62509	3.69804	2.85318	3.12794	31.9726	11.6492	3.28023	14.2389	3.72712	12.9736
ENSSSCG00000006774	0.994258	5.62978	4.25e-05	0.00269295	PPM1J	protein_coding	4	107723437	107728919	protein phosphatase, Mg2+/Mn2+ dependent 1J [Source:VGNC Symbol;Acc:VGNC:91709]	23.4019	19.7883	17.0443	24.5443	26.377	22.2312	11.255	16.1666	6.64662	11.1128	10.2311	11.0824
ENSSSCG00000012769	1.63707	4.43621	4.31e-05	0.00271559	ATP2B3	protein_coding	X	124301713	124357653	ATPase plasma membrane Ca2+ transporting 3 [Source:VGNC Symbol;Acc:VGNC:85650]	9.48177	4.8176	10.6763	10.067	12.1833	9.44519	3.72082	2.63107	0.811547	2.69646	4.88177	2.94834
ENSSSCG00000036059	-1.22661	5.0908	4.53e-05	0.00283916	HSPB3	protein_coding	16	33716626	33719018	heat shock protein family B (small) member 3 [Source:HGNC Symbol;Acc:HGNC:5248]	7.61434	5.81204	8.44976	4.60411	6.22334	6.54072	18.3388	16.5517	3.91211	12.6003	25.9555	15.4717
ENSSSCG00000025343	1.00779	5.52391	4.74e-05	0.00295338	ZNF628	protein_coding	6	59634503	59637678	zinc finger protein 628 [Source:HGNC Symbol;Acc:HGNC:28054]	18.7573	17.8603	23.0346	15.8407	27.4264	20.5839	9.00865	15.1487	4.22805	11.9684	10.4486	10.1605
ENSSSCG00000001988	1.64465	4.38703	4.8e-05	0.00295552	ADCY4	protein_coding	7	74956220	74972196	adenylate cyclase 4 [Source:VGNC Symbol;Acc:VGNC:85108]	12.5668	7.31384	10.0799	8.38713	6.86239	9.042	4.82732	2.85116	0.896524	2.86423	2.57805	2.80346
ENSSSCG00000011496	1.01807	6.19576	4.8e-05	0.00295552	ADAMTS9	protein_coding	13	46034833	46207006	ADAM metallopeptidase with thrombospondin type 1 motif 9 [Source:VGNC Symbol;Acc:VGNC:85089]	42.2677	40.773	34.5647	38.724	16.0445	34.4748	20.1737	22.9454	5.45258	20.0212	16.5343	17.0254
ENSSSCG00000014060	1.2785	5.82445	5.49e-05	0.00334064	KIAA1191	protein_coding	2	81520408	81539624	KIAA1191 [Source:VGNC Symbol;Acc:VGNC:99783]	17.2388	27.1755	37.2153	44.6102	11.6586	27.5797	16.2481	14.3288	4.05374	12.2816	9.67329	11.3171
ENSSSCG00000031640	-1.35259	5.65311	5.61e-05	0.00339505	LOC100624077	protein_coding	6	150219174	150228121	endogenous retrovirus group V member 2 Env polyprotein	12.6899	5.35879	6.69374	8.71781	14.4503	9.58211	33.2014	19.2478	8.93881	49.017	14.2529	24.9316
ENSSSCG00000028530	0.990181	6.76644	5.85e-05	0.00352064	TMEM52	protein_coding	6	63969440	63974286	transmembrane protein 52 [Source:VGNC Symbol;Acc:VGNC:94188]	57.3918	43.5804	52.9134	51.5479	54.6634	52.0194	26.2233	27.2426	20.6721	32.2627	19.3623	25.1526
ENSSSCG00000016077	-1.05152	6.56079	6.17e-05	0.0036935	HSPD1	protein_coding	15	101360094	101373526	heat shock protein family D (Hsp60) member 1 [Source:HGNC Symbol;Acc:HGNC:5261]	18.7984	24.7605	15.3744	29.7493	21.0628	21.9491	86.441	53.0646	12.0699	39.9911	43.3255	46.9784
ENSSSCG00000005762	1.65172	4.40392	6.66e-05	0.00389728	KCNT1	protein_coding	AEMK02000682.1	1760426	1822341	potassium sodium-activated channel subfamily T member 1 [Source:VGNC Symbol;Acc:VGNC:89388]	15.043	7.5912	9.80156	5.56971	7.85796	9.17269	2.39748	3.80855	1.51751	4.91658	1.51264	2.83055
ENSSSCG00000009466	-1.14037	5.12104	6.79e-05	0.0039527	UCHL3	protein_coding	11	47828421	47887629	ubiquitin C-terminal hydrolase L3 [Source:VGNC Symbol;Acc:VGNC:98398]	6.82086	6.98913	6.58109	9.11463	5.42284	6.98571	13.9239	15.5448	4.77277	17.3705	26.0448	15.5314
ENSSSCG00000009370	1.07999	5.97506	6.84e-05	0.003962	FOXO1	protein_coding	11	15317124	15410473	forkhead box O1 [Source:VGNC Symbol;Acc:VGNC:98013]	31.6583	35.5099	23.2069	39.7822	18.1097	29.6534	23.3986	21.0031	4.40454	14.0711	7.36399	14.0483
ENSSSCG00000003193	1.00304	5.86193	7.6e-05	0.00428586	TBC1D17	protein_coding	6	54890019	54906144	TBC1 domain family member 17 [Source:VGNC Symbol;Acc:VGNC:93766]	21.8218	17.2785	32.8683	26.912	34.4627	26.6687	11.5942	16.1226	6.91898	17.4824	13.7118	13.166
ENSSSCG00000039703	0.967044	6.17148	7.73e-05	0.00433806	EEPD1	protein_coding	18	37823920	37948659	endonuclease/exonuclease/phosphatase family domain containing 1 [Source:VGNC Symbol;Acc:VGNC:87559]	33.1221	31.938	28.084	39.6235	33.9716	33.3478	12.3114	15.5173	11.2833	25.1941	19.5185	16.7649
ENSSSCG00000003524	-2.47476	4.49372	8.34e-05	0.00463238	C1QA	protein_coding	6	80586280	80589204	complement C1q A chain [Source:VGNC Symbol;Acc:VGNC:96926]	1.4922	1.75987	1.04136	2.82504	2.14014	1.85172	33.307	5.33818	2.65925	13.9369	2.05929	11.4601
ENSSSCG00000040412	1.06485	5.32003	8.4e-05	0.00464061	-	protein_coding	3	28815796	28817747	-	16.7736	16.9944	18.6479	16.4426	19.8721	17.7461	7.95775	12.8432	4.25419	10.52	6.46035	8.40711
ENSSSCG00000033626	1.539	5.87867	9.9e-05	0.00525223	SREBF1	protein_coding	12	60733907	60751267	sterol regulatory element binding transcription factor 1 [Source:VGNC Symbol;Acc:VGNC:99083]	33.9977	20.6813	30.5292	10.5895	55.067	30.1729	9.67588	13.553	8.63158	11.3868	5.98064	9.84559
ENSSSCG00000011679	-1.02603	5.68357	9.96e-05	0.00525223	ATR	protein_coding	13	83174824	83289989	ATR serine/threonine kinase [Source:VGNC Symbol;Acc:VGNC:85684]	9.83747	13.4428	10.9082	12.6529	10.9052	11.5493	36.5487	22.6042	6.2457	18.3212	35.3601	23.816
ENSSSCG00000027157	-1.01388	5.59014	9.92e-05	0.00525223	SLC40A1	protein_coding	15	94141988	94167408	solute carrier family 40 member 1 [Source:VGNC Symbol;Acc:VGNC:95497]	8.42151	9.26889	10.769	17.5471	8.01268	10.8038	24.5329	20.893	8.49867	36.5631	19.1615	21.9298
ENSSSCG00000007521	0.955811	5.61205	0.0001	0.00525223	NELFCD	protein_coding	17	59129076	59141499	negative elongation factor complex member C/D [Source:VGNC Symbol;Acc:VGNC:98153]	24.3733	19.653	21.4443	19.8023	23.4172	21.738	10.3487	13.7071	6.26749	14.5297	10.8056	11.1317
ENSSSCG00000009668	-1.27306	5.85719	0.000101127	0.00528806	CLU	protein_coding	14	11336595	11349764	clusterin [Source:VGNC Symbol;Acc:VGNC:86790]	12.1564	7.28002	12.2003	14.0683	12.4053	11.6221	66.1683	28.5466	9.01289	23.4828	17.8395	29.01
ENSSSCG00000007992	1.13112	5.13371	0.00011102	0.0056835	PIGQ	protein_coding	3	41160657	41176318	phosphatidylinositol glycan anchor biosynthesis class Q [Source:VGNC Symbol;Acc:VGNC:91428]	13.0388	12.9693	16.0172	20.5893	15.0288	15.5287	7.34612	10.0756	3.30202	7.89166	6.4492	7.01292
ENSSSCG00000004399	-1.02191	5.29101	0.000117273	0.00590312	SLC22A16	protein_coding	1	76423355	76467575	solute carrier family 22 member 16 [Source:VGNC Symbol;Acc:VGNC:92976]	7.58698	4.74318	9.51	6.71387	13.6431	8.43942	21.3691	12.7552	10.1699	17.611	24.1371	17.2085
ENSSSCG00000037775	1.32711	9.12483	0.000125066	0.00626612	IGHM	protein_coding	AEMK02000452.1	3766566	3799496	immunoglobulin heavy constant mu [Source:HGNC Symbol;Acc:HGNC:5541]	336.206	256.958	193.481	195.408	502.086	296.828	125.341	235.695	12.948	133.225	133.913	128.224
ENSSSCG00000026006	1.59091	4.57822	0.000130643	0.0064077	KLF13	protein_coding	1	143493527	143540563	Kruppel like factor 13 [Source:VGNC Symbol;Acc:VGNC:89493]	15.5423	5.26408	14.3871	5.21918	12.6004	10.6026	4.86068	2.83466	2.80959	3.26128	3.35339	3.42392
ENSSSCG00000013181	-1.09766	6.47728	0.000131461	0.0064077	SERPING1	protein_coding	2	13324158	13338663	serpin family G member 1 [Source:VGNC Symbol;Acc:VGNC:92745]	19.1404	17.2785	17.4949	25.9596	21.6749	20.3097	84.0612	32.3267	18.5085	60.5706	24.5332	44
ENSSSCG00000011894	1.27278	5.62187	0.000130638	0.0064077	POPDC2	protein_coding	13	140601515	140620789	popeye domain containing 2 [Source:VGNC Symbol;Acc:VGNC:91667]	35.9951	21.0668	16.3088	30.1064	14.4974	23.5949	5.63356	20.5024	4.22151	9.82657	7.69867	9.57654
ENSSSCG00000001723	-1.29787	4.90075	0.000133314	0.00646874	PLA2G7	protein_coding	7	41486598	41531345	phospholipase A2 group VII [Source:VGNC Symbol;Acc:VGNC:91501]	4.18731	3.03167	7.25037	7.95063	4.434	5.37079	26.3845	9.66844	6.73377	10.4473	13.6337	13.3735
ENSSSCG00000034763	1.02597	5.93225	0.000138555	0.0066334	IRS2	protein_coding	11	76626179	76653881	insulin receptor substrate 2 [Source:VGNC Symbol;Acc:VGNC:89214]	31.2615	17.5694	37.8713	33.0826	21.8633	28.3296	11.0771	19.3139	7.10418	20.8601	10.2255	13.7161
ENSSSCG00000015662	-1.65214	5.08284	0.000155154	0.00729832	C4BPA	protein_coding	9	67731179	67776115	complement component 4 binding protein alpha	7.31337	2.93696	3.13532	4.37925	8.20776	5.19453	23.3653	10.3947	7.14558	36.7532	5.70732	16.6732
ENSSSCG00000002142	-1.07694	6.37355	0.000157127	0.00735902	TEP1	protein_coding	7	78491053	78530183	telomerase associated protein 1 [Source:VGNC Symbol;Acc:VGNC:93877]	12.7651	23.4481	18.7738	21.383	17.4774	18.7695	40.6133	37.2567	6.34593	55.0063	66.8369	41.2118
ENSSSCG00000001427	-2.18177	5.3977	0.000159776	0.00745068	C4A	protein_coding	7	24068019	24083061	complement C4A (Rodgers blood group)	3.5922	6.23146	5.66664	4.53136	4.46763	4.89786	78.4231	5.28866	9.40509	17.0126	8.06682	23.6393
ENSSSCG00000034773	0.993973	6.59164	0.000176937	0.00814515	0	protein_coding	12	61506583	61507872	potassium inwardly rectifying channel subfamily J member 12	42.2745	35.8075	49.9448	35.7346	65.4734	45.847	14.7079	34.2195	11.4663	28.6389	23.9753	22.6016
ENSSSCG00000028777	1.64116	4.37289	0.000182666	0.00837308	MYLK4	protein_coding	7	1567817	1657419	myosin light chain kinase family member 4	14.0922	3.47139	8.66844	4.90834	13.4009	8.90825	2.69773	5.49774	0.998932	2.29382	2.34935	2.76752
ENSSSCG00000037793	-0.981716	5.51771	0.000210541	0.0095341	NIT1	protein_coding	4	89320712	89327066	nitrilase 1	10.8909	10.8722	8.78109	10.821	10.4814	10.3693	27.9136	20.4914	6.10625	16.0619	32.532	20.621
ENSSSCG00000026761	-1.05634	6.40187	0.000211636	0.00953868	CCT8	protein_coding	13	192406281	192423413	chaperonin containing TCP1 subunit 8 [Source:VGNC Symbol;Acc:VGNC:86386]	19.7492	21.9395	15.2949	23.0761	16.8383	19.3796	83.6887	40.4315	8.83204	30.6856	46.7672	42.081
ENSSSCG00000002535	-1.13687	10.0187	0.000218337	0.00971869	HSP90AA1	protein_coding	AEMK02000452.1	916829	922669	heat shock protein 90 alpha family class A member 1 [Source:HGNC Symbol;Acc:HGNC:5253]	178.788	348.25	162.303	289.27	237.634	243.249	1179.5	596.026	97.3582	446.061	604.129	584.615
ENSSSCG00000006717	3.81011	3.49771	0.000223069	0.00984796	PHGDH	protein_coding	4	101444693	101478144	phosphoglycerate dehydrogenase [Source:VGNC Symbol;Acc:VGNC:98184]	3.18862	6.1841	0.252806	11.6874	0.525694	4.36771	0.20117	0.0780314	0.0511145	0.409234	0.224121	0.192734
ENSSSCG00000001872	1.12553	5.66865	0.000222562	0.00984796	LINGO1	protein_coding	7	57684589	57890126	leucine rich repeat and Ig domain containing 1 [Source:VGNC Symbol;Acc:VGNC:89733]	29.8251	27.4123	21.7889	8.63845	30.366	23.6061	9.57579	15.0496	3.56131	16.6267	9.23821	10.8103
ENSSSCG00000024158	1.02017	5.35135	0.00022407	0.00985175	ANO1	protein_coding	2	3202166	3373411	anoctamin 1 [Source:VGNC Symbol;Acc:VGNC:85354]	18.8394	17.3529	17.0178	16.2376	20.4103	17.9716	8.45818	11.6437	5.74238	10.5983	7.48671	8.78586
ENSSSCG00000040578	1.05901	5.17467	0.000234317	0.0102604	CASKIN2	protein_coding	12	5855968	5870554	CASK interacting protein 2 [Source:VGNC Symbol;Acc:VGNC:98978]	17.7449	14.3696	15.4208	14.3064	17.1208	15.7925	9.38674	7.81969	3.60924	7.98113	8.73061	7.50548
ENSSSCG00000008648	-3.01378	5.30055	0.000236366	0.0102739	RSAD2	protein_coding	3	128877186	128897815	radical S-adenosyl methionine domain containing 2 [Source:VGNC Symbol;Acc:VGNC:92472]	2.56614	3.6811	3.06243	1.03273	2.05942	2.48036	100.82	13.2559	1.21246	5.00047	2.13181	24.4841
ENSSSCG00000015340	1.88026	5.45657	0.000245862	0.0104985	ASNS	protein_coding	9	77318213	77343035	asparagine synthetase (glutamine-hydrolyzing) [Source:HGNC Symbol;Acc:HGNC:753]	12.2658	38.7232	5.607	48.704	10.0106	23.0621	5.48343	11.8913	2.27576	7.99232	3.00198	6.12897
ENSSSCG00000039272	1.25447	6.85858	0.000265854	0.0112305	IP6K3	protein_coding	7	29931925	29961466	inositol hexakisphosphate kinase 3 [Source:VGNC Symbol;Acc:VGNC:89174]	100.11	58.7743	48.149	45.2253	42.6829	58.9883	20.0291	55.7497	10.793	21.5144	13.3827	24.2938
ENSSSCG00000023526	1.40231	4.46982	0.000268772	0.0112813	RAPGEF3	protein_coding	5	78101299	78134105	Rap guanine nucleotide exchange factor 3 [Source:VGNC Symbol;Acc:VGNC:92093]	13.8664	7.60473	12.81	7.89772	4.48108	9.33199	5.44451	3.77554	1.20157	3.52411	3.29761	3.44867
ENSSSCG00000033979	1.8081	4.07166	0.000274653	0.0114673	KLHL34	protein_coding	X	17839245	17841191	kelch like family member 34 [Source:VGNC Symbol;Acc:VGNC:89528]	3.72217	4.91907	8.07868	9.3395	8.25485	6.86285	1.33547	4.48533	0.563154	1.60597	1.35088	1.86816
ENSSSCG00000006487	-1.05078	7.10439	0.000288435	0.0118138	CCT3	protein_coding	4	93733918	93753340	chaperonin containing TCP1 subunit 3 [Source:VGNC Symbol;Acc:VGNC:86381]	26.2339	40.773	26.4274	41.4687	26.673	32.3152	146.047	69.8025	13.9219	54.5254	71.1543	71.0903
ENSSSCG00000034167	-1.10679	5.02098	0.000308357	0.0123941	SLC5A3	protein_coding	13	197711679	197718695	solute carrier family 5 member 3 [Source:VGNC Symbol;Acc:VGNC:93144]	6.41044	6.8403	7.68772	4.29327	7.4409	6.53452	25.4003	9.60792	6.01692	19.4285	10.5992	14.2106
ENSSSCG00000024837	1.994	3.90208	0.000315543	0.012589	SYT12	protein_coding	2	5410627	5433926	synaptotagmin 12 [Source:VGNC Symbol;Acc:VGNC:93681]	5.59643	5.54144	6.61423	5.72182	6.11571	5.91793	1.28542	1.74521	1.00329	1.42143	1.49591	1.39025
ENSSSCG00000004332	1.40505	4.62834	0.000321831	0.0127399	BACH2	protein_coding	1	57899808	58281430	BTB domain and CNC homolog 2 [Source:VGNC Symbol;Acc:VGNC:85742]	6.31467	16.9335	8.39012	13.2085	8.73918	10.7172	1.81365	8.22685	2.23654	5.11231	2.40513	3.9589
ENSSSCG00000038410	-1.45504	4.87361	0.000324574	0.0127603	CPEB2	protein_coding	8	10401350	10472136	cytoplasmic polyadenylation element binding protein 2 [Source:VGNC Symbol;Acc:VGNC:86937]	4.64562	2.17253	4.30821	8.15565	4.77706	4.81181	23.0928	24.3154	2.19078	8.5124	10.153	13.6529
ENSSSCG00000017557	2.20339	3.73665	0.000327462	0.012827	WFIKKN2	protein_coding	12	27093679	27100409	WAP, follistatin/kazal, immunoglobulin, kunitz and netrin domain containing 2 [Source:VGNC Symbol;Acc:VGNC:99105]	4.72086	4.25611	5.47447	7.58026	3.40479	5.0873	1.20758	0.523713	0.64813	0.683254	1.96446	1.00543
ENSSSCG00000031876	-1.059	5.04525	0.000350628	0.0132982	LDAF1	protein_coding	3	24876637	24910760	lipid droplet assembly factor 1 [Source:HGNC Symbol;Acc:HGNC:30136]	7.42965	5.97439	9.82807	5.15305	5.5372	6.78447	14.2575	11.2641	7.2981	15.6593	22.7817	14.2521
ENSSSCG00000010521	1.08446	4.99441	0.000363997	0.0136257	UBTD1	protein_coding	14	108886753	108943210	ubiquitin domain containing 1 [Source:VGNC Symbol;Acc:VGNC:94672]	13.7091	15.9729	14.957	11.1516	12.8426	13.7266	9.18101	7.6051	2.28012	6.44327	6.48824	6.39955
ENSSSCG00000036569	1.12854	8.90766	0.000405376	0.0148527	PTP4A3	protein_coding	4	2345118	2364672	protein tyrosine phosphatase 4A3 [Source:VGNC Symbol;Acc:VGNC:91968]	269.963	186.076	281.103	263.668	242.968	248.756	62.6319	138.102	100.537	115.391	68.1366	96.9598
ENSSSCG00000010298	-1.78372	4.17838	0.0004261	0.0154025	CFAP70	protein_coding	14	76075275	76198778	cilia and flagella associated protein 70 [Source:VGNC Symbol;Acc:VGNC:86604]	1.38276	4.32376	1.13413	2.19674	1.58854	2.12518	18.6668	7.13741	2.03173	6.33701	4.33512	7.70162
ENSSSCG00000012166	-1.23536	5.70022	0.00044289	0.0157974	SMS	protein_coding	X	18118256	18169390	spermine synthase [Source:VGNC Symbol;Acc:VGNC:104059]	9.7417	9.95214	10.0534	12.4545	10.1316	10.4667	22.1087	18.307	5.03642	23.5611	57.834	25.3694
ENSSSCG00000004856	1.10896	7.68006	0.000457641	0.0160866	NFATC1	protein_coding	1	145911046	146008139	nuclear factor of activated T cells 1 [Source:VGNC Symbol;Acc:VGNC:103140]	190.116	66.0263	121.034	50.1591	88.0622	103.079	41.325	67.541	21.6243	62.3322	42.4498	47.0544
ENSSSCG00000017927	1.31531	4.70551	0.0004636	0.016214	BCL6B	protein_coding	12	52427462	52433228	BCL6B transcription repressor [Source:VGNC Symbol;Acc:VGNC:96566]	9.83063	8.03768	20.8678	9.22707	8.42302	11.2772	3.89319	5.82788	1.76154	5.65476	5.12163	4.4518
ENSSSCG00000014632	0.951567	5.18846	0.000489406	0.0166832	FHIP1B	protein_coding	9	3446075	3464226	FHF complex subunit HOOK interacting protein 1B [Source:VGNC Symbol;Acc:VGNC:87913]	15.1114	14.8364	18.257	17.0973	12.7282	15.6061	9.27554	9.64643	2.9425	9.68677	8.44613	7.99947
ENSSSCG00000009334	-1.30281	6.99289	0.000509821	0.0172156	HSPH1	protein_coding	11	7733878	7759576	heat shock protein family H (Hsp110) member 1 [Source:HGNC Symbol;Acc:HGNC:16969]	16.3769	38.5676	11.1666	27.4014	35.9157	25.8856	115.933	101.594	5.79685	80.5181	47.3807	70.2446
ENSSSCG00000014598	0.953073	6.18768	0.000516697	0.0173391	PPFIBP2	protein_coding	9	1987841	2141398	PPFIA binding protein 2 [Source:VGNC Symbol;Acc:VGNC:91696]	39.8052	19.4568	44.7629	35.5495	29.283	33.7715	9.08093	19.6825	6.62918	27.9622	23.055	17.282
ENSSSCG00000029156	1.18949	4.85369	0.000536078	0.0178781	ZNF865	protein_coding	6	59732748	59736389	zinc finger protein 865 [Source:VGNC Symbol;Acc:VGNC:95312]	10.6036	10.8857	10.6166	12.891	17.3092	12.4612	5.3055	7.06038	2.87931	6.7061	4.98218	5.38669
ENSSSCG00000039573	2.03432	3.7921	0.000539265	0.0179289	SLPI	protein_coding	17	47595803	47598387	secretory leukocyte peptidase inhibitor [Source:HGNC Symbol;Acc:HGNC:11092]	7.40913	4.74318	3.93713	6.10542	4.31291	5.30155	2.57541	0.314628	0.266825	1.7346	1.09987	1.19827
ENSSSCG00000038706	-1.77823	5.07339	0.000548108	0.0180503	C1QC	protein_coding	6	80592473	80597452	complement C1q C chain [Source:VGNC Symbol;Acc:VGNC:85978]	4.31728	4.46582	2.9299	6.01282	5.66501	4.67817	49.3874	9.35481	4.39146	19.9485	3.29203	17.2748
ENSSSCG00000002281	-1.02322	6.62726	0.000551303	0.0180506	FNTB	protein_coding	7	89052507	89131072	farnesyltransferase, CAAX box, beta [Source:VGNC Symbol;Acc:VGNC:109191]	16.4042	26.6614	22.8624	30.867	19.0514	23.1693	63.1435	82.8538	7.87333	58.0317	35.0087	49.3822
ENSSSCG00000039103	-2.23087	6.08694	0.000576068	0.0187474	ADIPOQ	protein_coding	13	124633685	124646646	adiponectin, C1Q and collagen domain containing [Source:VGNC Symbol;Acc:VGNC:85140]	9.78958	5.47379	2.84376	3.50624	18.0895	7.94058	7.81875	30.4559	4.91876	139.941	20.7289	40.7727
ENSSSCG00000011290	-0.969605	5.15769	0.000586288	0.0189655	HIGD1A	protein_coding	13	26278208	26286202	HIG1 hypoxia inducible domain family member 1A [Source:VGNC Symbol;Acc:VGNC:106449]	9.48177	5.99469	9.23831	7.00487	7.25255	7.79444	15.5976	19.5505	5.31967	12.6171	23.7411	15.3652
ENSSSCG00000012911	1.04674	8.7498	0.000590439	0.0190425	CARNS1	protein_coding	2	5097243	5105696	carnosine synthase 1 [Source:VGNC Symbol;Acc:VGNC:97913]	159.621	298.779	132.756	242.987	252.318	217.292	53.5131	156.749	65.5181	111.046	101.058	97.5769
ENSSSCG00000036534	-1.11074	7.85676	0.000597116	0.0190864	MYOM3	protein_coding	6	81803877	81860046	myomesin 3 [Source:VGNC Symbol;Acc:VGNC:90541]	33.2931	48.1196	76.9941	84.8874	28.0116	54.2612	99.5688	151.698	29.8932	104.369	218.197	120.745
ENSSSCG00000014117	-1.27987	6.685	0.000604058	0.0191877	THBS4	protein_coding	2	88726687	88780751	thrombospondin 4 [Source:VGNC Symbol;Acc:VGNC:93949]	21.2062	7.06354	24.2738	25.7017	29.1619	21.4814	33.5517	69.2192	14.4144	117.846	33.2404	53.6544
ENSSSCG00000007978	1.68326	4.08961	0.000612508	0.0192811	LOC110259958	protein_coding	3	41482363	41487535	hemoglobin subunit alpha	4.7277	4.80407	5.40821	11.5617	7.70997	6.84233	1.2187	2.82915	1.16235	1.83526	3.16374	2.04184
ENSSSCG00000007554	-1.79314	4.66204	0.000613946	0.0192811	ZFAND2A	protein_coding	3	756429	775983	zinc finger AN1-type containing 2A [Source:VGNC Symbol;Acc:VGNC:95134]	1.98471	4.7973	2.39316	1.99171	5.07977	3.24933	27.0962	20.0072	1.17542	8.49562	4.17336	12.1896
ENSSSCG00000013375	1.29424	4.82138	0.000639412	0.0200036	MYOD1	protein_coding	2	41415775	41424435	myogenic differentiation 1 [Source:VGNC Symbol;Acc:VGNC:90537]	14.359	18.645	5.67327	12.2627	10.8245	12.3529	6.35083	6.22954	4.98848	3.65274	3.43149	4.93062
ENSSSCG00000035495	1.17148	4.81329	0.000641139	0.0200036	KITLG	protein_coding	5	94017387	94110214	KIT ligand [Source:VGNC Symbol;Acc:VGNC:98061]	15.084	12.604	14.0624	12.6199	5.65156	12.0044	4.82176	6.59819	2.45661	6.51597	5.87466	5.25344
ENSSSCG00000029199	1.64805	8.66736	0.000642522	0.0200036	0	protein_coding	9	45451478	45479773	sodium voltage-gated channel beta subunit 4 [Source:VGNC Symbol;Acc:VGNC:92636]	321.506	163.123	260.011	54.6563	337.844	227.428	26.8516	185.938	12.9698	95.8073	61.1138	76.5362
ENSSSCG00000020906	-1.4315	5.02695	0.000662895	0.020402	GHSR	protein_coding	13	110983298	111038324	growth hormone secretagogue receptor [Source:HGNC Symbol;Acc:HGNC:4267]	4.46093	6.12322	4.38773	8.04983	4.50126	5.50459	41.2582	10.6864	4.57013	12.1194	8.98162	15.5231
ENSSSCG00000003196	1.07576	4.97436	0.000690803	0.0211402	PTOV1	protein_coding	6	54865187	54873743	PTOV1 extended AT-hook containing adaptor protein [Source:VGNC Symbol;Acc:VGNC:91966]	12.2932	13.3346	11.4251	13.2945	16.9594	13.4613	6.72337	8.00676	2.74422	8.02028	6.06989	6.31291
ENSSSCG00000003201	2.16719	4.5104	0.00072899	0.0219963	ATF5	protein_coding	6	54945119	54950137	activating transcription factor 5 [Source:VGNC Symbol;Acc:VGNC:85608]	3.68112	12.2049	4.99737	31.0125	2.89355	10.9579	2.12503	3.20331	0.979322	3.38431	1.83059	2.30451
ENSSSCG00000005839	1.19613	4.69638	0.000778656	0.0231704	FBXW5	protein_coding	AEMK02000682.1	916730	921064	F-box and WD repeat domain containing 5 [Source:VGNC Symbol;Acc:VGNC:88056]	8.9961	9.00506	12.366	10.1464	14.0534	10.9134	3.58182	6.43862	2.17335	5.99589	5.24434	4.68681
ENSSSCG00000029456	1.60183	4.14046	0.00083281	0.0243117	SLC7A1	protein_coding	11	6538045	6604658	solute carrier family 7 member 1 [Source:VGNC Symbol;Acc:VGNC:93169]	6.49252	6.77941	7.34977	10.2853	4.58199	7.09779	1.72469	3.84707	1.03162	2.73561	1.91984	2.25176
ENSSSCG00000040385	0.97041	5.07881	0.000842288	0.0243982	RFNG	protein_coding	12	957127	960822	RFNG O-fucosylpeptide 3-beta-N-acetylglucosaminyltransferase [Source:VGNC Symbol;Acc:VGNC:92240]	11.527	13.3075	13.572	14.1146	19.1053	14.3253	7.75202	11.8913	2.93814	8.85912	4.76463	7.24105
ENSSSCG00000010554	1.57197	5.98814	0.000870689	0.0249028	SCD	protein_coding	14	111461569	111478020	stearoyl-CoA desaturase [Source:HGNC Symbol;Acc:HGNC:10571]	24.3459	33.8931	16.2491	19.6039	68.8369	32.5858	3.15368	17.2946	0.720034	28.2139	7.86044	11.4485
ENSSSCG00000021084	-1.91262	3.79872	0.000884143	0.0251293	S100A6	protein_coding	4	96098525	96099684	S100 calcium binding protein A6 [Source:VGNC Symbol;Acc:VGNC:92545]	1.29383	0.528661	2.08834	1.23114	1.41364	1.31112	6.71781	4.86498	1.73975	7.48342	5.57345	5.27588
ENSSSCG00000035521	1.00941	6.43658	0.00089277	0.025293	KLHL38	protein_coding	4	15792997	15801464	kelch like family member 38 [Source:VGNC Symbol;Acc:VGNC:89531]	59.5397	21.7163	40.0581	34.3458	50.1497	41.1619	10.7101	34.2415	8.86473	24.2713	22.3243	20.0824
ENSSSCG00000033326	-0.965482	5.01537	0.000894601	0.025293	RPL37	protein_coding	16	25797120	25803526	ribosomal protein L37 [Source:VGNC Symbol;Acc:VGNC:99728]	7.02607	8.17298	4.56664	8.16888	6.55968	6.89885	14.163	13.8501	8.63594	16.6939	14.515	13.5716
ENSSSCG00000039027	1.74324	4.05033	0.000949764	0.0263682	TRO	protein_coding	X	47759334	47772014	trophinin [Source:NCBI gene (formerly Entrezgene);Acc:396561]	8.54463	5.4535	5.40158	5.74166	7.99923	6.62812	0.762758	3.33536	1.72232	2.27704	1.35088	1.88967
ENSSSCG00000014725	1.1759	5.58208	0.000953785	0.0264117	HBB	protein_coding	9	4800293	4802364	-	16.2674	14.3899	17.3425	40.2319	24.1908	22.4845	4.15453	12.3205	5.96244	8.26634	17.3319	9.60715
ENSSSCG00000026446	-1.16796	4.68636	0.0010981	0.0295719	FAM136A	protein_coding	3	72190974	72197355	family with sequence similarity 136 member A	4.88503	5.69703	4.29496	5.92023	3.04154	4.76776	15.2528	9.69595	3.25844	9.48545	16.59	10.8565
ENSSSCG00000002366	-1.16183	4.69967	0.0010981	0.0295719	NPC2	protein_coding	7	97730516	97740331	NPC intracellular cholesterol transporter 2 [Source:VGNC Symbol;Acc:VGNC:90843]	4.55669	4.57406	4.04315	6.5816	4.47436	4.84597	15.0693	8.31489	2.83138	14.6359	14.0744	10.9852
ENSSSCG00000000293	1.02244	5.4032	0.00112688	0.0301209	ITGA5	protein_coding	5	19586746	19610362	integrin subunit alpha 5 [Source:VGNC Symbol;Acc:VGNC:89236]	24.1749	12.834	31.0527	14.5246	11.4501	18.8073	12.5505	12.6672	3.44583	12.0187	5.40611	9.21767
ENSSSCG00000022099	1.17061	7.06607	0.00115328	0.0307505	TP53INP2	protein_coding	17	38104200	38113166	tumor protein p53 inducible nuclear protein 2 [Source:VGNC Symbol;Acc:VGNC:95737]	70.9905	43.7969	114.381	37.1301	68.5207	66.9638	27.2408	69.4448	9.27871	26.5306	18.1965	30.1383
ENSSSCG00000011133	1.96745	8.15746	0.00122206	0.0321073	PFKFB3	protein_coding	10	64776315	64802287	6-phosphofructo-2-kinase/fructose-2,6-biphosphatase 3 [Source:VGNC Symbol;Acc:VGNC:96480]	164.115	88.8442	423.307	118.677	54.4616	169.881	5.64468	24.53	44.7031	74.02	25.9332	34.9662
ENSSSCG00000003090	1.33222	4.45715	0.00131686	0.0337743	NECTIN2	protein_coding	6	51313459	51358652	nectin cell adhesion molecule 2	8.44203	5.36555	10.3251	6.48901	14.7732	9.07896	3.51509	3.97362	1.9729	4.44683	3.72154	3.526
ENSSSCG00000017238	1.12229	4.63514	0.00131433	0.0337743	TTYH2	protein_coding	12	6838425	6881472	tweety family member 2 [Source:VGNC Symbol;Acc:VGNC:94575]	9.19447	12.7731	8.56241	7.41492	13.0511	10.1992	3.83203	6.73024	1.24733	5.8449	5.40611	4.61212
ENSSSCG00000003950	1.08734	4.87587	0.00136173	0.0345142	TIE1	protein_coding	6	167919668	167940870	tyrosine kinase with immunoglobulin like and EGF like domains 1 [Source:VGNC Symbol;Acc:VGNC:98657]	12.2384	11.0278	14.122	14.9876	9.72803	12.4208	4.3825	7.13191	2.89457	7.2877	7.16318	5.77197
ENSSSCG00000007147	1.01284	4.88331	0.00136173	0.0345142	HSPA12B	protein_coding	17	31953137	31977754	heat shock protein family A (Hsp70) member 12B [Source:VGNC Symbol;Acc:VGNC:108723]	12.984	11.0413	13.3997	14.7693	9.31769	12.3024	6.0617	6.46614	2.78126	8.26634	6.55518	6.02612
ENSSSCG00000036201	2.03043	4.05748	0.00138145	0.0348093	NPR3	protein_coding	16	18842039	18929805	natriuretic peptide receptor 3 [Source:VGNC Symbol;Acc:VGNC:90858]	4.58405	7.88209	1.96244	18.4068	2.24104	7.01529	2.0861	2.55404	1.03162	1.39347	0.910218	1.59509
ENSSSCG00000000267	-1.03066	4.74248	0.0014914	0.0367628	PFDN5	protein_coding	5	18512697	18517174	MYG1 exonuclease [Source:VGNC Symbol;Acc:VGNC:90509]	4.99448	5.02054	4.14255	5.96653	6.50587	5.32599	12.1224	12.183	5.23469	12.1529	13.2934	10.9973
ENSSSCG00000033786	-1.1228	5.32996	0.00164588	0.0399312	RRAS2	protein_coding	2	44890154	44960999	RAS related 2	6.94399	10.0469	6.22326	8.54586	9.58676	8.26934	21.6972	20.3428	2.37599	12.6786	35.6948	18.5579
ENSSSCG00000033135	1.37184	4.25783	0.00178809	0.0418725	VAMP5	protein_coding	3	59175872	59178861	vesicle associated membrane protein 5 [Source:VGNC Symbol;Acc:VGNC:94795]	7.35441	6.80647	8.01241	7.54058	8.3692	7.61662	2.5198	2.85116	1.22772	3.9659	3.74943	2.8628
ENSSSCG00000016690	1.35927	4.27517	0.00178809	0.0418725	CREB5	protein_coding	18	43844942	44261031	cAMP responsive element binding protein 5 [Source:VGNC Symbol;Acc:VGNC:86984]	7.90848	5.41291	9.74855	7.29588	8.23467	7.7201	2.58653	3.57196	1.51751	4.79355	2.17643	2.9292
ENSSSCG00000036326	0.953333	5.02431	0.00182796	0.0426207	LATS2	protein_coding	11	1225527	1265946	large tumor suppressor kinase 2 [Source:VGNC Symbol;Acc:VGNC:89649]	14.7283	12.5025	12.0546	11.6609	17.2217	13.6336	7.94107	9.01918	3.29548	8.08739	6.51613	6.97185
ENSSSCG00000026710	-1.10674	4.62788	0.00184758	0.0429852	CARHSP1	protein_coding	3	33838488	33847938	calcium regulated heat stable protein 1 [Source:VGNC Symbol;Acc:VGNC:86190]	4.47461	4.59436	5.02387	3.79725	5.32867	4.64375	11.2772	6.76876	4.85339	14.9323	12.8305	10.1324
ENSSSCG00000011239	-1.42124	4.66338	0.00186131	0.0431184	TRANK1	protein_coding	13	21938966	22023156	tetratricopeptide repeat and ankyrin repeat containing 1 [Source:VGNC Symbol;Acc:VGNC:94370]	3.13389	3.62698	4.72568	4.49829	4.25237	4.04744	30.6993	7.13741	3.40661	10.4809	5.05469	11.3558
ENSSSCG00000021624	1.70601	3.89981	0.00189167	0.0435254	LAD1	protein_coding	10	23767206	23778722	ladinin 1	5.81532	6.15704	7.03832	6.7734	2.49666	5.65615	2.0861	2.11386	0.855125	1.84085	1.32857	1.6449
ENSSSCG00000033000	1.42165	4.23787	0.00189893	0.0435254	TIMP4	protein_coding	13	68179806	68190942	TIMP metallopeptidase inhibitor 4 [Source:VGNC Symbol;Acc:VGNC:93997]	4.05735	8.93065	10.0799	11.9453	2.69174	7.54098	0.885084	1.81674	1.4565	5.1962	4.30723	2.73235
ENSSSCG00000010450	-1.2224	4.46968	0.00189187	0.0435254	LIPA	protein_coding	14	101126257	101193614	lipase A, lysosomal acid type [Source:VGNC Symbol;Acc:VGNC:89737]	3.68112	3.20756	3.89074	4.43216	3.9093	3.82418	12.6117	5.99845	2.31716	17.5103	6.96237	9.08
ENSSSCG00000012076	-2.05305	5.14756	0.00191213	0.0436386	MX2	protein_coding	13	204798629	204831957	MX dynamin like GTPase 2 [Source:HGNC Symbol;Acc:HGNC:7533]	4.52933	5.10172	5.58712	2.4679	2.6312	4.06345	71.1058	14.1473	1.58505	7.32684	3.39802	19.5126
ENSSSCG00000009626	1.01396	4.80998	0.00196492	0.0445602	SORBS3	protein_coding	14	6808166	6828975	sorbin and SH3 domain containing 3 [Source:VGNC Symbol;Acc:VGNC:93338]	13.9485	7.8415	16.8124	10.2059	9.08225	11.5781	7.49069	5.31067	2.2823	8.93741	4.29608	5.66343
ENSSSCG00000029189	1.08591	4.72082	0.00206389	0.046511	DCHS1	protein_coding	9	3113451	3134821	dachsous cadherin-related 1 [Source:VGNC Symbol;Acc:VGNC:97959]	11.6844	7.24619	13.2606	11.1252	11.1003	10.8833	3.84315	6.27906	2.54594	7.33243	5.27223	5.05456
ENSSSCG00000022945	-1.49763	4.16692	0.00208275	0.0467404	UCHL1	protein_coding	8	32353246	32367332	ubiquitin C-terminal hydrolase L1 [Source:VGNC Symbol;Acc:VGNC:94680]	3.61272	1.13074	2.16123	1.11871	4.33309	2.4713	8.82516	6.44413	1.49354	4.30144	14.9892	7.21068
ENSSSCG00000005453	-1.37846	4.18541	0.00210847	0.0469266	TXN	protein_coding	1	251263175	251277988	thioredoxin	3.03129	2.0237	3.07569	2.57372	2.69174	2.67923	9.83713	6.29557	2.7987	7.37158	9.48364	7.15732
ENSSSCG00000007968	1.34974	4.20652	0.00210847	0.0469266	RHBDF1	protein_coding	3	41560915	41567593	rhomboid 5 homolog 1 [Source:VGNC Symbol;Acc:VGNC:92275]	7.54594	5.71733	7.1576	6.23769	9.47913	7.22754	3.5429	3.1978	0.918313	3.21095	2.91273	2.75654
ENSSSCG00000040089	1.42434	4.17577	0.00210847	0.0469266	TEDC1	protein_coding	AEMK02000452.1	3515578	3524135	tubulin epsilon and delta complex 1 [Source:VGNC Symbol;Acc:VGNC:93861]	9.30392	4.41847	6.76001	3.17556	11.8672	7.10502	1.11306	4.43031	1.11659	3.19976	2.96851	2.56565
ENSSSCG00000003662	0.963528	5.4304	0.00220339	0.0485418	NT5C1A	protein_coding	6	95473266	95497000	5'-nucleotidase, cytosolic IA [Source:VGNC Symbol;Acc:VGNC:90919]	11.2534	12.1778	28.2563	25.457	17.6926	18.9674	7.41841	15.996	5.09742	10.4641	8.89237	9.57366
ENSSSCG00000011831	-1.18101	6.10354	0.00220358	0.0485418	APOD	protein_coding	13	132514949	132562599	apolipoprotein D [Source:VGNC Symbol;Acc:VGNC:85422]	10.8362	19.7545	14.7515	16.5484	11.2079	14.6197	90.083	29.6966	13.0242	24.551	14.1469	34.3003
ENSSSCG00000016041	-1.03974	4.83226	0.00223302	0.0489318	ASNSD1	protein_coding	15	94266701	94272119	asparagine synthetase domain containing 1 [Source:VGNC Symbol;Acc:VGNC:108506]	5.39806	6.08263	5.54074	6.75355	5.00578	5.75615	17.1322	9.88853	3.9644	12.2312	16.5454	11.9524
ENSSSCG00000012266	-1.0879	4.88131	0.00223491	0.0489318	SLC9A7	protein_coding	X	41236246	41398999	solute carrier family 9 member A7 [Source:VGNC Symbol;Acc:VGNC:93189]	5.7264	6.78618	6.36242	3.74434	6.61349	5.84657	8.40258	12.4471	4.00362	13.1148	24.8288	12.5594
ENSSSCG00000007575	1.27915	4.38929	0.00225869	0.0491747	RADIL	protein_coding	3	3641112	3716141	Rap associating with DIL domain [Source:VGNC Symbol;Acc:VGNC:92064]	9.68698	6.15704	8.11844	9.22045	9.11588	8.45976	3.11475	4.06716	1.30833	5.38074	3.16932	3.40806
ENSSSCG00000034570	-2.26526	5.09835	0.00226426	0.0491747	IFI6	protein_coding	6	84852793	84857982	interferon alpha inducible protein 6 [Source:VGNC Symbol;Acc:VGNC:89033]	2.73031	6.61029	3.21484	1.40971	2.981	3.38923	74.4642	14.3509	1.34538	4.44683	1.8529	19.292
