# Supplementary material for: Comparative transcriptome analysis of longissimus dorsi muscle reveal potential genes affecting meat trait in Chinese indigenous Xiang pig
Source: Sci Rep. 2024 Apr 11;14:8486. doi: 10.1038/s41598-024-58971-2 (PMC11009340; doi:10.1038/s41598-024-58971-2)
Supplement: Supplementary file 8 — Supplementary Table 8. [file 41598_2024_58971_MOESM8_ESM.xlsx]

## Sheet: Correlation
Table S8. Correlation between expressions of DEGs and meat quality traits.
Gene ID	log2FC	correlation coefficient	p value	Trait
ENSSSCG00000010190	1.44432	-0.768294	0.00943134	Drip loss (%)
		-0.789501	0.00660459	Lean meat percentage (%)
		-0.860131	0.00140943	Shear force (N)
		0.833338	0.00274611	Intramuscular fat (%)
		-0.838741	0.00242361	Longissimus dorsi muscle area (cm2)
		0.878778	0.000814111	Density of myofiber
		-0.652119	0.0410119	Diameter of myofiber (μm)
		0.752372	0.0120487	C10:0
		0.780977	0.00765564	C12:0
		0.854935	0.00162015	C14:0
		0.668229	0.0346826	C16:0
		-0.904516	0.000323629	C16:1
		0.874273	0.000936748	C17:0
		0.817926	0.00383518	C18:1n9t
		0.768803	0.00935502	C18:1n9c
		0.687626	0.0279829	C18:2n6t
		-0.790465	0.00649249	C18:2n6c
		0.766875	0.00964658	C20:0
		0.896448	0.000443198	C18:3n6
		-0.917878	0.00018004	C20:3n6
		0.667761	0.0348565	C20:3n3
		-0.934873	7.27213e-05	C22:1n9
		-0.950137	2.54613e-05	C20:4n6
		0.89718	0.0004312	ASP
		0.884708	0.00067109	THR
		0.886413	0.000633623	SER
		0.8902	0.00055588	GLU
		0.880999	0.000758187	GLY
		0.889422	0.000571243	ALA
		0.897	0.000434118	VAL
		0.763424	0.0101843	MET
		0.889662	0.000566479	ILE
		0.891612	0.000528769	LEU
		0.879417	0.000797733	TYR
		0.898272	0.000413728	PHE
		0.911433	0.000241629	HIS
		0.896116	0.000448729	LYS
		0.88958	0.000568109	ARG
ENSSSCG00000040507	0.951178	-0.761166	0.0105475	Drip loss (%)
		-0.833526	0.00273437	Shear force (N)
		0.661645	0.0371829	Intramuscular fat (%)
		-0.774569	0.00852019	Longissimus dorsi muscle area (cm2)
		0.75757	0.0111443	Density of myofiber
		0.669258	0.0343024	C14:0
		-0.819329	0.00372501	C16:1
		0.796058	0.00586897	C17:0
		0.692209	0.0265405	C18:1n9t
		0.65444	0.0400558	C18:1n9c
		-0.681779	0.0298998	C18:2n6c
		0.776804	0.00821115	C20:0
		0.781822	0.00754646	C18:3n6
		-0.844082	0.00213256	C20:3n6
		0.700665	0.024014	C20:3n3
		-0.903415	0.00033836	C22:1n9
		-0.899603	0.000393153	C20:4n6
		0.772329	0.00883797	ASP
		0.782314	0.00748353	THR
		0.783204	0.0073704	SER
		0.775264	0.00842325	GLU
		0.781244	0.00762101	GLY
		0.786953	0.00690728	ALA
		0.793081	0.00619533	VAL
		0.687958	0.0278766	MET
		0.785146	0.0071278	ILE
		0.785278	0.00711149	LEU
		0.766729	0.00966886	TYR
		0.795953	0.00588033	PHE
		0.819629	0.00370174	HIS
		0.791308	0.00639562	LYS
		0.794803	0.00600505	ARG
ENSSSCG00000018081	1.31363	-0.872985	0.000974132	Drip loss (%)
		-0.660349	0.0376892	Lean meat percentage (%)
		0.739756	0.0144551	Backfat thickness (cm)
		0.745968	0.013232	Intramuscular fat (%)
		0.801602	0.0052942	Color Score
		-0.816766	0.00392798	Longissimus dorsi muscle area (cm2)
		0.773282	0.00870167	Density of myofiber
		0.670452	0.0338645	C14:0
		-0.880895	0.000760728	C16:1
		0.706331	0.0224167	C17:0
		0.792672	0.00624114	C18:1n9t
		0.78679	0.006927	C18:1n9c
		0.787502	0.00684126	C18:2n6t
		-0.871032	0.0010329	C18:2n6c
		0.833696	0.00272384	C18:3n6
		-0.665952	0.0355338	C20:1
		-0.771708	0.0089275	C20:3n6
		-0.800694	0.0053855	C22:1n9
		-0.861974	0.0013397	C20:4n6
		0.823348	0.00342205	ASP
		0.806178	0.00485103	THR
		0.802347	0.00522017	SER
		0.831306	0.00287504	GLU
		0.832411	0.00280439	GLY
		0.822385	0.00349301	ALA
		0.687889	0.0278987	CYS
		0.820403	0.00364228	VAL
		0.685269	0.0287453	MET
		0.818207	0.0038129	ILE
		0.821681	0.00354554	LEU
		0.818864	0.00376125	TYR
		0.81891	0.00375771	PHE
		0.820073	0.00366759	HIS
		0.812275	0.00430253	LYS
		0.815082	0.00406559	ARG
ENSSSCG00000006391	1.51255	0.7247	0.0177433	pH 45 min
		-0.770959	0.00903635	Drip loss (%)
		-0.855756	0.00158542	Lean meat percentage (%)
		-0.713189	0.0205835	Shear force (N)
		0.899924	0.000388299	Intramuscular fat (%)
		0.745746	0.0132743	Color Score
		-0.855179	0.00160976	Longissimus dorsi muscle area (cm2)
		0.886935	0.000622464	Density of myofiber
		0.836216	0.00257071	C10:0
		0.812202	0.00430886	C12:0
		0.872446	0.00099009	C14:0
		0.69677	0.0251563	C16:0
		-0.915178	0.000204222	C16:1
		0.701045	0.0239044	C17:0
		0.927523	0.000110534	C18:1n9t
		0.891588	0.000529226	C18:1n9c
		0.868271	0.00112033	C18:2n6t
		-0.898516	0.000409895	C18:2n6c
		0.937032	6.37174e-05	C18:3n6
		-0.782784	0.00742361	C20:1
		-0.958634	1.21851e-05	C20:3n6
		-0.820867	0.00360691	C22:1n9
		-0.935326	7.07609e-05	C20:4n6
		0.940051	5.25436e-05	ASP
		0.926532	0.000116564	THR
		0.925153	0.000125353	SER
		0.942156	4.56611e-05	GLU
		0.924985	0.000126456	GLY
		0.92832	0.000105858	ALA
		0.887693	0.000606515	CYS
		0.923765	0.000134677	VAL
		0.854526	0.00163766	MET
		0.927624	0.000109931	ILE
		0.929615	9.85697e-05	LEU
		0.930205	9.53714e-05	TYR
		0.923723	0.000134967	PHE
		0.895571	0.000457895	HIS
		0.926386	0.000117468	LYS
		0.921013	0.000154678	ARG
ENSSSCG00000037775	1.32711	-0.675809	0.0319478	Shear force (N)
		0.724292	0.017839	Density of myofiber
		-0.721326	0.0185455	C16:1
		0.827982	0.00309519	C17:0
		0.909646	0.000261149	C20:0
		0.661417	0.0372718	C18:3n6
		0.778057	0.00804144	C20:3n3
		-0.765976	0.00978477	C22:1n9
		-0.750335	0.0124166	C20:4n6
		0.63749	0.0473945	ASP
		0.65351	0.040437	THR
		0.653648	0.0403803	SER
		0.644847	0.0441074	GLU
		0.680969	0.0301724	GLY
		0.667879	0.0348123	ALA
		0.679018	0.0308357	VAL
		0.666374	0.0353752	ILE
		0.666386	0.0353705	LEU
		0.649279	0.0422029	TYR
		0.678693	0.0309471	PHE
		0.731922	0.0161076	HIS
		0.665184	0.0358243	LYS
		0.678167	0.031128	ARG
ENSSSCG00000036569	1.12854	-0.724322	0.0178321	Drip loss (%)
		-0.947774	3.05524e-05	Lean meat percentage (%)
		-0.760052	0.01073	Shear force (N)
		0.836475	0.00255534	Intramuscular fat (%)
		-0.830647	0.00291774	Longissimus dorsi muscle area (cm2)
		0.932947	8.15224e-05	Density of myofiber
		-0.690066	0.0272086	Diameter of myofiber (μm)
		0.831366	0.00287114	C10:0
		0.79003	0.00654287	C12:0
		0.837317	0.00250579	C14:0
		-0.866041	0.00119477	C16:1
		0.787324	0.00686252	C17:0
		0.949663	2.64271e-05	C18:1n9t
		0.806236	0.00484557	C18:1n9c
		0.912289	0.00023267	C18:2n6t
		-0.686484	0.0283506	C18:2n6c
		0.668588	0.0345494	C20:0
		0.925203	0.00012502	C18:3n6
		-0.790034	0.00654239	C20:1
		-0.836959	0.00252673	C20:3n6
		-0.719294	0.0190409	C22:1n9
		-0.82548	0.00326873	C20:4n6
		0.928362	0.000105614	ASP
		0.924192	0.000131758	THR
		0.925716	0.000121708	SER
		0.925236	0.000124811	GLU
		0.925642	0.00012218	GLY
		0.922266	0.000145317	ALA
		0.737638	0.0148896	CYS
		0.921799	0.000148755	VAL
		0.893342	0.000496875	MET
		0.925992	0.00011995	ILE
		0.925923	0.000120385	LEU
		0.935222	7.12056e-05	TYR
		0.91904	0.000170307	PHE
		0.896368	0.000444531	HIS
		0.922415	0.000144237	LYS
		0.91805	0.000178567	ARG
ENSSSCG00000002535	-1.13687	0.674655	0.0323542	Lean meat percentage (%)
		0.654885	0.0398742	C20:1
ENSSSCG00000029199	1.64805	-0.672639	0.033073	Shear force (N)
		0.72179	0.018434	Density of myofiber
		-0.662862	0.0367118	C16:1
		0.696005	0.0253848	C17:0
		0.662681	0.0367816	C18:1n9t
		0.729236	0.016703	C18:2n6t
		0.825768	0.00324844	C20:0
		0.65668	0.0391474	C18:3n6
		0.706682	0.0223203	C20:3n3
		-0.669768	0.0341151	C20:4n6
		0.68062	0.0302903	THR
		0.680932	0.030185	SER
		0.648322	0.0426096	GLU
		0.70556	0.0226296	GLY
		0.682751	0.0295752	ALA
		0.682683	0.0295981	VAL
		0.707846	0.0220024	MET
		0.68361	0.0292904	ILE
		0.678497	0.0310145	LEU
		0.67705	0.0315143	TYR
		0.680994	0.0301641	PHE
		0.697871	0.0248295	HIS
		0.674442	0.0324298	LYS
		0.698322	0.0246967	ARG
ENSSSCG00000012911	1.04674	0.651749	0.0411661	pH 45 min
		-0.747151	0.0130074	Shear force (N)
		0.815045	0.00406861	Intramuscular fat (%)
		-0.644325	0.0443355	Longissimus dorsi muscle area (cm2)
		0.736127	0.0152052	Density of myofiber
		0.656535	0.0392056	C10:0
		0.70737	0.0221321	C12:0
		0.758773	0.0109421	C14:0
		0.731877	0.0161173	C16:0
		-0.770333	0.00912805	C16:1
		0.751407	0.012222	C17:0
		0.716516	0.0197323	C18:1n9c
		-0.723504	0.018025	C18:2n6c
		0.642354	0.0452037	C20:0
		0.76252	0.0103287	C18:3n6
		-0.817847	0.00384144	C20:3n6
		0.634831	0.0486214	C20:3n3
		-0.863645	0.00127872	C22:1n9
		-0.79272	0.00623571	C20:4n6
		0.759871	0.0107598	ASP
		0.73513	0.0154158	THR
		0.733117	0.0158473	SER
		0.756419	0.0113404	GLU
		0.732801	0.015916	GLY
		0.746971	0.0130415	ALA
		0.755638	0.0114747	VAL
		0.742963	0.0138142	ILE
		0.747577	0.0129273	LEU
		0.720466	0.0187542	TYR
		0.759228	0.0108663	PHE
		0.785506	0.00708347	HIS
		0.750814	0.0123293	LYS
		0.743683	0.0136731	ARG
ENSSSCG00000007585	1.06781	-0.845001	0.00208518	Drip loss (%)
		-0.782928	0.00740531	Lean meat percentage (%)
		-0.70802	0.0219551	Shear force (N)
		0.645715	0.0437302	Intramuscular fat (%)
		-0.850116	0.00183516	Longissimus dorsi muscle area (cm2)
		0.849862	0.00184699	Density of myofiber
		-0.71179	0.0209487	Diameter of myofiber (μm)
		0.632305	0.0498068	C14:0
		-0.840141	0.00234471	C16:1
		0.769153	0.00930276	C17:0
		0.866871	0.00116665	C18:1n9t
		0.679352	0.0307213	C18:1n9c
		0.898843	0.000404797	C18:2n6t
		0.766487	0.009706	C20:0
		0.840812	0.00230754	C18:3n6
		-0.645459	0.043841	C20:1
		-0.763803	0.0101243	C20:3n6
		-0.734213	0.0156114	C22:1n9
		-0.84504	0.00208316	C20:4n6
		0.830004	0.00295989	ASP
		0.845531	0.00205816	THR
		0.846271	0.0020209	SER
		0.837552	0.00249207	GLU
		0.864636	0.00124348	GLY
		0.848781	0.00189819	ALA
		0.847585	0.00195595	VAL
		0.834962	0.00264608	MET
		0.850679	0.00180901	ILE
		0.849325	0.0018723	LEU
		0.857671	0.00150655	TYR
		0.844166	0.0021282	PHE
		0.838092	0.00246079	HIS
		0.842861	0.00219676	LYS
		0.851262	0.00178227	ARG
ENSSSCG00000000207	1.57247	0.693361	0.0261858	pH 45 min
		-0.683521	0.0293196	Drip loss (%)
		-0.765915	0.00979409	Lean meat percentage (%)
		-0.682823	0.0295513	Shear force (N)
		0.913249	0.000222914	Intramuscular fat (%)
		-0.794853	0.00599951	Longissimus dorsi muscle area (cm2)
		0.77635	0.00827326	Density of myofiber
		0.898523	0.000409792	C10:0
		0.905376	0.000312464	C12:0
		0.938342	5.86717e-05	C14:0
		0.780076	0.00777331	C16:0
		-0.83761	0.00248872	C16:1
		0.659864	0.0378798	C17:0
		-0.757848	0.0110975	C18:0
		0.796931	0.00577572	C18:1n9t
		0.889012	0.00057948	C18:1n9c
		0.637249	0.0475047	C18:2n6t
		-0.885488	0.00065377	C18:2n6c
		0.859343	0.00144002	C18:3n6
		-0.699478	0.024358	C20:1
		-0.897563	0.000425003	C20:3n6
		-0.806637	0.00480805	C22:1n9
		-0.843165	0.00218061	C20:4n6
		0.875003	0.000916009	ASP
		0.836561	0.00255022	THR
		0.835962	0.00258582	SER
		0.86393	0.00126849	GLU
		0.817828	0.00384293	GLY
		0.838464	0.00243943	ALA
		0.856027	0.00157406	CYS
		0.839275	0.00239329	VAL
		0.704686	0.0228727	MET
		0.837119	0.00251737	ILE
		0.841709	0.00225858	LEU
		0.8332	0.00275473	TYR
		0.841649	0.00226179	PHE
		0.821737	0.00354129	HIS
		0.845239	0.00207301	LYS
		0.826891	0.00317007	ARG
ENSSSCG00000011133	1.96745	-0.761717	0.0104581	Lean meat percentage (%)
		0.751752	0.0121599	C18:1n9t
		0.794367	0.00605276	C18:2n6t
		-0.755596	0.011482	C20:1
		0.636704	0.0477552	SER
		0.648752	0.0424265	CYS
		0.821703	0.00354388	MET
		0.636569	0.0478173	TYR
ENSSSCG00000037508	-1.07956	-0.636261	0.047959	pH 45 min
		-0.668317	0.0346497	Intramuscular fat (%)
		0.690493	0.0270745	C20:1
ENSSSCG00000011441	-1.22805	0.796156	0.00585849	Drip loss (%)
		-0.685543	0.0286559	Intramuscular fat (%)
		0.748422	0.0127692	Longissimus dorsi muscle area (cm2)
		-0.693868	0.0260308	Density of myofiber
		0.738497	0.0147124	Diameter of myofiber (μm)
		0.761464	0.010499	C16:1
		-0.723609	0.0180001	C17:0
		-0.677651	0.0313061	C18:1n9t
		-0.820874	0.00360637	C18:1n9c
		-0.639752	0.0463672	C18:2n6t
		-0.747951	0.0128572	C18:3n6
		0.735134	0.015415	C20:1
		-0.7357	0.015295	ASP
		-0.727068	0.0171949	THR
		-0.721706	0.0184539	SER
		-0.743502	0.0137085	GLU
		-0.746944	0.0130465	GLY
		-0.74224	0.013957	ALA
		-0.743341	0.0137399	VAL
		-0.736936	0.0150357	ILE
		-0.739546	0.0144978	LEU
		-0.731083	0.0162919	TYR
		-0.742935	0.0138197	PHE
		-0.760637	0.0106339	HIS
		-0.732537	0.0159733	LYS
		-0.736876	0.0150481	ARG
ENSSSCG00000009742	1.55753	0.645452	0.0438443	pH 45 min
		-0.690415	0.0270988	Drip loss (%)
		-0.840381	0.00233139	Lean meat percentage (%)
		-0.849934	0.00184366	Shear force (N)
		0.699355	0.0243941	Intramuscular fat (%)
		-0.753581	0.011834	Longissimus dorsi muscle area (cm2)
		0.890192	0.000556032	Density of myofiber
		0.637424	0.0474247	C10:0
		0.684601	0.0289641	C14:0
		-0.829298	0.00300664	C16:1
		0.816579	0.00394314	C17:0
		0.855215	0.00160826	C18:1n9t
		0.665627	0.0356566	C18:1n9c
		0.82612	0.00322373	C18:2n6t
		0.813294	0.00421542	C20:0
		0.857915	0.00149671	C18:3n6
		-0.669643	0.0341608	C20:1
		-0.829379	0.00300125	C20:3n6
		0.721289	0.0185545	C20:3n3
		-0.769739	0.00921566	C22:1n9
		-0.849654	0.0018568	C20:4n6
		0.847578	0.00195631	ASP
		0.873759	0.000951533	THR
		0.875978	0.000888862	SER
		0.85332	0.00169005	GLU
		0.877058	0.000859453	GLY
		0.870836	0.00103895	ALA
		0.872489	0.000988816	VAL
		0.865303	0.0012202	MET
		0.873592	0.000956372	ILE
		0.870614	0.00104581	LEU
		0.869735	0.00107334	TYR
		0.87181	0.00100919	PHE
		0.871248	0.00102628	HIS
		0.871686	0.00101294	LYS
		0.879066	0.000806711	ARG
ENSSSCG00000018086	1.30341	-0.831803	0.0028431	Drip loss (%)
		-0.711206	0.0211024	Lean meat percentage (%)
		-0.641104	0.0457602	Shear force (N)
		0.699418	0.0243757	Intramuscular fat (%)
		-0.805567	0.0049086	Longissimus dorsi muscle area (cm2)
		0.838365	0.00244508	Density of myofiber
		-0.665436	0.035729	Diameter of myofiber (μm)
		0.658451	0.0384386	C14:0
		-0.886048	0.000641508	C16:1
		0.875424	0.000904199	C17:0
		0.782829	0.00741785	C18:1n9t
		0.672591	0.0330902	C18:1n9c
		0.745376	0.0133453	C18:2n6t
		-0.704965	0.0227948	C18:2n6c
		0.789209	0.00663875	C20:0
		0.832178	0.00281915	C18:3n6
		-0.693043	0.0262834	C20:3n6
		-0.780184	0.00775909	C22:1n9
		-0.835635	0.00260541	C20:4n6
		0.821405	0.00356621	ASP
		0.819847	0.00368497	THR
		0.820536	0.00363207	SER
		0.821164	0.0035844	GLU
		0.840058	0.00234934	GLY
		0.830787	0.00290861	ALA
		0.837447	0.00249818	VAL
		0.719987	0.018871	MET
		0.830503	0.00292712	ILE
		0.831299	0.00287544	LEU
		0.828361	0.00306953	TYR
		0.835783	0.00259658	PHE
		0.860935	0.0013787	HIS
		0.829518	0.00299198	LYS
		0.832889	0.00277424	ARG
ENSSSCG00000032046	2.18882	-0.68825	0.0277834	Drip loss (%)
		-0.777186	0.00815925	Lean meat percentage (%)
		0.681512	0.0299896	Intramuscular fat (%)
		0.699641	0.0243105	Color Score
		-0.702115	0.0235979	Longissimus dorsi muscle area (cm2)
		0.71206	0.0208778	Density of myofiber
		0.705226	0.0227224	C10:0
		0.633219	0.0493756	C12:0
		0.687126	0.0281433	C14:0
		-0.716832	0.0196528	C16:1
		0.84411	0.0021311	C18:1n9t
		0.734396	0.0155721	C18:1n9c
		0.887016	0.000620738	C18:2n6t
		-0.766213	0.00974824	C18:2n6c
		0.77081	0.00905818	C18:3n6
		-0.755174	0.011555	C20:1
		-0.776353	0.00827287	C20:3n6
		-0.747654	0.0129128	C20:4n6
		0.774261	0.00856332	ASP
		0.75971	0.0107863	THR
		0.758164	0.0110443	SER
		0.779024	0.00791222	GLU
		0.770909	0.0090437	GLY
		0.761104	0.0105575	ALA
		0.814377	0.00412417	CYS
		0.750416	0.0124019	VAL
		0.75372	0.0118094	MET
		0.762444	0.0103409	ILE
		0.763675	0.0101446	LEU
		0.781181	0.00762924	TYR
		0.746583	0.0131149	PHE
		0.694561	0.0258203	HIS
		0.752151	0.0120882	LYS
		0.749088	0.0126457	ARG
ENSSSCG00000027197	1.36672	-0.7792	0.00788882	Drip loss (%)
		-0.812061	0.00432096	Lean meat percentage (%)
		-0.834337	0.00268426	Shear force (N)
		0.723088	0.0181237	Intramuscular fat (%)
		-0.824677	0.00332595	Longissimus dorsi muscle area (cm2)
		0.916312	0.000193794	Density of myofiber
		-0.691583	0.0267342	Diameter of myofiber (μm)
		0.699447	0.0243671	C14:0
		-0.888841	0.000582928	C16:1
		0.912591	0.000229567	C17:0
		0.846922	0.00198857	C18:1n9t
		0.684637	0.0289521	C18:1n9c
		0.798897	0.00556943	C18:2n6t
		0.899837	0.000389612	C20:0
		0.882159	0.000730112	C18:3n6
		-0.805627	0.0049029	C20:3n6
		0.782941	0.00740371	C20:3n3
		-0.821599	0.00355167	C22:1n9
		-0.88037	0.000773723	C20:4n6
		0.870395	0.00105262	ASP
		0.89	0.000559802	THR
		0.892119	0.000519268	SER
		0.873404	0.000961838	GLU
		0.898501	0.000410139	GLY
		0.892189	0.000517967	ALA
		0.897968	0.000418528	VAL
		0.840179	0.00234256	MET
		0.893935	0.000486286	ILE
		0.892164	0.000518439	LEU
		0.887432	0.000611975	TYR
		0.897287	0.000429453	PHE
		0.914757	0.0002082	HIS
		0.893717	0.000490155	LYS
		0.900439	0.000380617	ARG
ENSSSCG00000023915	1.15766	-0.69602	0.0253802	Drip loss (%)
		-0.774628	0.00851187	Lean meat percentage (%)
		-0.662588	0.0368177	Shear force (N)
		0.736076	0.0152158	Intramuscular fat (%)
		0.70226	0.0235565	Color Score
		-0.758887	0.0109231	Longissimus dorsi muscle area (cm2)
		0.876196	0.00088285	Density of myofiber
		0.655564	0.0395982	C14:0
		-0.840302	0.00233575	C16:1
		0.761142	0.0105514	C17:0
		0.839365	0.0023882	C18:1n9t
		0.673917	0.0326162	C18:1n9c
		0.852908	0.0017082	C18:2n6t
		-0.672272	0.0332049	C18:2n6c
		0.763256	0.0102112	C20:0
		0.842381	0.00222234	C18:3n6
		-0.798147	0.0056475	C20:3n6
		-0.735795	0.015275	C22:1n9
		-0.849414	0.00186812	C20:4n6
		0.830375	0.0029355	ASP
		0.837609	0.00248878	THR
		0.836875	0.00253171	SER
		0.838704	0.00242569	GLU
		0.858768	0.00146265	GLY
		0.844132	0.00212998	ALA
		0.84385	0.00214467	VAL
		0.785433	0.00709245	MET
		0.84479	0.00209601	ILE
		0.844898	0.00209044	LEU
		0.847736	0.0019486	TYR
		0.841048	0.00229458	PHE
		0.839415	0.00238536	HIS
		0.837112	0.00251778	LYS
		0.844155	0.00212876	ARG
ENSSSCG00000013270	1.26856	0.748136	0.0128226	pH 45 min
		-0.780572	0.00770835	Drip loss (%)
		-0.82929	0.00300716	Lean meat percentage (%)
		-0.703396	0.0232348	Shear force (N)
		0.775307	0.00841722	Intramuscular fat (%)
		-0.863625	0.00127943	Longissimus dorsi muscle area (cm2)
		0.831841	0.00284067	Density of myofiber
		0.771634	0.00893822	C10:0
		0.701795	0.0236892	C12:0
		0.776422	0.00826339	C14:0
		-0.847799	0.00194552	C16:1
		0.92318	0.000138758	C18:1n9t
		0.84105	0.00229448	C18:1n9c
		0.903805	0.000333082	C18:2n6t
		-0.769966	0.00918211	C18:2n6c
		0.882986	0.000710572	C18:3n6
		-0.775082	0.00844851	C20:1
		-0.91935	0.000167774	C20:3n6
		-0.722061	0.0183688	C22:1n9
		-0.883949	0.000688296	C20:4n6
		0.884762	0.000669892	ASP
		0.896335	0.000445076	THR
		0.895957	0.000451394	SER
		0.892984	0.000503355	GLU
		0.887247	0.000615865	GLY
		0.889042	0.000578862	ALA
		0.888899	0.000581749	CYS
		0.879526	0.000794954	VAL
		0.911708	0.000238718	MET
		0.889699	0.000565751	ILE
		0.888505	0.000589767	LEU
		0.895357	0.000461542	TYR
		0.879671	0.00079127	PHE
		0.836203	0.00257147	HIS
		0.887	0.000621077	LYS
		0.887581	0.000608858	ARG
ENSSSCG00000004856	1.10896	-0.68595	0.0285237	Drip loss (%)
		0.673682	0.0326997	C18:1n9t
		0.831354	0.00287194	C18:2n6t
		0.654926	0.0398573	GLY
		0.675198	0.0321627	MET
ENSSSCG00000008041	1.02416	-0.7794	0.00786238	Drip loss (%)
		-0.695688	0.0254801	Lean meat percentage (%)
		-0.805984	0.00486923	Shear force (N)
		0.692016	0.0266001	Intramuscular fat (%)
		0.658261	0.0385142	Color Score
		-0.789217	0.00663784	Longissimus dorsi muscle area (cm2)
		0.846101	0.00202942	Density of myofiber
		-0.662447	0.0368721	Diameter of myofiber (μm)
		0.646374	0.0434449	C14:0
		-0.8534	0.00168652	C16:1
		0.859657	0.00142779	C17:0
		0.76286	0.0102743	C18:1n9t
		0.645799	0.0436934	C18:1n9c
		0.729845	0.0165667	C18:2n6t
		-0.670108	0.0339905	C18:2n6c
		0.88458	0.000673969	C20:0
		0.828108	0.00308665	C18:3n6
		-0.823208	0.0034323	C20:3n6
		0.713979	0.0203791	C20:3n3
		-0.892586	0.000510639	C22:1n9
		-0.904681	0.000321465	C20:4n6
		0.812009	0.00432553	ASP
		0.816689	0.00393418	THR
		0.816324	0.00396377	SER
		0.818181	0.00381499	GLU
		0.839535	0.0023786	GLY
		0.828849	0.00303666	ALA
		0.834967	0.00264578	VAL
		0.711751	0.0209588	MET
		0.8279	0.00310079	ILE
		0.828948	0.00303001	LEU
		0.818598	0.00378216	TYR
		0.83379	0.00271801	PHE
		0.859544	0.00143216	HIS
		0.824709	0.00332361	LYS
		0.832421	0.00280374	ARG
ENSSSCG00000014834	1.7692	0.655004	0.0398257	pH 45 min
		-0.641426	0.0456162	Drip loss (%)
		-0.885217	0.000659741	Lean meat percentage (%)
		-0.685923	0.0285322	Shear force (N)
		0.712402	0.0207883	Intramuscular fat (%)
		0.645078	0.0440068	Color Score
		-0.692961	0.0263085	Longissimus dorsi muscle area (cm2)
		0.777581	0.00810572	Density of myofiber
		0.798218	0.00564006	C10:0
		0.706901	0.0222603	C12:0
		0.768093	0.00946172	C14:0
		-0.747267	0.0129856	C16:1
		0.900463	0.000380252	C18:1n9t
		0.730032	0.016525	C18:1n9c
		0.897188	0.000431067	C18:2n6t
		-0.754823	0.0116161	C18:2n6c
		0.819634	0.0037014	C18:3n6
		-0.822506	0.003484	C20:1
		-0.848834	0.00189563	C20:3n6
		-0.640905	0.045849	C22:1n9
		-0.798422	0.00561871	C20:4n6
		0.827618	0.00312002	ASP
		0.827475	0.00312982	THR
		0.829473	0.00299501	SER
		0.827188	0.00314956	GLU
		0.819694	0.00369673	GLY
		0.818446	0.00379407	ALA
		0.822695	0.00347009	CYS
		0.809784	0.00452095	VAL
		0.861573	0.00135466	MET
		0.82268	0.00347117	ILE
		0.82108	0.00359076	LEU
		0.837978	0.00246736	TYR
		0.807724	0.00470752	PHE
		0.753134	0.0119129	HIS
		0.818722	0.00377242	LYS
		0.813358	0.00420998	ARG
ENSSSCG00000025353	-1.36651	0.777722	0.00808658	Drip loss (%)
		-0.678171	0.0311264	Intramuscular fat (%)
		0.761666	0.0104664	Longissimus dorsi muscle area (cm2)
		-0.683602	0.029293	Density of myofiber
		0.663142	0.0366042	Diameter of myofiber (μm)
		0.760569	0.010645	C16:1
		-0.686493	0.0283478	C17:0
		-0.668802	0.0344704	C18:1n9t
		-0.805448	0.00491986	C18:1n9c
		-0.637148	0.0475511	C18:2n6t
		-0.726553	0.0173132	C18:3n6
		0.701895	0.0236606	C20:1
		-0.715847	0.0199016	ASP
		-0.712804	0.0206835	THR
		-0.707654	0.0220547	SER
		-0.72436	0.017823	GLU
		-0.728596	0.0168473	GLY
		-0.724766	0.0177279	ALA
		-0.724432	0.0178061	VAL
		-0.719534	0.0189818	ILE
		-0.721543	0.0184932	LEU
		-0.716221	0.0198068	TYR
		-0.7243	0.0178372	PHE
		-0.738588	0.0146935	HIS
		-0.715951	0.0198753	LYS
		-0.720726	0.0186909	ARG
ENSSSCG00000010073	1.05884	0.652444	0.0408771	pH 45 min
		-0.726354	0.0173589	Drip loss (%)
		-0.950695	2.43564e-05	Lean meat percentage (%)
		-0.75243	0.0120383	Shear force (N)
		0.840748	0.0023111	Intramuscular fat (%)
		-0.82931	0.00300585	Longissimus dorsi muscle area (cm2)
		0.922144	0.000146213	Density of myofiber
		0.869073	0.00109442	C10:0
		0.842425	0.00222	C12:0
		0.892546	0.000511376	C14:0
		-0.893954	0.000485951	C16:1
		0.790096	0.00653517	C17:0
		0.952064	2.17976e-05	C18:1n9t
		0.788198	0.00675809	C18:1n9c
		0.872319	0.000993891	C18:2n6t
		-0.772605	0.00879838	C18:2n6c
		0.92748	0.00011079	C18:3n6
		-0.797301	0.00573644	C20:1
		-0.872638	0.000984397	C20:3n6
		-0.741149	0.0141743	C22:1n9
		-0.88676	0.000626192	C20:4n6
		0.937561	6.1644e-05	ASP
		0.934002	7.66079e-05	THR
		0.938185	5.92598e-05	SER
		0.927586	0.000110157	GLU
		0.920598	0.000157876	GLY
		0.926104	0.000119238	ALA
		0.74014	0.0143773	CYS
		0.926951	0.000113985	VAL
		0.915787	0.000198575	MET
		0.930989	9.1246e-05	ILE
		0.929919	9.69102e-05	LEU
		0.939513	5.44173e-05	TYR
		0.925935	0.000120308	PHE
		0.901519	0.000364855	HIS
		0.934416	7.47434e-05	LYS
		0.924935	0.000126783	ARG
ENSSSCG00000034207	1.44852	0.705864	0.0225454	pH 45 min
		-0.732735	0.0159303	Drip loss (%)
		-0.827695	0.00311476	Lean meat percentage (%)
		-0.686923	0.0282089	Shear force (N)
		0.826642	0.00318732	Intramuscular fat (%)
		0.746454	0.0131394	Color Score
		-0.827347	0.00313859	Longissimus dorsi muscle area (cm2)
		0.884391	0.000678232	Density of myofiber
		0.737474	0.0149235	C10:0
		0.709252	0.0216228	C12:0
		0.778277	0.00801195	C14:0
		-0.883176	0.000706134	C16:1
		0.684369	0.02904	C17:0
		0.911733	0.000238453	C18:1n9t
		0.805303	0.00493369	C18:1n9c
		0.892996	0.000503136	C18:2n6t
		-0.806754	0.00479723	C18:2n6c
		0.900317	0.000382416	C18:3n6
		-0.718637	0.0192029	C20:1
		-0.927043	0.000113422	C20:3n6
		-0.768839	0.00934966	C22:1n9
		-0.920986	0.000154885	C20:4n6
		0.897561	0.000425034	ASP
		0.900944	0.000373179	THR
		0.899983	0.000387415	SER
		0.905039	0.000316805	GLU
		0.90406	0.000329667	GLY
		0.90066	0.000377342	ALA
		0.807721	0.00470777	CYS
		0.895075	0.000466377	VAL
		0.867505	0.00114551	MET
		0.900797	0.000375338	ILE
		0.901019	0.000372088	LEU
		0.904567	0.000322963	TYR
		0.89431	0.000479676	PHE
		0.867548	0.0011441	HIS
		0.896711	0.000438864	LYS
		0.897991	0.000418172	ARG
ENSSSCG00000029331	1.04906	0.655219	0.0397382	pH 45 min
		-0.648925	0.0423529	Drip loss (%)
		-0.735955	0.0152413	Lean meat percentage (%)
		-0.900221	0.000383844	Shear force (N)
		0.745531	0.0133156	Intramuscular fat (%)
		-0.697846	0.0248369	Longissimus dorsi muscle area (cm2)
		0.79094	0.0064378	Density of myofiber
		0.692643	0.0264066	C10:0
		0.696596	0.0252079	C12:0
		0.781363	0.00760563	C14:0
		-0.802327	0.00522215	C16:1
		0.786498	0.00696229	C17:0
		0.73461	0.0155264	C18:1n9t
		0.678876	0.0308841	C18:1n9c
		-0.735903	0.0152523	C18:2n6c
		0.698544	0.0246315	C20:0
		0.813446	0.00420255	C18:3n6
		-0.90162	0.000363404	C20:3n6
		0.639404	0.0465241	C20:3n3
		-0.914093	0.000214585	C22:1n9
		-0.894992	0.000467799	C20:4n6
		0.812046	0.00432232	ASP
		0.806063	0.00486186	THR
		0.807945	0.00468719	SER
		0.807364	0.0047406	GLU
		0.799229	0.00553506	GLY
		0.808904	0.00459996	ALA
		0.815639	0.00401967	VAL
		0.700469	0.0240706	MET
		0.80917	0.00457602	ILE
		0.810132	0.00449	LEU
		0.794555	0.00603218	TYR
		0.817886	0.00383835	PHE
		0.828895	0.00303359	HIS
		0.816118	0.00398055	LYS
		0.811445	0.00437448	ARG
ENSSSCG00000007369	1.54572	-0.785724	0.00705671	Drip loss (%)
		-0.769458	0.0092574	Lean meat percentage (%)
		-0.849587	0.00185995	Shear force (N)
		0.816292	0.00396634	Intramuscular fat (%)
		-0.846584	0.0020053	Longissimus dorsi muscle area (cm2)
		0.91524	0.000203645	Density of myofiber
		-0.69476	0.02576	Diameter of myofiber (μm)
		0.654204	0.0401524	C10:0
		0.678342	0.0310676	C12:0
		0.756748	0.0112842	C14:0
		-0.918471	0.000175024	C16:1
		0.926761	0.000115149	C17:0
		0.815452	0.00403509	C18:1n9t
		0.771854	0.00890642	C18:1n9c
		0.72562	0.0175287	C18:2n6t
		-0.690373	0.027112	C18:2n6c
		0.88993	0.000561176	C20:0
		0.905423	0.000311858	C18:3n6
		-0.857208	0.00152535	C20:3n6
		0.803526	0.00510455	C20:3n3
		-0.904476	0.000324156	C22:1n9
		-0.903493	0.00033729	C20:4n6
		0.893627	0.000491774	ASP
		0.896907	0.000435634	THR
		0.89636	0.000444659	SER
		0.897061	0.000433129	GLU
		0.906574	0.000297379	GLY
		0.905875	0.000306109	ALA
		0.912961	0.000225807	VAL
		0.776079	0.00831058	MET
		0.904349	0.000325832	ILE
		0.905536	0.000310415	LEU
		0.88996	0.000560602	TYR
		0.91375	0.000217944	PHE
		0.9397	5.37609e-05	HIS
		0.905742	0.000307797	LYS
		0.90949	0.000262904	ARG
ENSSSCG00000022197	1.09508	-0.773958	0.00860596	Drip loss (%)
		-0.78589	0.00703636	Lean meat percentage (%)
		-0.768379	0.00941856	Shear force (N)
		0.883521	0.000698135	Intramuscular fat (%)
		0.643038	0.0449012	Color Score
		-0.831529	0.00286066	Longissimus dorsi muscle area (cm2)
		0.80033	0.00542239	Density of myofiber
		-0.632912	0.0495202	Diameter of myofiber (μm)
		0.869553	0.00107909	C10:0
		0.882459	0.000722965	C12:0
		0.935259	7.1049e-05	C14:0
		0.780315	0.0077419	C16:0
		-0.866573	0.0011767	C16:1
		0.726375	0.017354	C17:0
		-0.660426	0.0376588	C18:0
		0.820237	0.00365501	C18:1n9t
		0.863222	0.00129396	C18:1n9c
		0.683471	0.0293363	C18:2n6t
		-0.920021	0.000162399	C18:2n6c
		0.882113	0.000731221	C18:3n6
		-0.682472	0.0296683	C20:1
		-0.931346	8.94135e-05	C20:3n6
		-0.904619	0.000322284	C22:1n9
		-0.912298	0.000232578	C20:4n6
		0.89422	0.000481251	ASP
		0.85181	0.00175735	THR
		0.85168	0.00176323	SER
		0.882488	0.000722292	GLU
		0.845159	0.00207709	GLY
		0.858753	0.00146325	ALA
		0.802698	0.0051856	CYS
		0.86169	0.00135028	VAL
		0.705544	0.022634	MET
		0.857949	0.00149532	ILE
		0.863011	0.00130163	LEU
		0.855801	0.00158354	TYR
		0.862401	0.00132392	PHE
		0.850338	0.00182481	HIS
		0.863415	0.00128697	LYS
		0.846728	0.00199818	ARG
ENSSSCG00000007874	1.55968	-0.757408	0.0111719	Drip loss (%)
		-0.646928	0.0432062	Lean meat percentage (%)
		0.668453	0.0345994	Backfat thickness (cm)
		-0.652266	0.0409512	Shear force (N)
		0.731966	0.0160979	Color Score
		-0.712486	0.0207665	Longissimus dorsi muscle area (cm2)
		0.776566	0.00824369	Density of myofiber
		-0.785227	0.00711787	C16:1
		0.697082	0.0250632	C17:0
		0.754199	0.0117251	C18:1n9t
		0.65513	0.0397743	C18:1n9c
		0.820888	0.00360532	C18:2n6t
		-0.639327	0.0465589	C18:2n6c
		0.743861	0.0136383	C20:0
		0.775932	0.00833071	C18:3n6
		-0.730918	0.0163284	C20:3n6
		-0.750181	0.0124447	C22:1n9
		-0.788976	0.00666616	C20:4n6
		0.750248	0.0124325	ASP
		0.763233	0.0102148	THR
		0.758639	0.0109646	SER
		0.771425	0.00896854	GLU
		0.80296	0.00515986	GLY
		0.779076	0.00790536	ALA
		0.77581	0.00834765	VAL
		0.692844	0.0263447	MET
		0.775701	0.00836263	ILE
		0.77639	0.00826786	LEU
		0.772826	0.00876672	TYR
		0.772952	0.00874879	PHE
		0.780055	0.00777602	HIS
		0.761888	0.0104305	LYS
		0.779106	0.00790127	ARG
ENSSSCG00000006725	1.00059	0.643573	0.0446653	pH 45 min
		-0.804715	0.00498975	Lean meat percentage (%)
		-0.699201	0.024439	Shear force (N)
		0.665361	0.0357571	Intramuscular fat (%)
		0.704945	0.0228005	Color Score
		-0.657374	0.0388685	Longissimus dorsi muscle area (cm2)
		0.721184	0.01858	Density of myofiber
		0.744227	0.0135671	C10:0
		0.670275	0.0339291	C12:0
		0.744381	0.0135372	C14:0
		-0.70557	0.0226267	C16:1
		0.833645	0.00272702	C18:1n9t
		0.654211	0.0401495	C18:1n9c
		0.818815	0.00376515	C18:2n6t
		-0.771604	0.00894255	C18:2n6c
		0.764432	0.0100252	C18:3n6
		-0.694536	0.0258278	C20:1
		-0.896958	0.000434805	C20:3n6
		-0.688812	0.0276046	C22:1n9
		-0.845326	0.00206857	C20:4n6
		0.77331	0.00869771	ASP
		0.771611	0.0089416	THR
		0.774124	0.00858258	SER
		0.772247	0.00884973	GLU
		0.761357	0.0105165	GLY
		0.762536	0.0103261	ALA
		0.776743	0.00821953	CYS
		0.754647	0.0116468	VAL
		0.798912	0.00556784	MET
		0.766563	0.00969432	ILE
		0.765406	0.00987295	LEU
		0.778779	0.00794486	TYR
		0.753364	0.0118722	PHE
		0.701021	0.0239112	HIS
		0.764581	0.0100017	LYS
		0.758441	0.0109977	ARG
ENSSSCG00000038455	1.02219	0.697613	0.0249058	pH 45 min
		-0.738891	0.0146315	Drip loss (%)
		-0.801284	0.00532603	Lean meat percentage (%)
		-0.756444	0.0113361	Shear force (N)
		0.74132	0.0141399	Intramuscular fat (%)
		0.691982	0.0266106	Color Score
		-0.794666	0.00601996	Longissimus dorsi muscle area (cm2)
		0.871048	0.0010324	Density of myofiber
		0.66369	0.0363936	C10:0
		0.650266	0.0417866	C12:0
		0.736937	0.0150353	C14:0
		-0.883514	0.000698291	C16:1
		0.769362	0.00927169	C17:0
		0.865573	0.00121086	C18:1n9t
		0.703487	0.0232089	C18:1n9c
		0.816474	0.0039516	C18:2n6t
		-0.756208	0.0113767	C18:2n6c
		0.715728	0.0199316	C20:0
		0.870987	0.00103429	C18:3n6
		-0.670076	0.0340019	C20:1
		-0.890117	0.000557508	C20:3n6
		-0.800742	0.00538062	C22:1n9
		-0.938905	5.65975e-05	C20:4n6
		0.866087	0.0011932	ASP
		0.884511	0.000675542	THR
		0.88681	0.000625131	SER
		0.869579	0.00107827	GLU
		0.88062	0.000767532	GLY
		0.880454	0.00077164	ALA
		0.652697	0.0407727	CYS
		0.880162	0.000778918	VAL
		0.866567	0.0011769	MET
		0.882042	0.00073291	ILE
		0.879855	0.000786636	LEU
		0.879378	0.000798726	TYR
		0.880857	0.000761675	PHE
		0.873238	0.000966691	HIS
		0.883973	0.000687743	LYS
		0.887068	0.000619644	ARG
ENSSSCG00000003486	1.04574	-0.703211	0.0232868	Drip loss (%)
		-0.747868	0.0128727	Lean meat percentage (%)
		-0.816043	0.00398666	Shear force (N)
		0.659005	0.0382191	Intramuscular fat (%)
		-0.735533	0.0153304	Longissimus dorsi muscle area (cm2)
		0.854129	0.00165477	Density of myofiber
		0.64084	0.0458782	C14:0
		-0.836367	0.00256173	C16:1
		0.852195	0.00173999	C17:0
		0.782117	0.00750866	C18:1n9t
		0.732523	0.0159764	C18:2n6t
		0.858355	0.00147906	C20:0
		0.819401	0.00371945	C18:3n6
		-0.797892	0.00567421	C20:3n6
		0.752567	0.0120138	C20:3n3
		-0.807202	0.00475559	C22:1n9
		-0.872746	0.000981184	C20:4n6
		0.80627	0.00484244	ASP
		0.832176	0.00281931	THR
		0.834835	0.00265384	SER
		0.810579	0.00445039	GLU
		0.837413	0.00250019	GLY
		0.832504	0.00279848	ALA
		0.837938	0.0024697	VAL
		0.794494	0.00603885	MET
		0.834128	0.00269712	ILE
		0.831489	0.00286322	LEU
		0.824567	0.00333378	TYR
		0.838302	0.00244874	PHE
		0.856692	0.00154651	HIS
		0.835603	0.00260739	LYS
		0.84378	0.00214832	ARG
ENSSSCG00000022099	1.17061	-0.701505	0.0237723	Lean meat percentage (%)
		0.660676	0.0375611	Density of myofiber
		0.714798	0.0201686	C18:1n9t
		0.760623	0.0106361	C18:2n6t
		0.652598	0.0408134	THR
		0.657894	0.0386605	SER
		0.642394	0.045186	GLY
		0.633579	0.0492068	ALA
		0.789159	0.00664459	MET
		0.640497	0.0460318	ILE
		0.633087	0.0494378	LEU
		0.652008	0.041058	TYR
		0.637202	0.0475264	LYS
		0.646149	0.0435423	ARG
ENSSSCG00000033190	1.37652	-0.819222	0.00373333	Lean meat percentage (%)
		-0.659865	0.0378792	Shear force (N)
		0.819949	0.00367706	Intramuscular fat (%)
		-0.703167	0.0232994	Longissimus dorsi muscle area (cm2)
		0.705044	0.0227729	Density of myofiber
		0.939613	5.40655e-05	C10:0
		0.904296	0.000326528	C12:0
		0.932978	8.13722e-05	C14:0
		0.709004	0.0216893	C16:0
		-0.727184	0.0171682	C16:1
		-0.672889	0.0329833	C18:0
		0.809272	0.00456686	C18:1n9t
		0.797007	0.00576764	C18:1n9c
		0.690857	0.0269604	C18:2n6t
		-0.868077	0.00112668	C18:2n6c
		0.794468	0.00604172	C18:3n6
		-0.730378	0.016448	C20:1
		-0.874741	0.000923418	C20:3n6
		-0.71427	0.0203042	C22:1n9
		-0.791612	0.00636102	C20:4n6
		0.819733	0.00369377	ASP
		0.773939	0.00860868	THR
		0.775876	0.0083385	SER
		0.802201	0.00523468	GLU
		0.752547	0.0120175	GLY
		0.769829	0.00920244	ALA
		0.864948	0.00123254	CYS
		0.767172	0.00960132	VAL
		0.702411	0.0235136	MET
		0.772731	0.00878031	ILE
		0.776454	0.00825902	LEU
		0.784066	0.00726201	TYR
		0.766842	0.00965171	PHE
		0.718151	0.0193232	HIS
		0.777872	0.00806644	LYS
		0.753867	0.0117834	ARG
ENSSSCG00000030857	1.12406	-0.804337	0.00502597	Drip loss (%)
		-0.71721	0.0195581	Lean meat percentage (%)
		-0.769941	0.00918585	Shear force (N)
		0.733965	0.0156645	Intramuscular fat (%)
		0.672677	0.0330593	Color Score
		-0.822274	0.00350122	Longissimus dorsi muscle area (cm2)
		0.867694	0.00113926	Density of myofiber
		-0.688241	0.0277862	Diameter of myofiber (μm)
		0.677416	0.0313873	C14:0
		-0.878323	0.000825949	C16:1
		0.865873	0.00120051	C17:0
		0.791106	0.00641877	C18:1n9t
		0.688934	0.027566	C18:1n9c
		0.761354	0.010517	C18:2n6t
		-0.701137	0.0238779	C18:2n6c
		0.868561	0.00111092	C20:0
		0.8533	0.0016909	C18:3n6
		-0.822212	0.00350585	C20:3n6
		0.680799	0.03023	C20:3n3
		-0.883786	0.000692019	C22:1n9
		-0.905743	0.000307784	C20:4n6
		0.838893	0.00241496	ASP
		0.836675	0.00254348	THR
		0.835708	0.00260105	SER
		0.844159	0.00212854	GLU
		0.861725	0.00134898	GLY
		0.850354	0.00182408	ALA
		0.855938	0.00157778	VAL
		0.721067	0.0186083	MET
		0.849183	0.00187902	ILE
		0.851091	0.00179005	LEU
		0.842821	0.00219884	TYR
		0.85415	0.00165384	PHE
		0.876917	0.00086325	HIS
		0.844937	0.00208842	LYS
		0.850915	0.00179813	ARG
ENSSSCG00000031592	1.10854	0.811131	0.00440189	pH 45 min
		-0.653837	0.0403028	Drip loss (%)
		0.673845	0.0326417	Backfat thickness (cm)
		-0.705916	0.0225312	Shear force (N)
		0.773925	0.00861064	Intramuscular fat (%)
		0.719938	0.0188829	Color Score
		-0.692271	0.0265213	Longissimus dorsi muscle area (cm2)
		0.698171	0.0247409	Density of myofiber
		0.650951	0.0414989	C10:0
		0.640957	0.0458258	C12:0
		0.721074	0.0186065	C14:0
		0.719773	0.0189232	C16:0
		-0.789729	0.00657794	C16:1
		0.698003	0.0247907	C18:1n9t
		0.786245	0.00699314	C18:1n9c
		-0.848082	0.0019318	C18:2n6c
		0.780388	0.00773241	C18:3n6
		-0.91355	0.000219912	C20:3n6
		-0.846881	0.00199058	C22:1n9
		-0.867281	0.00115296	C20:4n6
		0.775623	0.00837341	ASP
		0.768898	0.00934074	THR
		0.765324	0.00988575	SER
		0.784765	0.00717491	GLU
		0.762812	0.0102819	GLY
		0.774351	0.00855072	ALA
		0.788187	0.0067595	CYS
		0.770923	0.00904158	VAL
		0.657388	0.0388629	MET
		0.768986	0.00932772	ILE
		0.771438	0.0089667	LEU
		0.752114	0.0120948	TYR
		0.775241	0.00842635	PHE
		0.766885	0.00964513	HIS
		0.772836	0.00876529	LYS
		0.772105	0.00887019	ARG
ENSSSCG00000017902	0.968941	-0.816092	0.00398265	Drip loss (%)
		-0.767404	0.00956602	Lean meat percentage (%)
		-0.717612	0.0194576	Shear force (N)
		0.820843	0.00360877	Intramuscular fat (%)
		0.695614	0.0255022	Color Score
		-0.879783	0.000788435	Longissimus dorsi muscle area (cm2)
		0.870542	0.00104803	Density of myofiber
		-0.638266	0.0470405	Diameter of myofiber (μm)
		0.721181	0.0185807	C10:0
		0.765931	0.00979165	C12:0
		0.831935	0.00283465	C14:0
		0.703649	0.0231634	C16:0
		-0.915532	0.000200928	C16:1
		0.823894	0.00338235	C17:0
		0.840375	0.0023317	C18:1n9t
		0.757661	0.011129	C18:1n9c
		0.755881	0.0114327	C18:2n6t
		-0.838091	0.00246089	C18:2n6c
		0.72169	0.0184579	C20:0
		0.886985	0.000621406	C18:3n6
		-0.889658	0.00056655	C20:3n6
		-0.881994	0.000734048	C22:1n9
		-0.962938	7.89342e-06	C20:4n6
		0.889178	0.00057614	ASP
		0.869709	0.00107415	THR
		0.870917	0.00103645	SER
		0.882589	0.000719894	GLU
		0.874987	0.000916472	GLY
		0.876589	0.000872143	ALA
		0.638649	0.046866	CYS
		0.881556	0.000744612	VAL
		0.757084	0.0112269	MET
		0.877048	0.000859714	ILE
		0.879854	0.000786656	LEU
		0.876932	0.000862859	TYR
		0.880724	0.000764964	PHE
		0.88513	0.000661679	HIS
		0.879504	0.00079552	LYS
		0.872661	0.000983713	ARG
ENSSSCG00000007043	1.58336	0.645974	0.0436177	pH 45 min
		-0.839712	0.00236866	Lean meat percentage (%)
		0.673307	0.0328338	Intramuscular fat (%)
		-0.713886	0.020403	Longissimus dorsi muscle area (cm2)
		0.730799	0.0163546	Density of myofiber
		0.802065	0.00524809	C10:0
		0.717161	0.0195703	C12:0
		0.763413	0.0101862	C14:0
		-0.691672	0.0267068	C16:1
		0.866909	0.00116538	C18:1n9t
		0.685742	0.0285911	C18:1n9c
		0.847031	0.00198315	C18:2n6t
		-0.667982	0.0347741	C18:2n6c
		0.7623	0.0103641	C18:3n6
		-0.728579	0.0168511	C20:1
		-0.811898	0.00433513	C20:3n6
		-0.754706	0.0116365	C20:4n6
		0.778989	0.00791682	ASP
		0.783335	0.00735385	THR
		0.78717	0.00688108	SER
		0.774351	0.00855065	GLU
		0.760274	0.0106934	GLY
		0.76579	0.00981344	ALA
		0.807377	0.00473948	CYS
		0.756239	0.0113712	VAL
		0.859279	0.00144255	MET
		0.771801	0.00891402	ILE
		0.769366	0.0092711	LEU
		0.790992	0.00643179	TYR
		0.754749	0.0116291	PHE
		0.689593	0.0273573	HIS
		0.771373	0.00897614	LYS
		0.762126	0.0103921	ARG
ENSSSCG00000009966	1.1156	-0.727968	0.0169894	Drip loss (%)
		-0.801945	0.00526001	Lean meat percentage (%)
		-0.632784	0.0495803	Shear force (N)
		-0.773424	0.00868158	Longissimus dorsi muscle area (cm2)
		0.834281	0.00268768	Density of myofiber
		-0.788765	0.00669104	C16:1
		0.678684	0.0309501	C17:0
		0.876917	0.000863258	C18:1n9t
		0.639148	0.0466397	C18:1n9c
		0.928664	0.000103884	C18:2n6t
		0.692187	0.0265472	C20:0
		0.804755	0.00498594	C18:3n6
		-0.711995	0.0208949	C20:1
		-0.706369	0.0224062	C20:3n6
		-0.759823	0.0107677	C20:4n6
		0.793484	0.00615036	ASP
		0.838256	0.00245134	THR
		0.840194	0.00234174	SER
		0.80661	0.00481061	GLU
		0.842648	0.0022081	GLY
		0.828897	0.0030334	ALA
		0.822527	0.00348245	VAL
		0.918916	0.000171325	MET
		0.832335	0.00280919	ILE
		0.826862	0.00317208	LEU
		0.840766	0.0023101	TYR
		0.820462	0.00363776	PHE
		0.797573	0.00570771	HIS
		0.825407	0.00327391	LYS
		0.83874	0.00242366	ARG
ENSSSCG00000039272	1.25447	0.758106	0.011054	Backfat thickness (cm)
		0.844857	0.00209255	Color Score
		0.652869	0.0407014	Density of myofiber
		-0.684552	0.0289801	C16:1
		0.670527	0.0338374	C18:1n9t
		0.75615	0.0113865	C18:2n6t
		-0.68049	0.0303342	C18:2n6c
		0.675788	0.031955	C18:3n6
		-0.736001	0.0152316	C20:3n6
		-0.644479	0.0442681	C22:1n9
		-0.738998	0.0146095	C20:4n6
		0.651857	0.0411211	ASP
		0.664744	0.0359914	THR
		0.657823	0.0386888	SER
		0.679922	0.0305269	GLU
		0.698648	0.0246009	GLY
		0.677903	0.0312191	ALA
		0.650377	0.04174	CYS
		0.667097	0.0351041	VAL
		0.672408	0.0331559	ILE
		0.673505	0.0327629	LEU
		0.670156	0.0339727	TYR
		0.665695	0.035631	PHE
		0.650682	0.0416118	HIS
		0.657545	0.0388002	LYS
		0.675037	0.0322192	ARG
ENSSSCG00000008443	0.953974	0.646216	0.043513	pH 45 min
		-0.647983	0.0427542	Drip loss (%)
		-0.770766	0.00906462	Lean meat percentage (%)
		0.847243	0.00197274	Intramuscular fat (%)
		0.707525	0.0220897	Color Score
		-0.766475	0.00970795	Longissimus dorsi muscle area (cm2)
		0.749521	0.0125659	Density of myofiber
		0.866895	0.00116585	C10:0
		0.855631	0.00159067	C12:0
		0.898768	0.000405961	C14:0
		0.795233	0.00595818	C16:0
		-0.791424	0.00638236	C16:1
		-0.640815	0.0458894	C18:0
		0.823832	0.00338681	C18:1n9t
		0.807971	0.00468483	C18:1n9c
		0.726449	0.0173371	C18:2n6t
		-0.910874	0.000247612	C18:2n6c
		0.823018	0.00344627	C18:3n6
		-0.661261	0.0373324	C20:1
		-0.943311	4.21823e-05	C20:3n6
		-0.765004	0.00993555	C22:1n9
		-0.886766	0.000626057	C20:4n6
		0.840671	0.00231531	ASP
		0.805969	0.00487068	THR
		0.806286	0.00484093	SER
		0.831806	0.00284288	GLU
		0.790703	0.00646504	GLY
		0.804051	0.00505356	ALA
		0.876027	0.000887499	CYS
		0.799762	0.00548036	VAL
		0.730232	0.0164804	MET
		0.804857	0.00497612	ILE
		0.808522	0.00463459	LEU
		0.812168	0.00431175	TYR
		0.80007	0.00544889	PHE
		0.757626	0.0111349	HIS
		0.808277	0.00465685	LYS
		0.791143	0.00641449	ARG
ENSSSCG00000014347	1.04253	-0.696152	0.0253408	Drip loss (%)
		-0.853943	0.00166284	Lean meat percentage (%)
		-0.819107	0.00374234	Shear force (N)
		0.677124	0.0314887	Intramuscular fat (%)
		-0.762914	0.0102656	Longissimus dorsi muscle area (cm2)
		0.86212	0.00133429	Density of myofiber
		0.695431	0.0255573	C10:0
		0.674152	0.0325325	C12:0
		0.749892	0.0124976	C14:0
		-0.825041	0.0032999	C16:1
		0.826165	0.00322054	C17:0
		0.847035	0.00198297	C18:1n9t
		0.769642	0.00923008	C18:2n6t
		0.745811	0.0132619	C20:0
		0.837719	0.00248236	C18:3n6
		-0.659372	0.0380737	C20:1
		-0.797679	0.00569652	C20:3n6
		0.652641	0.0407957	C20:3n3
		-0.741193	0.0141654	C22:1n9
		-0.852886	0.00170917	C20:4n6
		0.839555	0.0023775	ASP
		0.859262	0.00144319	THR
		0.865454	0.00121497	SER
		0.832079	0.00282549	GLU
		0.846209	0.00202402	GLY
		0.849446	0.00186657	ALA
		0.854476	0.00163979	VAL
		0.867098	0.00115906	MET
		0.855087	0.00161367	ILE
		0.851411	0.00177543	LEU
		0.855413	0.00159986	TYR
		0.854382	0.00164381	PHE
		0.851828	0.00175653	HIS
		0.860716	0.00138703	LYS
		0.858852	0.00145933	ARG
ENSSSCG00000036534	-1.11074	0.653022	0.0406384	Longissimus dorsi muscle area (cm2)
		-0.657083	0.0389852	Density of myofiber
		0.69909	0.0244713	C18:0
		-0.645753	0.0437136	C20:0
		-0.693551	0.0261279	C20:3n3
ENSSSCG00000040849	1.79653	-0.637629	0.047331	Drip loss (%)
		-0.635694	0.0482209	Shear force (N)
		0.75427	0.0117128	Density of myofiber
		-0.718353	0.0192733	C16:1
		0.839058	0.00240554	C17:0
		0.632785	0.04958	C18:2n6t
		0.931493	8.86683e-05	C20:0
		0.672513	0.0331182	C18:3n6
		0.79016	0.00652784	C20:3n3
		-0.654078	0.040204	C22:1n9
		-0.680242	0.0304183	C20:4n6
		0.64662	0.0433387	ASP
		0.677506	0.0313561	THR
		0.678384	0.0310532	SER
		0.656627	0.0391687	GLU
		0.707536	0.0220867	GLY
		0.687681	0.0279654	ALA
		0.696539	0.0252249	VAL
		0.688046	0.0278486	ILE
		0.685832	0.028562	LEU
		0.678459	0.0310275	TYR
		0.694521	0.0258323	PHE
		0.740208	0.0143635	HIS
		0.683066	0.0294705	LYS
		0.700415	0.0240861	ARG
ENSSSCG00000006940	1.29576	-0.697233	0.0250185	Drip loss (%)
		-0.786864	0.00691802	Lean meat percentage (%)
		-0.676671	0.0316462	Shear force (N)
		-0.749416	0.0125853	Longissimus dorsi muscle area (cm2)
		0.816369	0.00396015	Density of myofiber
		-0.666806	0.0352129	Diameter of myofiber (μm)
		-0.741088	0.0141864	C16:1
		0.772334	0.00883722	C17:0
		0.808033	0.00467916	C18:1n9t
		0.822131	0.00351186	C18:2n6t
		0.786876	0.00691661	C20:0
		0.753884	0.0117805	C18:3n6
		0.651861	0.0411196	C20:3n3
		-0.711086	0.0211342	C20:4n6
		0.747298	0.0129797	ASP
		0.783437	0.00734102	THR
		0.788722	0.00669611	SER
		0.747995	0.012849	GLU
		0.786784	0.00692763	GLY
		0.774796	0.00848846	ALA
		0.77727	0.00814771	VAL
		0.842647	0.00220814	MET
		0.781145	0.00763386	ILE
		0.776013	0.00831964	LEU
		0.789672	0.00658453	TYR
		0.774161	0.00857746	PHE
		0.771906	0.00889889	HIS
		0.77822	0.00801953	LYS
		0.786086	0.00701243	ARG
ENSSSCG00000028530	0.990181	-0.846002	0.00203442	Drip loss (%)
		-0.881074	0.00075634	Lean meat percentage (%)
		-0.774203	0.00857148	Shear force (N)
		0.830628	0.00291898	Intramuscular fat (%)
		-0.927922	0.000108174	Longissimus dorsi muscle area (cm2)
		0.947187	3.1926e-05	Density of myofiber
		-0.762109	0.0103948	Diameter of myofiber (μm)
		0.758193	0.0110394	C10:0
		0.745525	0.0133166	C12:0
		0.810186	0.00448516	C14:0
		-0.9257	0.00012181	C16:1
		0.850509	0.00181689	C17:0
		0.938174	5.93042e-05	C18:1n9t
		0.826109	0.00322452	C18:1n9c
		0.902629	0.000349156	C18:2n6t
		-0.711794	0.0209476	C18:2n6c
		0.781609	0.00757387	C20:0
		0.944739	3.81553e-05	C18:3n6
		-0.716833	0.0196525	C20:1
		-0.862492	0.00132059	C20:3n6
		-0.806285	0.00484098	C22:1n9
		-0.897387	0.000427833	C20:4n6
		0.941696	4.71041e-05	ASP
		0.940922	4.96087e-05	THR
		0.941274	4.84582e-05	SER
		0.942865	4.34995e-05	GLU
		0.949616	2.65237e-05	GLY
		0.944067	4.00139e-05	ALA
		0.705977	0.0225143	CYS
		0.945043	3.7338e-05	VAL
		0.883134	0.000707116	MET
		0.945562	3.59702e-05	ILE
		0.946208	3.43201e-05	LEU
		0.94935	2.70801e-05	TYR
		0.94282	4.36344e-05	PHE
		0.935735	6.90224e-05	HIS
		0.9419	4.64586e-05	LYS
		0.942017	4.60924e-05	ARG
ENSSSCG00000023792	1.08013	-0.834749	0.00265904	Drip loss (%)
		-0.779404	0.0078618	Lean meat percentage (%)
		-0.761319	0.0105225	Shear force (N)
		0.753728	0.0118079	Intramuscular fat (%)
		0.708715	0.0217671	Color Score
		-0.850021	0.00183957	Longissimus dorsi muscle area (cm2)
		0.844835	0.00209366	Density of myofiber
		-0.7056	0.0226186	Diameter of myofiber (μm)
		0.680483	0.0303366	C10:0
		0.689643	0.0273417	C12:0
		0.768599	0.00938562	C14:0
		-0.86737	0.00115	C16:1
		0.780589	0.00770618	C17:0
		0.847403	0.0019649	C18:1n9t
		0.734215	0.015611	C18:1n9c
		0.818518	0.00378843	C18:2n6t
		-0.796956	0.00577303	C18:2n6c
		0.710735	0.021227	C20:0
		0.867148	0.00115737	C18:3n6
		-0.874751	0.000923129	C20:3n6
		-0.877379	0.000850871	C22:1n9
		-0.930497	9.3821e-05	C20:4n6
		0.864344	0.00125378	ASP
		0.846685	0.00200031	THR
		0.846808	0.0019942	SER
		0.862936	0.00130434	GLU
		0.864382	0.00125244	GLY
		0.856592	0.00155061	ALA
		0.639667	0.0464052	CYS
		0.858827	0.0014603	VAL
		0.751192	0.0122609	MET
		0.85725	0.00152362	ILE
		0.8599	0.00141836	LEU
		0.861277	0.00136579	TYR
		0.856014	0.00157461	PHE
		0.853265	0.00169247	HIS
		0.853131	0.00169835	LYS
		0.850722	0.00180705	ARG
ENSSSCG00000036789	1.14557	-0.761451	0.0105012	Drip loss (%)
		-0.880192	0.000778176	Lean meat percentage (%)
		-0.789605	0.00659234	Shear force (N)
		0.805785	0.00488804	Intramuscular fat (%)
		-0.873175	0.000968552	Longissimus dorsi muscle area (cm2)
		0.92858	0.000104365	Density of myofiber
		-0.690421	0.0270969	Diameter of myofiber (μm)
		0.760458	0.0106632	C10:0
		0.746643	0.0131036	C12:0
		0.811595	0.00436142	C14:0
		-0.882752	0.000716068	C16:1
		0.816171	0.00397625	C17:0
		0.915559	0.00020067	C18:1n9t
		0.761332	0.0105206	C18:1n9c
		0.870604	0.00104612	C18:2n6t
		-0.687486	0.0280279	C18:2n6c
		0.764859	0.00995824	C20:0
		0.911789	0.000237873	C18:3n6
		-0.66782	0.0348342	C20:1
		-0.881359	0.00074938	C20:3n6
		-0.792133	0.00630185	C22:1n9
		-0.900312	0.000382496	C20:4n6
		0.912021	0.000235442	ASP
		0.913112	0.000224281	THR
		0.915008	0.000205822	SER
		0.910326	0.000253591	GLU
		0.915478	0.000201424	GLY
		0.912295	0.000232609	ALA
		0.673193	0.0328745	CYS
		0.913809	0.000217362	VAL
		0.873114	0.000970336	MET
		0.915382	0.000202318	ILE
		0.915363	0.000202497	LEU
		0.919845	0.000163799	TYR
		0.911773	0.000238042	PHE
		0.900558	0.000378847	HIS
		0.913449	0.000220916	LYS
		0.911596	0.000239902	ARG
ENSSSCG00000010283	1.01785	-0.768752	0.00936269	Drip loss (%)
		-0.861298	0.00136498	Lean meat percentage (%)
		-0.951894	2.21041e-05	Shear force (N)
		0.781142	0.00763432	Intramuscular fat (%)
		-0.795499	0.00592931	Longissimus dorsi muscle area (cm2)
		0.881547	0.000744819	Density of myofiber
		-0.732518	0.0159773	Diameter of myofiber (μm)
		0.760314	0.0106869	C10:0
		0.739252	0.0145576	C12:0
		0.822146	0.00351076	C14:0
		-0.867862	0.00113374	C16:1
		0.877065	0.000859274	C17:0
		0.84957	0.00186072	C18:1n9t
		0.759389	0.0108396	C18:1n9c
		0.751203	0.0122589	C18:2n6t
		-0.718975	0.0191194	C18:2n6c
		0.76531	0.00988801	C20:0
		0.899912	0.000388477	C18:3n6
		-0.70796	0.0219715	C20:1
		-0.886638	0.000628789	C20:3n6
		0.673561	0.0327429	C20:3n3
		-0.911399	0.000241992	C22:1n9
		-0.893464	0.00049468	C20:4n6
		0.897378	0.000427986	ASP
		0.893298	0.000497674	THR
		0.895367	0.000461374	SER
		0.892736	0.00050789	GLU
		0.89353	0.000493509	GLY
		0.896604	0.000440621	ALA
		0.902787	0.000346972	VAL
		0.805492	0.0049157	MET
		0.89825	0.000414076	ILE
		0.898603	0.000408538	LEU
		0.890485	0.000550329	TYR
		0.902876	0.000345741	PHE
		0.909815	0.000259252	HIS
		0.901077	0.000371246	LYS
		0.897886	0.000419834	ARG
ENSSSCG00000000504	0.975583	0.646628	0.0433352	pH 45 min
		-0.743619	0.0136855	Drip loss (%)
		-0.718177	0.0193169	Lean meat percentage (%)
		0.648981	0.0423291	Intramuscular fat (%)
		0.783038	0.00739136	Color Score
		-0.734525	0.0155445	Longissimus dorsi muscle area (cm2)
		0.690966	0.0269264	Density of myofiber
		0.65251	0.0408501	C10:0
		0.657943	0.0386411	C14:0
		-0.74765	0.0129135	C16:1
		0.835503	0.00261339	C18:1n9t
		0.745439	0.0133331	C18:1n9c
		0.869078	0.00109424	C18:2n6t
		-0.825132	0.00329345	C18:2n6c
		0.775992	0.00832244	C18:3n6
		-0.736188	0.0151922	C20:1
		-0.88438	0.000678483	C20:3n6
		-0.700397	0.0240914	C22:1n9
		-0.852274	0.00173645	C20:4n6
		0.774258	0.00856383	ASP
		0.779832	0.0078053	THR
		0.777963	0.00805408	SER
		0.787238	0.0068729	GLU
		0.782372	0.00747606	GLY
		0.777295	0.00814432	ALA
		0.869662	0.00107564	CYS
		0.763612	0.0101546	VAL
		0.79819	0.00564294	MET
		0.776611	0.00823756	ILE
		0.776079	0.00831057	LEU
		0.785707	0.00705884	TYR
		0.76286	0.0102742	PHE
		0.710343	0.0213312	HIS
		0.769463	0.00925667	LYS
		0.772485	0.00881558	ARG
ENSSSCG00000034773	0.993973	-0.766481	0.00970698	Lean meat percentage (%)
		-0.85018	0.00183213	Shear force (N)
		-0.663661	0.036405	Longissimus dorsi muscle area (cm2)
		0.819486	0.00371282	Density of myofiber
		-0.632654	0.0496416	Diameter of myofiber (μm)
		-0.7488	0.012699	C16:1
		0.855178	0.00160979	C17:0
		0.739897	0.0144264	C18:1n9t
		0.68684	0.0282357	C18:2n6t
		0.860101	0.00141059	C20:0
		0.761788	0.0104467	C18:3n6
		-0.715164	0.0200753	C20:3n6
		0.764607	0.00999773	C20:3n3
		-0.749065	0.0126499	C22:1n9
		-0.781995	0.00752427	C20:4n6
		0.752637	0.0120013	ASP
		0.774999	0.00846005	THR
		0.779941	0.00779098	SER
		0.749665	0.0125394	GLU
		0.779247	0.00788263	GLY
		0.773439	0.00867946	ALA
		0.78243	0.0074686	VAL
		0.750512	0.0123843	MET
		0.778082	0.00803811	ILE
		0.774983	0.00846234	LEU
		0.77236	0.00883342	TYR
		0.781302	0.00761361	PHE
		0.80187	0.00526753	HIS
		0.77976	0.00781481	LYS
		0.784585	0.00719724	ARG
ENSSSCG00000024676	1.45666	-0.775842	0.00834321	Drip loss (%)
		-0.826792	0.00317691	Lean meat percentage (%)
		-0.78301	0.00739494	Shear force (N)
		0.766657	0.00967989	Intramuscular fat (%)
		0.704507	0.0229225	Color Score
		-0.781766	0.00755367	Longissimus dorsi muscle area (cm2)
		0.886614	0.000629314	Density of myofiber
		0.681115	0.030123	C10:0
		0.682787	0.0295634	C12:0
		0.763681	0.0101436	C14:0
		-0.907684	0.000283885	C16:1
		0.849356	0.00187084	C17:0
		0.863589	0.00128072	C18:1n9t
		0.720123	0.0188376	C18:1n9c
		0.803925	0.00506579	C18:2n6t
		-0.794087	0.00608363	C18:2n6c
		0.739476	0.0145121	C20:0
		0.892509	0.000512064	C18:3n6
		-0.711543	0.0210137	C20:1
		-0.851633	0.00176534	C20:3n6
		-0.84681	0.0019941	C22:1n9
		-0.924294	0.000131064	C20:4n6
		0.886702	0.000627431	ASP
		0.890261	0.000554693	THR
		0.892291	0.000516088	SER
		0.885666	0.000649851	GLU
		0.895746	0.000454942	GLY
		0.893239	0.000498742	ALA
		0.896887	0.000435971	VAL
		0.823454	0.00341432	MET
		0.89449	0.000476515	ILE
		0.893855	0.000487709	LEU
		0.891541	0.000530102	TYR
		0.896597	0.000440743	PHE
		0.901887	0.000359596	HIS
		0.895992	0.000450807	LYS
		0.896506	0.000442241	ARG
ENSSSCG00000003805	1.37103	0.864822	0.00123695	pH 45 min
		-0.773645	0.00865029	Drip loss (%)
		-0.732026	0.0160847	Lean meat percentage (%)
		-0.63528	0.0484127	Shear force (N)
		0.787851	0.0067995	Intramuscular fat (%)
		-0.864067	0.00126363	Longissimus dorsi muscle area (cm2)
		0.859949	0.00141645	Density of myofiber
		0.633463	0.049261	C10:0
		0.664247	0.0361806	C14:0
		-0.893112	0.000501043	C16:1
		0.709334	0.0216007	C17:0
		0.856299	0.00156274	C18:1n9t
		0.858809	0.00146103	C18:1n9c
		0.82022	0.00365627	C18:2n6t
		-0.656424	0.0392503	C18:2n6c
		0.673668	0.0327047	C20:0
		0.881323	0.000750268	C18:3n6
		-0.740394	0.0143259	C20:1
		-0.808803	0.00460913	C20:3n6
		0.651807	0.041142	C20:3n3
		-0.676826	0.0315925	C22:1n9
		-0.812491	0.00428398	C20:4n6
		0.868468	0.00111391	ASP
		0.903166	0.000341744	THR
		0.900235	0.000383637	SER
		0.887346	0.000613776	GLU
		0.897755	0.00042193	GLY
		0.899454	0.000395415	ALA
		0.792636	0.00624515	CYS
		0.89263	0.000509824	VAL
		0.891443	0.000531957	MET
		0.896052	0.000449802	ILE
		0.893766	0.000489281	LEU
		0.885976	0.000643088	TYR
		0.895555	0.000458173	PHE
		0.884389	0.000678285	HIS
		0.895114	0.000465707	LYS
		0.906758	0.000295113	ARG
ENSSSCG00000035037	1.77198	-0.63733	0.0474675	Drip loss (%)
		-0.806565	0.00481481	Lean meat percentage (%)
		-0.660281	0.0377157	Longissimus dorsi muscle area (cm2)
		0.762798	0.0102841	Density of myofiber
		-0.673343	0.0328206	C16:1
		0.824966	0.00330525	C18:1n9t
		0.891439	0.000532036	C18:2n6t
		0.719913	0.0188889	C18:3n6
		-0.745378	0.0133448	C20:1
		0.710018	0.0214177	ASP
		0.764493	0.0100157	THR
		0.768312	0.00942866	SER
		0.720358	0.0187804	GLU
		0.764744	0.00997621	GLY
		0.749734	0.0125267	ALA
		0.743784	0.0136533	VAL
		0.894812	0.000470917	MET
		0.755755	0.0114545	ILE
		0.748005	0.0128471	LEU
		0.768145	0.0094538	TYR
		0.740919	0.0142204	PHE
		0.714618	0.0202149	HIS
		0.748561	0.0127434	LYS
		0.762342	0.0103573	ARG
ENSSSCG00000004177	-0.973934	-0.677842	0.0312401	pH 45 min
		0.80114	0.00534051	Lean meat percentage (%)
		-0.810984	0.00441481	Intramuscular fat (%)
		0.644176	0.044401	Longissimus dorsi muscle area (cm2)
		-0.808888	0.00460138	Density of myofiber
		-0.730331	0.0164585	C10:0
		-0.695887	0.0254203	C12:0
		-0.670764	0.0337508	C14:0
		0.734299	0.0155929	C16:1
		-0.64873	0.0424358	C17:0
		0.734724	0.0155022	C18:0
		-0.789921	0.00655553	C18:1n9t
		-0.790374	0.00650301	C18:1n9c
		-0.739439	0.0145195	C18:2n6t
		-0.781866	0.00754088	C18:3n6
		0.815691	0.00401544	C20:1
		-0.78377	0.00729907	ASP
		-0.788939	0.00667045	THR
		-0.787463	0.0068459	SER
		-0.785141	0.00712838	GLU
		-0.781574	0.00757842	GLY
		-0.784021	0.00726758	ALA
		-0.678593	0.0309814	CYS
		-0.781282	0.00761612	VAL
		-0.765978	0.0097844	MET
		-0.784878	0.00716097	ILE
		-0.784041	0.00726512	LEU
		-0.790795	0.00645445	TYR
		-0.78073	0.00768781	PHE
		-0.762417	0.0103452	HIS
		-0.783108	0.00738258	LYS
		-0.780619	0.00770222	ARG
ENSSSCG00000017215	1.28304	-0.734839	0.0154776	Drip loss (%)
		-0.647992	0.0427503	Lean meat percentage (%)
		-0.792022	0.00631444	Shear force (N)
		0.744258	0.0135611	Intramuscular fat (%)
		-0.717352	0.0195224	Longissimus dorsi muscle area (cm2)
		0.766589	0.00969038	Density of myofiber
		0.703147	0.023305	C14:0
		-0.837852	0.00247469	C16:1
		0.850558	0.00181462	C17:0
		0.678091	0.0311541	C18:1n9t
		0.738597	0.0146918	C18:1n9c
		-0.707667	0.022051	C18:2n6c
		0.718512	0.0192337	C20:0
		0.806606	0.00481096	C18:3n6
		-0.751164	0.012266	C20:3n6
		0.681042	0.0301478	C20:3n3
		-0.871352	0.00102309	C22:1n9
		-0.797011	0.00576717	C20:4n6
		0.796408	0.00583151	ASP
		0.791216	0.00640623	THR
		0.79017	0.00652666	SER
		0.796717	0.00579842	GLU
		0.794049	0.00608778	GLY
		0.802255	0.00522932	ALA
		0.81084	0.00442743	VAL
		0.637098	0.0475741	MET
		0.798461	0.00561473	ILE
		0.800307	0.00542477	LEU
		0.776253	0.00828653	TYR
		0.814169	0.00414161	PHE
		0.848782	0.00189812	HIS
		0.805417	0.00492283	LYS
		0.805653	0.00490048	ARG
ENSSSCG00000033456	1.11691	-0.74342	0.0137245	Drip loss (%)
		-0.724453	0.0178012	Lean meat percentage (%)
		-0.735533	0.0153305	Longissimus dorsi muscle area (cm2)
		0.791148	0.00641395	Density of myofiber
		-0.801322	0.00532228	C16:1
		0.738327	0.0147474	C17:0
		0.796415	0.00583068	C18:1n9t
		0.811805	0.00434312	C18:2n6t
		0.699062	0.0244795	C20:0
		0.765567	0.00984802	C18:3n6
		-0.667964	0.0347808	C20:3n6
		-0.637595	0.0473465	C22:1n9
		-0.800457	0.0054095	C20:4n6
		0.757362	0.0111796	ASP
		0.778884	0.0079309	THR
		0.782174	0.00750141	SER
		0.759764	0.0107774	GLU
		0.789787	0.00657115	GLY
		0.777416	0.00812793	ALA
		0.778294	0.00800973	VAL
		0.788573	0.00671363	MET
		0.780639	0.00769961	ILE
		0.777588	0.00810465	LEU
		0.788067	0.00677371	TYR
		0.775905	0.00833445	PHE
		0.775564	0.00838165	HIS
		0.778006	0.00804831	LYS
		0.784643	0.0071901	ARG
ENSSSCG00000001825	1.27886	-0.749552	0.0125601	Drip loss (%)
		-0.801782	0.00527628	Lean meat percentage (%)
		-0.855134	0.00161166	Shear force (N)
		-0.742695	0.0138669	Longissimus dorsi muscle area (cm2)
		0.853457	0.00168403	Density of myofiber
		-0.700213	0.0241445	Diameter of myofiber (μm)
		-0.809494	0.00454691	C16:1
		0.860004	0.00141432	C17:0
		0.813195	0.00422378	C18:1n9t
		0.798671	0.00559287	C18:2n6t
		0.856655	0.00154803	C20:0
		0.820616	0.00362597	C18:3n6
		-0.750824	0.0123275	C20:3n6
		0.714401	0.0202704	C20:3n3
		-0.784188	0.00724669	C22:1n9
		-0.82537	0.00327655	C20:4n6
		0.807373	0.00473985	ASP
		0.830574	0.00292249	THR
		0.833625	0.00272825	SER
		0.81052	0.00445566	GLU
		0.843729	0.00215099	GLY
		0.832175	0.00281934	ALA
		0.837266	0.00250876	VAL
		0.809479	0.00454823	MET
		0.835395	0.00261989	ILE
		0.832561	0.00279486	LEU
		0.832671	0.00278792	TYR
		0.835305	0.0026253	PHE
		0.848513	0.00191102	HIS
		0.832596	0.00279269	LYS
		0.841119	0.00229069	ARG
ENSSSCG00000035521	1.00941	-0.63477	0.0486498	Drip loss (%)
		-0.670275	0.0339292	Lean meat percentage (%)
		-0.706813	0.0222842	Shear force (N)
		0.637187	0.0475331	Color Score
		0.70943	0.0215748	Density of myofiber
		-0.664916	0.0359261	C16:1
		0.674616	0.0323681	C17:0
		0.695577	0.0255133	C18:1n9t
		0.753434	0.0118598	C18:2n6t
		0.710419	0.0213108	C20:0
		0.681652	0.0299426	C18:3n6
		-0.66338	0.0365128	C20:3n6
		-0.698425	0.0246663	C22:1n9
		-0.72998	0.0165367	C20:4n6
		0.664115	0.036231	ASP
		0.675005	0.0322305	THR
		0.675542	0.0320414	SER
		0.672486	0.033128	GLU
		0.707734	0.0220329	GLY
		0.684544	0.0289827	ALA
		0.685973	0.0285161	VAL
		0.643616	0.0446465	MET
		0.686576	0.0283208	ILE
		0.685572	0.0286466	LEU
		0.690379	0.0271101	TYR
		0.681561	0.0299732	PHE
		0.687127	0.0281431	HIS
		0.675742	0.0319712	LYS
		0.686809	0.0282455	ARG
ENSSSCG00000032761	1.35449	-0.741739	0.0140565	Drip loss (%)
		-0.826428	0.0032022	Lean meat percentage (%)
		-0.662356	0.0369071	Shear force (N)
		0.877354	0.000851522	Intramuscular fat (%)
		0.690632	0.0270308	Color Score
		-0.848732	0.00190054	Longissimus dorsi muscle area (cm2)
		0.823272	0.00342766	Density of myofiber
		0.880455	0.000771619	C10:0
		0.875827	0.000893015	C12:0
		0.920902	0.000155529	C14:0
		0.756006	0.0114114	C16:0
		-0.860935	0.0013787	C16:1
		0.643976	0.0444883	C17:0
		-0.650349	0.0417515	C18:0
		0.884332	0.000679581	C18:1n9t
		0.847693	0.00195068	C18:1n9c
		0.795493	0.00592993	C18:2n6t
		-0.907486	0.000286263	C18:2n6c
		0.88449	0.000676006	C18:3n6
		-0.7034	0.0232335	C20:1
		-0.938455	5.8251e-05	C20:3n6
		-0.795123	0.00597012	C22:1n9
		-0.916393	0.000193061	C20:4n6
		0.899476	0.000395083	ASP
		0.86744	0.00114767	THR
		0.868022	0.00112848	SER
		0.890478	0.000550461	GLU
		0.857835	0.00149994	GLY
		0.867304	0.00115218	ALA
		0.860362	0.00140057	CYS
		0.864783	0.00123833	VAL
		0.787598	0.00682976	MET
		0.868484	0.0011134	ILE
		0.871905	0.00100633	LEU
		0.876978	0.000861616	TYR
		0.864175	0.00125979	PHE
		0.829589	0.00298732	HIS
		0.870712	0.00104277	LYS
		0.855473	0.00159731	ARG
ENSSSCG00000009303	-0.971743	0.82958	0.0029879	Lean meat percentage (%)
		-0.809301	0.00456419	Intramuscular fat (%)
		0.705392	0.0226762	Longissimus dorsi muscle area (cm2)
		-0.850064	0.00183758	Density of myofiber
		-0.743143	0.0137788	C10:0
		-0.71667	0.0196936	C12:0
		-0.692546	0.0264362	C14:0
		0.742331	0.0139389	C16:1
		-0.720672	0.018704	C17:0
		0.789448	0.00661073	C18:0
		-0.80495	0.00496726	C18:1n9t
		-0.776745	0.0082193	C18:1n9c
		-0.745932	0.0132387	C18:2n6t
		-0.798963	0.00556262	C18:3n6
		0.760082	0.0107249	C20:1
		-0.801894	0.00526512	ASP
		-0.80837	0.0046484	THR
		-0.808139	0.00466949	SER
		-0.800147	0.00544098	GLU
		-0.800888	0.00536589	GLY
		-0.802765	0.00517893	ALA
		-0.803212	0.00513516	VAL
		-0.786702	0.00693756	MET
		-0.805144	0.00494879	ILE
		-0.804238	0.00503555	LEU
		-0.811371	0.00438094	TYR
		-0.801863	0.00526818	PHE
		-0.790364	0.00650419	HIS
		-0.803647	0.00509271	LYS
		-0.800635	0.00539147	ARG
ENSSSCG00000001834	1.35794	-0.751321	0.0122375	Drip loss (%)
		-0.744292	0.0135545	Lean meat percentage (%)
		-0.649004	0.0423197	Shear force (N)
		0.632117	0.0498958	Intramuscular fat (%)
		-0.799371	0.00552048	Longissimus dorsi muscle area (cm2)
		0.853793	0.00166935	Density of myofiber
		-0.655447	0.0396454	Diameter of myofiber (μm)
		-0.828059	0.00308998	C16:1
		0.845278	0.00207102	C17:0
		0.79854	0.00560646	C18:1n9t
		0.785027	0.00714257	C18:2n6t
		0.844166	0.0021282	C20:0
		0.799043	0.0055543	C18:3n6
		-0.678068	0.0311619	C20:3n6
		0.666471	0.0353385	C20:3n3
		-0.684264	0.0290746	C22:1n9
		-0.806876	0.00478586	C20:4n6
		0.790635	0.00647288	ASP
		0.808073	0.00467548	THR
		0.811446	0.0043744	SER
		0.790139	0.00653019	GLU
		0.820414	0.00364143	GLY
		0.809172	0.0045758	ALA
		0.814887	0.00408172	VAL
		0.784228	0.00724179	MET
		0.812621	0.00427279	ILE
		0.810672	0.00444222	LEU
		0.81613	0.00397959	TYR
		0.812242	0.00430538	PHE
		0.826885	0.00317049	HIS
		0.810858	0.00442585	LYS
		0.816381	0.00395917	ARG
ENSSSCG00000032996	1.52689	-0.694263	0.0259106	Lean meat percentage (%)
		-0.681463	0.0300062	Shear force (N)
		0.870433	0.00105145	Intramuscular fat (%)
		-0.695763	0.0254575	Longissimus dorsi muscle area (cm2)
		0.714989	0.02012	Density of myofiber
		0.849131	0.00188149	C10:0
		0.902369	0.000352793	C12:0
		0.925907	0.000120488	C14:0
		0.868441	0.0011148	C16:0
		-0.752759	0.0119796	C16:1
		0.662082	0.0370134	C17:0
		-0.723006	0.018143	C18:0
		0.684062	0.0291412	C18:1n9t
		0.756012	0.0114102	C18:1n9c
		-0.854681	0.00163101	C18:2n6c
		0.774599	0.00851588	C18:3n6
		-0.860381	0.00139984	C20:3n6
		-0.842286	0.00222743	C22:1n9
		-0.817393	0.00387762	C20:4n6
		0.793605	0.00613698	ASP
		0.730813	0.0163515	THR
		0.731134	0.0162808	SER
		0.773073	0.0087315	GLU
		0.721095	0.0186014	GLY
		0.740137	0.0143779	ALA
		0.68738	0.028062	CYS
		0.747723	0.0128998	VAL
		0.739849	0.0144363	ILE
		0.747267	0.0129857	LEU
		0.736481	0.0151307	TYR
		0.748442	0.0127656	PHE
		0.744198	0.0135727	HIS
[truncated: 4,591 more rows]
