# Supplementary material for: Comparative transcriptome analysis of longissimus dorsi muscle reveal potential genes affecting meat trait in Chinese indigenous Xiang pig
Source: Sci Rep. 2024 Apr 11;14:8486. doi: 10.1038/s41598-024-58971-2 (PMC11009340; doi:10.1038/s41598-024-58971-2)
Supplement: Supplementary file 9 — Supplementary Table 9. [file 41598_2024_58971_MOESM9_ESM.xlsx]

## Sheet: QTLs
Table S9. Comparison of DEGs with QTLs affecting meat quality.
gene_ID	chr	start	end	QTL_ID	QTL_chr	QTL_start	QTL_end	trait_ID	Trait
ENSSSCG00000004022	1	2203606	2522599	QTL_ID=156865	1	0	29405363	trait_ID=251	Oleic acid content
ENSSSCG00000004022	1	2203606	2522599	QTL_ID=156915	1	0	29405363	trait_ID=529	Monounsaturated fatty acid content
ENSSSCG00000004022	1	2203606	2522599	QTL_ID=3221	1	0	29405363	trait_ID=86	Loin muscle area
ENSSSCG00000004022	1	2203606	2522599	QTL_ID=21352	1	0	29405363	trait_ID=86	Loin muscle area
ENSSSCG00000004022	1	2203606	2522599	QTL_ID=2793	1	0	29405363	trait_ID=567	Diameter of angular fibers
ENSSSCG00000004022	1	2203606	2522599	QTL_ID=38049	1	0	214264695	trait_ID=17	Marbling
ENSSSCG00000004022	1	2203606	2522599	QTL_ID=38072	1	0	251917905	trait_ID=86	Loin muscle area
ENSSSCG00000004022	1	2203606	2522599	QTL_ID=38050	1	0	251917905	trait_ID=780	Loin fat percentage
ENSSSCG00000004022	1	2203606	2522599	QTL_ID=38073	1	0	251917905	trait_ID=52	Muscle moisture percentage
ENSSSCG00000004332	1	57899808	58281430	QTL_ID=7737	1	56730836	58595566	trait_ID=37	Drip loss
ENSSSCG00000004332	1	57899808	58281430	QTL_ID=7922	1	56730836	58595566	trait_ID=37	Drip loss
ENSSSCG00000004332	1	57899808	58281430	QTL_ID=7929	1	56730836	58595566	trait_ID=37	Drip loss
ENSSSCG00000004332	1	57899808	58281430	QTL_ID=7956	1	56730836	58595566	trait_ID=37	Drip loss
ENSSSCG00000004332	1	57899808	58281430	QTL_ID=7987	1	56730836	58595566	trait_ID=37	Drip loss
ENSSSCG00000004332	1	57899808	58281430	QTL_ID=8096	1	56730836	58595566	trait_ID=37	Drip loss
ENSSSCG00000004332	1	57899808	58281430	QTL_ID=8201	1	56730836	58595566	trait_ID=37	Drip loss
ENSSSCG00000004332	1	57899808	58281430	QTL_ID=8243	1	56730836	58595566	trait_ID=37	Drip loss
ENSSSCG00000004332	1	57899808	58281430	QTL_ID=8335	1	56730836	58595566	trait_ID=37	Drip loss
ENSSSCG00000004332	1	57899808	58281430	QTL_ID=8346	1	56730836	58595566	trait_ID=37	Drip loss
ENSSSCG00000004332	1	57899808	58281430	QTL_ID=8496	1	56730836	58595566	trait_ID=37	Drip loss
ENSSSCG00000004332	1	57899808	58281430	QTL_ID=8505	1	56730836	58595566	trait_ID=37	Drip loss
ENSSSCG00000004332	1	57899808	58281430	QTL_ID=31524	1	54471643	63920806	trait_ID=7289	Muscle pH
ENSSSCG00000004332	1	57899808	58281430	QTL_ID=38049	1	0	214264695	trait_ID=17	Marbling
ENSSSCG00000004332	1	57899808	58281430	QTL_ID=38072	1	0	251917905	trait_ID=86	Loin muscle area
ENSSSCG00000004332	1	57899808	58281430	QTL_ID=38050	1	0	251917905	trait_ID=780	Loin fat percentage
ENSSSCG00000004332	1	57899808	58281430	QTL_ID=38073	1	0	251917905	trait_ID=52	Muscle moisture percentage
ENSSSCG00000004332	1	57899808	58281430	QTL_ID=5670	1	5379030	168363639	trait_ID=2	Average backfat thickness
ENSSSCG00000004332	1	57899808	58281430	QTL_ID=5671	1	5379030	198127605	trait_ID=321	Shoulder subcutaneous fat thickness
ENSSSCG00000004332	1	57899808	58281430	QTL_ID=21209	1	7172040	251200701	trait_ID=321	Shoulder subcutaneous fat thickness
ENSSSCG00000004332	1	57899808	58281430	QTL_ID=7751	1	10256017	100390629	trait_ID=37	Drip loss
ENSSSCG00000004332	1	57899808	58281430	QTL_ID=7763	1	10256017	100390629	trait_ID=37	Drip loss
ENSSSCG00000004332	1	57899808	58281430	QTL_ID=7776	1	10256017	100390629	trait_ID=37	Drip loss
ENSSSCG00000004332	1	57899808	58281430	QTL_ID=7815	1	10256017	100390629	trait_ID=37	Drip loss
ENSSSCG00000004332	1	57899808	58281430	QTL_ID=8012	1	10256017	100390629	trait_ID=37	Drip loss
ENSSSCG00000004332	1	57899808	58281430	QTL_ID=8043	1	10256017	100390629	trait_ID=37	Drip loss
ENSSSCG00000004332	1	57899808	58281430	QTL_ID=8110	1	10256017	100390629	trait_ID=37	Drip loss
ENSSSCG00000004332	1	57899808	58281430	QTL_ID=8154	1	10256017	100390629	trait_ID=37	Drip loss
ENSSSCG00000004332	1	57899808	58281430	QTL_ID=8349	1	10256017	100390629	trait_ID=37	Drip loss
ENSSSCG00000004332	1	57899808	58281430	QTL_ID=8411	1	10256017	100390629	trait_ID=37	Drip loss
ENSSSCG00000004332	1	57899808	58281430	QTL_ID=8562	1	10256017	100390629	trait_ID=37	Drip loss
ENSSSCG00000004332	1	57899808	58281430	QTL_ID=21208	1	15061284	247973283	trait_ID=382	Backfat at last rib
ENSSSCG00000004332	1	57899808	58281430	QTL_ID=2787	1	29405363	79968246	trait_ID=7289	Muscle pH
ENSSSCG00000004332	1	57899808	58281430	QTL_ID=868	1	29405363	88574694	trait_ID=216	Ham weight
ENSSSCG00000004332	1	57899808	58281430	QTL_ID=7015	1	29405363	93774423	trait_ID=440	Percentage type IIa fibers
ENSSSCG00000004332	1	57899808	58281430	QTL_ID=5677	1	29405363	198127605	trait_ID=652	Fat to meat ratio
ENSSSCG00000004332	1	57899808	58281430	QTL_ID=5678	1	29405363	198127605	trait_ID=217	Estimated carcass lean content
ENSSSCG00000004332	1	57899808	58281430	QTL_ID=5679	1	29405363	198127605	trait_ID=473	Belly meat content
ENSSSCG00000004332	1	57899808	58281430	QTL_ID=5674	1	29405363	198127605	trait_ID=382	Backfat at last rib
ENSSSCG00000004332	1	57899808	58281430	QTL_ID=5217	1	29405363	248331885	trait_ID=321	Shoulder subcutaneous fat thickness
ENSSSCG00000004332	1	57899808	58281430	QTL_ID=5237	1	29405363	251738604	trait_ID=3	backfat above muscle dorsi
ENSSSCG00000004332	1	57899808	58281430	QTL_ID=3863	1	30301868	93595122	trait_ID=172	Leaf fat weight
ENSSSCG00000004332	1	57899808	58281430	QTL_ID=3980	1	42135735	88574694	trait_ID=422	Meat color a*
ENSSSCG00000004332	1	57899808	58281430	QTL_ID=43	1	52355892	88574694	trait_ID=7	Backfat at tenth rib
ENSSSCG00000004332	1	57899808	58281430	QTL_ID=3838	1	52355892	88574694	trait_ID=53	muscle protein percentage
ENSSSCG00000004332	1	57899808	58281430	QTL_ID=3866	1	56820486	83016363	trait_ID=86	Loin muscle area
ENSSSCG00000004332	1	57899808	58281430	QTL_ID=13265	1	57770782	67883358	trait_ID=322	Liver weight
ENSSSCG00000004399	1	76423355	76467575	QTL_ID=13374	1	75898113	77529752	trait_ID=75	Carcass length
ENSSSCG00000004399	1	76423355	76467575	QTL_ID=38049	1	0	214264695	trait_ID=17	Marbling
ENSSSCG00000004399	1	76423355	76467575	QTL_ID=38072	1	0	251917905	trait_ID=86	Loin muscle area
ENSSSCG00000004399	1	76423355	76467575	QTL_ID=38050	1	0	251917905	trait_ID=780	Loin fat percentage
ENSSSCG00000004399	1	76423355	76467575	QTL_ID=38073	1	0	251917905	trait_ID=52	Muscle moisture percentage
ENSSSCG00000004399	1	76423355	76467575	QTL_ID=5670	1	5379030	168363639	trait_ID=2	Average backfat thickness
ENSSSCG00000004399	1	76423355	76467575	QTL_ID=5671	1	5379030	198127605	trait_ID=321	Shoulder subcutaneous fat thickness
ENSSSCG00000004399	1	76423355	76467575	QTL_ID=21209	1	7172040	251200701	trait_ID=321	Shoulder subcutaneous fat thickness
ENSSSCG00000004399	1	76423355	76467575	QTL_ID=7751	1	10256017	100390629	trait_ID=37	Drip loss
ENSSSCG00000004399	1	76423355	76467575	QTL_ID=7763	1	10256017	100390629	trait_ID=37	Drip loss
ENSSSCG00000004399	1	76423355	76467575	QTL_ID=7776	1	10256017	100390629	trait_ID=37	Drip loss
ENSSSCG00000004399	1	76423355	76467575	QTL_ID=7815	1	10256017	100390629	trait_ID=37	Drip loss
ENSSSCG00000004399	1	76423355	76467575	QTL_ID=8012	1	10256017	100390629	trait_ID=37	Drip loss
ENSSSCG00000004399	1	76423355	76467575	QTL_ID=8043	1	10256017	100390629	trait_ID=37	Drip loss
ENSSSCG00000004399	1	76423355	76467575	QTL_ID=8110	1	10256017	100390629	trait_ID=37	Drip loss
ENSSSCG00000004399	1	76423355	76467575	QTL_ID=8154	1	10256017	100390629	trait_ID=37	Drip loss
ENSSSCG00000004399	1	76423355	76467575	QTL_ID=8349	1	10256017	100390629	trait_ID=37	Drip loss
ENSSSCG00000004399	1	76423355	76467575	QTL_ID=8411	1	10256017	100390629	trait_ID=37	Drip loss
ENSSSCG00000004399	1	76423355	76467575	QTL_ID=8562	1	10256017	100390629	trait_ID=37	Drip loss
ENSSSCG00000004399	1	76423355	76467575	QTL_ID=21208	1	15061284	247973283	trait_ID=382	Backfat at last rib
ENSSSCG00000004399	1	76423355	76467575	QTL_ID=2787	1	29405363	79968246	trait_ID=7289	Muscle pH
ENSSSCG00000004399	1	76423355	76467575	QTL_ID=868	1	29405363	88574694	trait_ID=216	Ham weight
ENSSSCG00000004399	1	76423355	76467575	QTL_ID=7015	1	29405363	93774423	trait_ID=440	Percentage type IIa fibers
ENSSSCG00000004399	1	76423355	76467575	QTL_ID=5677	1	29405363	198127605	trait_ID=652	Fat to meat ratio
ENSSSCG00000004399	1	76423355	76467575	QTL_ID=5678	1	29405363	198127605	trait_ID=217	Estimated carcass lean content
ENSSSCG00000004399	1	76423355	76467575	QTL_ID=5679	1	29405363	198127605	trait_ID=473	Belly meat content
ENSSSCG00000004399	1	76423355	76467575	QTL_ID=5674	1	29405363	198127605	trait_ID=382	Backfat at last rib
ENSSSCG00000004399	1	76423355	76467575	QTL_ID=5217	1	29405363	248331885	trait_ID=321	Shoulder subcutaneous fat thickness
ENSSSCG00000004399	1	76423355	76467575	QTL_ID=5237	1	29405363	251738604	trait_ID=3	backfat above muscle dorsi
ENSSSCG00000004399	1	76423355	76467575	QTL_ID=3863	1	30301868	93595122	trait_ID=172	Leaf fat weight
ENSSSCG00000004399	1	76423355	76467575	QTL_ID=3980	1	42135735	88574694	trait_ID=422	Meat color a*
ENSSSCG00000004399	1	76423355	76467575	QTL_ID=43	1	52355892	88574694	trait_ID=7	Backfat at tenth rib
ENSSSCG00000004399	1	76423355	76467575	QTL_ID=3838	1	52355892	88574694	trait_ID=53	muscle protein percentage
ENSSSCG00000004399	1	76423355	76467575	QTL_ID=3866	1	56820486	83016363	trait_ID=86	Loin muscle area
ENSSSCG00000004399	1	76423355	76467575	QTL_ID=46	1	59886534	88574694	trait_ID=86	Loin muscle area
ENSSSCG00000004399	1	76423355	76467575	QTL_ID=16896	1	59886534	88574694	trait_ID=77	Carcass weight (hot)
ENSSSCG00000004399	1	76423355	76467575	QTL_ID=42	1	59886534	88574694	trait_ID=2	Average backfat thickness
ENSSSCG00000004399	1	76423355	76467575	QTL_ID=16901	1	59886534	115469844	trait_ID=77	Carcass weight (hot)
ENSSSCG00000004399	1	76423355	76467575	QTL_ID=5676	1	59886534	168363639	trait_ID=14	Subcutanous fat area
ENSSSCG00000004399	1	76423355	76467575	QTL_ID=4018	1	64548360	81223353	trait_ID=17	Marbling
ENSSSCG00000026006	1	143493527	143540563	QTL_ID=797	1	134475750	152405850	trait_ID=2	Average backfat thickness
ENSSSCG00000026006	1	143493527	143540563	QTL_ID=844	1	142364994	145233810	trait_ID=7	Backfat at tenth rib
ENSSSCG00000026006	1	143493527	143540563	QTL_ID=869	1	142364994	145233810	trait_ID=321	Shoulder subcutaneous fat thickness
ENSSSCG00000026006	1	143493527	143540563	QTL_ID=870	1	142364994	145233810	trait_ID=322	Liver weight
ENSSSCG00000026006	1	143493527	143540563	QTL_ID=832	1	142364994	145233810	trait_ID=84	Lean meat percentage
ENSSSCG00000026006	1	143493527	143540563	QTL_ID=806	1	142364994	145233810	trait_ID=281	Lean cuts percentage
ENSSSCG00000026006	1	143493527	143540563	QTL_ID=839	1	142364994	145233810	trait_ID=319	External fat on ham
ENSSSCG00000026006	1	143493527	143540563	QTL_ID=838	1	142364994	145233810	trait_ID=223	Dressing percentage
ENSSSCG00000026006	1	143493527	143540563	QTL_ID=834	1	142364994	145233810	trait_ID=221	Backfat weight
ENSSSCG00000026006	1	143493527	143540563	QTL_ID=830	1	142364994	145233810	trait_ID=2	Average backfat thickness
ENSSSCG00000026006	1	143493527	143540563	QTL_ID=12734	1	142364994	145233810	trait_ID=2	Average backfat thickness
ENSSSCG00000026006	1	143493527	143540563	QTL_ID=12735	1	142364994	145233810	trait_ID=2	Average backfat thickness
ENSSSCG00000026006	1	143493527	143540563	QTL_ID=849	1	142364994	145233810	trait_ID=1	Abdominal fat weight
ENSSSCG00000026006	1	143493527	143540563	QTL_ID=3981	1	142364994	150074937	trait_ID=426	Total shear work
ENSSSCG00000026006	1	143493527	143540563	QTL_ID=432	1	143440800	188266050	trait_ID=83	Head weight
ENSSSCG00000026006	1	143493527	143540563	QTL_ID=38049	1	0	214264695	trait_ID=17	Marbling
ENSSSCG00000026006	1	143493527	143540563	QTL_ID=38072	1	0	251917905	trait_ID=86	Loin muscle area
ENSSSCG00000026006	1	143493527	143540563	QTL_ID=38050	1	0	251917905	trait_ID=780	Loin fat percentage
ENSSSCG00000026006	1	143493527	143540563	QTL_ID=38073	1	0	251917905	trait_ID=52	Muscle moisture percentage
ENSSSCG00000026006	1	143493527	143540563	QTL_ID=5670	1	5379030	168363639	trait_ID=2	Average backfat thickness
ENSSSCG00000026006	1	143493527	143540563	QTL_ID=5671	1	5379030	198127605	trait_ID=321	Shoulder subcutaneous fat thickness
ENSSSCG00000026006	1	143493527	143540563	QTL_ID=21209	1	7172040	251200701	trait_ID=321	Shoulder subcutaneous fat thickness
ENSSSCG00000026006	1	143493527	143540563	QTL_ID=21208	1	15061284	247973283	trait_ID=382	Backfat at last rib
ENSSSCG00000026006	1	143493527	143540563	QTL_ID=5677	1	29405363	198127605	trait_ID=652	Fat to meat ratio
ENSSSCG00000026006	1	143493527	143540563	QTL_ID=5678	1	29405363	198127605	trait_ID=217	Estimated carcass lean content
ENSSSCG00000026006	1	143493527	143540563	QTL_ID=5679	1	29405363	198127605	trait_ID=473	Belly meat content
ENSSSCG00000026006	1	143493527	143540563	QTL_ID=5674	1	29405363	198127605	trait_ID=382	Backfat at last rib
ENSSSCG00000026006	1	143493527	143540563	QTL_ID=5217	1	29405363	248331885	trait_ID=321	Shoulder subcutaneous fat thickness
ENSSSCG00000026006	1	143493527	143540563	QTL_ID=5237	1	29405363	251738604	trait_ID=3	backfat above muscle dorsi
ENSSSCG00000026006	1	143493527	143540563	QTL_ID=5676	1	59886534	168363639	trait_ID=14	Subcutanous fat area
ENSSSCG00000026006	1	143493527	143540563	QTL_ID=31809	1	77637333	252814410	trait_ID=198	Skin thickness
ENSSSCG00000026006	1	143493527	143540563	QTL_ID=79	1	77995935	149178432	trait_ID=354	Muscle fat content
ENSSSCG00000026006	1	143493527	143540563	QTL_ID=21206	1	78892440	238291029	trait_ID=289	Backfat at rump
ENSSSCG00000026006	1	143493527	143540563	QTL_ID=156913	1	79071741	251917905	trait_ID=93	Linoleic acid content
ENSSSCG00000026006	1	143493527	143540563	QTL_ID=21207	1	79609644	242235651	trait_ID=172	Leaf fat weight
ENSSSCG00000026006	1	143493527	143540563	QTL_ID=7936	1	91802112	267660532	trait_ID=37	Drip loss
ENSSSCG00000026006	1	143493527	143540563	QTL_ID=8063	1	91802112	267660532	trait_ID=37	Drip loss
ENSSSCG00000026006	1	143493527	143540563	QTL_ID=8131	1	91802112	267660532	trait_ID=37	Drip loss
ENSSSCG00000026006	1	143493527	143540563	QTL_ID=8300	1	91802112	267660532	trait_ID=37	Drip loss
ENSSSCG00000026006	1	143493527	143540563	QTL_ID=8323	1	91802112	267660532	trait_ID=37	Drip loss
ENSSSCG00000026006	1	143493527	143540563	QTL_ID=8382	1	91802112	267660532	trait_ID=37	Drip loss
ENSSSCG00000026006	1	143493527	143540563	QTL_ID=8480	1	91802112	267660532	trait_ID=37	Drip loss
ENSSSCG00000026006	1	143493527	143540563	QTL_ID=8564	1	91802112	267660532	trait_ID=37	Drip loss
ENSSSCG00000026006	1	143493527	143540563	QTL_ID=8602	1	91802112	267660532	trait_ID=37	Drip loss
ENSSSCG00000026006	1	143493527	143540563	QTL_ID=5206	1	93953724	250842099	trait_ID=11	Backfat at mid-back
ENSSSCG00000026006	1	143493527	143540563	QTL_ID=651	1	100049958	168363639	trait_ID=289	Backfat at rump
ENSSSCG00000026006	1	143493527	143540563	QTL_ID=2845	1	104891085	154557462	trait_ID=74	Belly weight
ENSSSCG00000026006	1	143493527	143540563	QTL_ID=5664	1	105966891	144337305	trait_ID=7289	Muscle pH
ENSSSCG00000026006	1	143493527	143540563	QTL_ID=5665	1	105966891	144337305	trait_ID=7289	Muscle pH
ENSSSCG00000026006	1	143493527	143540563	QTL_ID=5666	1	105966891	144337305	trait_ID=7289	Muscle pH
ENSSSCG00000026006	1	143493527	143540563	QTL_ID=5668	1	105966891	144337305	trait_ID=7362	Muscle conductivity
ENSSSCG00000026006	1	143493527	143540563	QTL_ID=3796	1	105966891	184500729	trait_ID=86	Loin muscle area
ENSSSCG00000026006	1	143493527	143540563	QTL_ID=3795	1	105966891	184500729	trait_ID=7	Backfat at tenth rib
ENSSSCG00000026006	1	143493527	143540563	QTL_ID=5667	1	105966891	198127605	trait_ID=362	Meat color OPTO
ENSSSCG00000026006	1	143493527	143540563	QTL_ID=5669	1	105966891	214264695	trait_ID=7362	Muscle conductivity
ENSSSCG00000026006	1	143493527	143540563	QTL_ID=3794	1	105966891	214264695	trait_ID=382	Backfat at last rib
ENSSSCG00000026006	1	143493527	143540563	QTL_ID=3793	1	105966891	214264695	trait_ID=2	Average backfat thickness
ENSSSCG00000026006	1	143493527	143540563	QTL_ID=3171	1	109911513	180735408	trait_ID=221	Backfat weight
ENSSSCG00000026006	1	143493527	143540563	QTL_ID=156916	1	109911513	251917905	trait_ID=530	Polyunsaturated fatty acid content
ENSSSCG00000026006	1	143493527	143540563	QTL_ID=45	1	121207475	180735408	trait_ID=10	Backfat at last lumbar
ENSSSCG00000026006	1	143493527	143540563	QTL_ID=5958	1	125869302	144337305	trait_ID=12	Side fat thickness
ENSSSCG00000026006	1	143493527	143540563	QTL_ID=4020	1	126945108	184859331	trait_ID=17	Marbling
ENSSSCG00000026006	1	143493527	143540563	QTL_ID=13266	1	127285779	146237895	trait_ID=322	Liver weight
ENSSSCG00000026006	1	143493527	143540563	QTL_ID=17789	1	128917419	148281927	trait_ID=47	Average glycolytic potential
ENSSSCG00000026006	1	143493527	143540563	QTL_ID=18028	1	130889730	145233810	trait_ID=656	Adipocyte diameter
ENSSSCG00000026006	1	143493527	143540563	QTL_ID=16897	1	130889730	169080843	trait_ID=77	Carcass weight (hot)
ENSSSCG00000026006	1	143493527	143540563	QTL_ID=17996	1	130889730	169080843	trait_ID=2	Average backfat thickness
ENSSSCG00000026006	1	143493527	143540563	QTL_ID=2742	1	130889730	184500729	trait_ID=86	Loin muscle area
ENSSSCG00000026006	1	143493527	143540563	QTL_ID=3640	1	130889730	184500729	trait_ID=86	Loin muscle area
ENSSSCG00000026006	1	143493527	143540563	QTL_ID=44	1	130889730	201713625	trait_ID=382	Backfat at last rib
ENSSSCG00000026006	1	143493527	143540563	QTL_ID=4017	1	133041342	155991870	trait_ID=354	Muscle fat content
ENSSSCG00000026006	1	143493527	143540563	QTL_ID=7784	1	140787145	202054296	trait_ID=37	Drip loss
ENSSSCG00000026006	1	143493527	143540563	QTL_ID=7861	1	140787145	202054296	trait_ID=37	Drip loss
ENSSSCG00000026006	1	143493527	143540563	QTL_ID=8102	1	140787145	202054296	trait_ID=37	Drip loss
ENSSSCG00000026006	1	143493527	143540563	QTL_ID=8156	1	140787145	202054296	trait_ID=37	Drip loss
ENSSSCG00000026006	1	143493527	143540563	QTL_ID=8348	1	140787145	202054296	trait_ID=37	Drip loss
ENSSSCG00000004856	1	145911046	146008139	QTL_ID=1271	1	144337305	146309616	trait_ID=466	Ham fat weight
ENSSSCG00000004856	1	145911046	146008139	QTL_ID=797	1	134475750	152405850	trait_ID=2	Average backfat thickness
ENSSSCG00000004856	1	145911046	146008139	QTL_ID=3981	1	142364994	150074937	trait_ID=426	Total shear work
ENSSSCG00000004856	1	145911046	146008139	QTL_ID=432	1	143440800	188266050	trait_ID=83	Head weight
ENSSSCG00000004856	1	145911046	146008139	QTL_ID=686	1	144337305	184500729	trait_ID=229	Linolenic acid content
ENSSSCG00000004856	1	145911046	146008139	QTL_ID=156911	1	144337305	198127605	trait_ID=232	Palmitoleic acid content
ENSSSCG00000004856	1	145911046	146008139	QTL_ID=5673	1	144337305	198127605	trait_ID=3	backfat above muscle dorsi
ENSSSCG00000004856	1	145911046	146008139	QTL_ID=13264	1	144713837	196047713	trait_ID=322	Liver weight
ENSSSCG00000004856	1	145911046	146008139	QTL_ID=848	1	145233810	169080843	trait_ID=7289	Muscle pH
ENSSSCG00000004856	1	145911046	146008139	QTL_ID=840	1	145233810	169080843	trait_ID=318	Shoulder external fat weight
ENSSSCG00000004856	1	145911046	146008139	QTL_ID=12721	1	145233810	169080843	trait_ID=318	Shoulder external fat weight
ENSSSCG00000004856	1	145911046	146008139	QTL_ID=842	1	145233810	169080843	trait_ID=280	Fat-cuts percentage
ENSSSCG00000004856	1	145911046	146008139	QTL_ID=855	1	145233810	169080843	trait_ID=280	Fat-cuts percentage
ENSSSCG00000004856	1	145911046	146008139	QTL_ID=12729	1	145233810	169080843	trait_ID=280	Fat-cuts percentage
ENSSSCG00000004856	1	145911046	146008139	QTL_ID=12741	1	145233810	169080843	trait_ID=652	Fat to meat ratio
ENSSSCG00000004856	1	145911046	146008139	QTL_ID=12737	1	145233810	169080843	trait_ID=14	Subcutanous fat area
ENSSSCG00000004856	1	145911046	146008139	QTL_ID=835	1	145233810	169080843	trait_ID=223	Dressing percentage
ENSSSCG00000004856	1	145911046	146008139	QTL_ID=867	1	145233810	169080843	trait_ID=8	Backfat thickness between 3rd and 4th rib
ENSSSCG00000004856	1	145911046	146008139	QTL_ID=850	1	145233810	169080843	trait_ID=382	Backfat at last rib
ENSSSCG00000004856	1	145911046	146008139	QTL_ID=12730	1	145233810	169080843	trait_ID=3	backfat above muscle dorsi
ENSSSCG00000004856	1	145911046	146008139	QTL_ID=864	1	145233810	169080843	trait_ID=2	Average backfat thickness
ENSSSCG00000004856	1	145911046	146008139	QTL_ID=16902	1	145233810	178404495	trait_ID=77	Carcass weight (hot)
ENSSSCG00000004856	1	145911046	146008139	QTL_ID=16832	1	145233810	178404495	trait_ID=382	Backfat at last rib
ENSSSCG00000004856	1	145911046	146008139	QTL_ID=16880	1	145233810	178404495	trait_ID=382	Backfat at last rib
ENSSSCG00000004856	1	145911046	146008139	QTL_ID=16882	1	145233810	178404495	trait_ID=382	Backfat at last rib
ENSSSCG00000004856	1	145911046	146008139	QTL_ID=38049	1	0	214264695	trait_ID=17	Marbling
ENSSSCG00000004856	1	145911046	146008139	QTL_ID=38072	1	0	251917905	trait_ID=86	Loin muscle area
ENSSSCG00000004856	1	145911046	146008139	QTL_ID=38050	1	0	251917905	trait_ID=780	Loin fat percentage
ENSSSCG00000004856	1	145911046	146008139	QTL_ID=38073	1	0	251917905	trait_ID=52	Muscle moisture percentage
ENSSSCG00000004856	1	145911046	146008139	QTL_ID=5670	1	5379030	168363639	trait_ID=2	Average backfat thickness
ENSSSCG00000004856	1	145911046	146008139	QTL_ID=5671	1	5379030	198127605	trait_ID=321	Shoulder subcutaneous fat thickness
ENSSSCG00000004856	1	145911046	146008139	QTL_ID=21209	1	7172040	251200701	trait_ID=321	Shoulder subcutaneous fat thickness
ENSSSCG00000004856	1	145911046	146008139	QTL_ID=21208	1	15061284	247973283	trait_ID=382	Backfat at last rib
ENSSSCG00000004856	1	145911046	146008139	QTL_ID=5677	1	29405363	198127605	trait_ID=652	Fat to meat ratio
ENSSSCG00000004856	1	145911046	146008139	QTL_ID=5678	1	29405363	198127605	trait_ID=217	Estimated carcass lean content
ENSSSCG00000004856	1	145911046	146008139	QTL_ID=5679	1	29405363	198127605	trait_ID=473	Belly meat content
ENSSSCG00000004856	1	145911046	146008139	QTL_ID=5674	1	29405363	198127605	trait_ID=382	Backfat at last rib
ENSSSCG00000004856	1	145911046	146008139	QTL_ID=5217	1	29405363	248331885	trait_ID=321	Shoulder subcutaneous fat thickness
ENSSSCG00000004856	1	145911046	146008139	QTL_ID=5237	1	29405363	251738604	trait_ID=3	backfat above muscle dorsi
ENSSSCG00000004856	1	145911046	146008139	QTL_ID=5676	1	59886534	168363639	trait_ID=14	Subcutanous fat area
ENSSSCG00000004856	1	145911046	146008139	QTL_ID=31809	1	77637333	252814410	trait_ID=198	Skin thickness
ENSSSCG00000004856	1	145911046	146008139	QTL_ID=79	1	77995935	149178432	trait_ID=354	Muscle fat content
ENSSSCG00000004856	1	145911046	146008139	QTL_ID=21206	1	78892440	238291029	trait_ID=289	Backfat at rump
ENSSSCG00000004856	1	145911046	146008139	QTL_ID=156913	1	79071741	251917905	trait_ID=93	Linoleic acid content
ENSSSCG00000004856	1	145911046	146008139	QTL_ID=21207	1	79609644	242235651	trait_ID=172	Leaf fat weight
ENSSSCG00000004856	1	145911046	146008139	QTL_ID=7936	1	91802112	267660532	trait_ID=37	Drip loss
ENSSSCG00000004856	1	145911046	146008139	QTL_ID=8063	1	91802112	267660532	trait_ID=37	Drip loss
ENSSSCG00000004856	1	145911046	146008139	QTL_ID=8131	1	91802112	267660532	trait_ID=37	Drip loss
ENSSSCG00000004856	1	145911046	146008139	QTL_ID=8300	1	91802112	267660532	trait_ID=37	Drip loss
ENSSSCG00000004856	1	145911046	146008139	QTL_ID=8323	1	91802112	267660532	trait_ID=37	Drip loss
ENSSSCG00000004856	1	145911046	146008139	QTL_ID=8382	1	91802112	267660532	trait_ID=37	Drip loss
ENSSSCG00000004856	1	145911046	146008139	QTL_ID=8480	1	91802112	267660532	trait_ID=37	Drip loss
ENSSSCG00000004856	1	145911046	146008139	QTL_ID=8564	1	91802112	267660532	trait_ID=37	Drip loss
ENSSSCG00000004856	1	145911046	146008139	QTL_ID=8602	1	91802112	267660532	trait_ID=37	Drip loss
ENSSSCG00000004856	1	145911046	146008139	QTL_ID=5206	1	93953724	250842099	trait_ID=11	Backfat at mid-back
ENSSSCG00000004856	1	145911046	146008139	QTL_ID=651	1	100049958	168363639	trait_ID=289	Backfat at rump
ENSSSCG00000004856	1	145911046	146008139	QTL_ID=2845	1	104891085	154557462	trait_ID=74	Belly weight
ENSSSCG00000004856	1	145911046	146008139	QTL_ID=3796	1	105966891	184500729	trait_ID=86	Loin muscle area
ENSSSCG00000004856	1	145911046	146008139	QTL_ID=3795	1	105966891	184500729	trait_ID=7	Backfat at tenth rib
ENSSSCG00000004856	1	145911046	146008139	QTL_ID=5667	1	105966891	198127605	trait_ID=362	Meat color OPTO
ENSSSCG00000004856	1	145911046	146008139	QTL_ID=5669	1	105966891	214264695	trait_ID=7362	Muscle conductivity
ENSSSCG00000004856	1	145911046	146008139	QTL_ID=3794	1	105966891	214264695	trait_ID=382	Backfat at last rib
ENSSSCG00000004856	1	145911046	146008139	QTL_ID=3793	1	105966891	214264695	trait_ID=2	Average backfat thickness
ENSSSCG00000004856	1	145911046	146008139	QTL_ID=3171	1	109911513	180735408	trait_ID=221	Backfat weight
ENSSSCG00000004856	1	145911046	146008139	QTL_ID=156916	1	109911513	251917905	trait_ID=530	Polyunsaturated fatty acid content
ENSSSCG00000004856	1	145911046	146008139	QTL_ID=45	1	121207475	180735408	trait_ID=10	Backfat at last lumbar
ENSSSCG00000004856	1	145911046	146008139	QTL_ID=4020	1	126945108	184859331	trait_ID=17	Marbling
ENSSSCG00000004856	1	145911046	146008139	QTL_ID=13266	1	127285779	146237895	trait_ID=322	Liver weight
ENSSSCG00000004856	1	145911046	146008139	QTL_ID=17789	1	128917419	148281927	trait_ID=47	Average glycolytic potential
ENSSSCG00000004856	1	145911046	146008139	QTL_ID=16897	1	130889730	169080843	trait_ID=77	Carcass weight (hot)
ENSSSCG00000004856	1	145911046	146008139	QTL_ID=17996	1	130889730	169080843	trait_ID=2	Average backfat thickness
ENSSSCG00000004856	1	145911046	146008139	QTL_ID=2742	1	130889730	184500729	trait_ID=86	Loin muscle area
ENSSSCG00000004856	1	145911046	146008139	QTL_ID=3640	1	130889730	184500729	trait_ID=86	Loin muscle area
ENSSSCG00000004856	1	145911046	146008139	QTL_ID=44	1	130889730	201713625	trait_ID=382	Backfat at last rib
ENSSSCG00000004856	1	145911046	146008139	QTL_ID=4017	1	133041342	155991870	trait_ID=354	Muscle fat content
ENSSSCG00000004856	1	145911046	146008139	QTL_ID=7784	1	140787145	202054296	trait_ID=37	Drip loss
ENSSSCG00000004856	1	145911046	146008139	QTL_ID=7861	1	140787145	202054296	trait_ID=37	Drip loss
ENSSSCG00000004856	1	145911046	146008139	QTL_ID=8102	1	140787145	202054296	trait_ID=37	Drip loss
ENSSSCG00000004856	1	145911046	146008139	QTL_ID=8156	1	140787145	202054296	trait_ID=37	Drip loss
ENSSSCG00000004856	1	145911046	146008139	QTL_ID=8348	1	140787145	202054296	trait_ID=37	Drip loss
ENSSSCG00000004856	1	145911046	146008139	QTL_ID=156864	1	144337305	251917905	trait_ID=250	Stearic acid content
ENSSSCG00000038767	1	147590865	147685290	QTL_ID=797	1	134475750	152405850	trait_ID=2	Average backfat thickness
ENSSSCG00000038767	1	147590865	147685290	QTL_ID=3981	1	142364994	150074937	trait_ID=426	Total shear work
ENSSSCG00000038767	1	147590865	147685290	QTL_ID=432	1	143440800	188266050	trait_ID=83	Head weight
ENSSSCG00000038767	1	147590865	147685290	QTL_ID=686	1	144337305	184500729	trait_ID=229	Linolenic acid content
ENSSSCG00000038767	1	147590865	147685290	QTL_ID=156911	1	144337305	198127605	trait_ID=232	Palmitoleic acid content
ENSSSCG00000038767	1	147590865	147685290	QTL_ID=5673	1	144337305	198127605	trait_ID=3	backfat above muscle dorsi
ENSSSCG00000038767	1	147590865	147685290	QTL_ID=13264	1	144713837	196047713	trait_ID=322	Liver weight
ENSSSCG00000038767	1	147590865	147685290	QTL_ID=848	1	145233810	169080843	trait_ID=7289	Muscle pH
ENSSSCG00000038767	1	147590865	147685290	QTL_ID=840	1	145233810	169080843	trait_ID=318	Shoulder external fat weight
ENSSSCG00000038767	1	147590865	147685290	QTL_ID=12721	1	145233810	169080843	trait_ID=318	Shoulder external fat weight
ENSSSCG00000038767	1	147590865	147685290	QTL_ID=842	1	145233810	169080843	trait_ID=280	Fat-cuts percentage
ENSSSCG00000038767	1	147590865	147685290	QTL_ID=855	1	145233810	169080843	trait_ID=280	Fat-cuts percentage
ENSSSCG00000038767	1	147590865	147685290	QTL_ID=12729	1	145233810	169080843	trait_ID=280	Fat-cuts percentage
ENSSSCG00000038767	1	147590865	147685290	QTL_ID=12741	1	145233810	169080843	trait_ID=652	Fat to meat ratio
ENSSSCG00000038767	1	147590865	147685290	QTL_ID=12737	1	145233810	169080843	trait_ID=14	Subcutanous fat area
ENSSSCG00000038767	1	147590865	147685290	QTL_ID=835	1	145233810	169080843	trait_ID=223	Dressing percentage
ENSSSCG00000038767	1	147590865	147685290	QTL_ID=867	1	145233810	169080843	trait_ID=8	Backfat thickness between 3rd and 4th rib
ENSSSCG00000038767	1	147590865	147685290	QTL_ID=850	1	145233810	169080843	trait_ID=382	Backfat at last rib
ENSSSCG00000038767	1	147590865	147685290	QTL_ID=12730	1	145233810	169080843	trait_ID=3	backfat above muscle dorsi
ENSSSCG00000038767	1	147590865	147685290	QTL_ID=864	1	145233810	169080843	trait_ID=2	Average backfat thickness
ENSSSCG00000038767	1	147590865	147685290	QTL_ID=16902	1	145233810	178404495	trait_ID=77	Carcass weight (hot)
ENSSSCG00000038767	1	147590865	147685290	QTL_ID=16832	1	145233810	178404495	trait_ID=382	Backfat at last rib
ENSSSCG00000038767	1	147590865	147685290	QTL_ID=16880	1	145233810	178404495	trait_ID=382	Backfat at last rib
ENSSSCG00000038767	1	147590865	147685290	QTL_ID=16882	1	145233810	178404495	trait_ID=382	Backfat at last rib
ENSSSCG00000038767	1	147590865	147685290	QTL_ID=38049	1	0	214264695	trait_ID=17	Marbling
ENSSSCG00000038767	1	147590865	147685290	QTL_ID=38072	1	0	251917905	trait_ID=86	Loin muscle area
ENSSSCG00000038767	1	147590865	147685290	QTL_ID=38050	1	0	251917905	trait_ID=780	Loin fat percentage
ENSSSCG00000038767	1	147590865	147685290	QTL_ID=38073	1	0	251917905	trait_ID=52	Muscle moisture percentage
ENSSSCG00000038767	1	147590865	147685290	QTL_ID=5670	1	5379030	168363639	trait_ID=2	Average backfat thickness
ENSSSCG00000038767	1	147590865	147685290	QTL_ID=5671	1	5379030	198127605	trait_ID=321	Shoulder subcutaneous fat thickness
ENSSSCG00000038767	1	147590865	147685290	QTL_ID=21209	1	7172040	251200701	trait_ID=321	Shoulder subcutaneous fat thickness
ENSSSCG00000038767	1	147590865	147685290	QTL_ID=21208	1	15061284	247973283	trait_ID=382	Backfat at last rib
ENSSSCG00000038767	1	147590865	147685290	QTL_ID=5677	1	29405363	198127605	trait_ID=652	Fat to meat ratio
ENSSSCG00000038767	1	147590865	147685290	QTL_ID=5678	1	29405363	198127605	trait_ID=217	Estimated carcass lean content
ENSSSCG00000038767	1	147590865	147685290	QTL_ID=5679	1	29405363	198127605	trait_ID=473	Belly meat content
ENSSSCG00000038767	1	147590865	147685290	QTL_ID=5674	1	29405363	198127605	trait_ID=382	Backfat at last rib
ENSSSCG00000038767	1	147590865	147685290	QTL_ID=5217	1	29405363	248331885	trait_ID=321	Shoulder subcutaneous fat thickness
ENSSSCG00000038767	1	147590865	147685290	QTL_ID=5237	1	29405363	251738604	trait_ID=3	backfat above muscle dorsi
ENSSSCG00000038767	1	147590865	147685290	QTL_ID=5676	1	59886534	168363639	trait_ID=14	Subcutanous fat area
ENSSSCG00000038767	1	147590865	147685290	QTL_ID=31809	1	77637333	252814410	trait_ID=198	Skin thickness
ENSSSCG00000038767	1	147590865	147685290	QTL_ID=79	1	77995935	149178432	trait_ID=354	Muscle fat content
ENSSSCG00000038767	1	147590865	147685290	QTL_ID=21206	1	78892440	238291029	trait_ID=289	Backfat at rump
ENSSSCG00000038767	1	147590865	147685290	QTL_ID=156913	1	79071741	251917905	trait_ID=93	Linoleic acid content
ENSSSCG00000038767	1	147590865	147685290	QTL_ID=21207	1	79609644	242235651	trait_ID=172	Leaf fat weight
ENSSSCG00000038767	1	147590865	147685290	QTL_ID=7936	1	91802112	267660532	trait_ID=37	Drip loss
ENSSSCG00000038767	1	147590865	147685290	QTL_ID=8063	1	91802112	267660532	trait_ID=37	Drip loss
ENSSSCG00000038767	1	147590865	147685290	QTL_ID=8131	1	91802112	267660532	trait_ID=37	Drip loss
ENSSSCG00000038767	1	147590865	147685290	QTL_ID=8300	1	91802112	267660532	trait_ID=37	Drip loss
ENSSSCG00000038767	1	147590865	147685290	QTL_ID=8323	1	91802112	267660532	trait_ID=37	Drip loss
ENSSSCG00000038767	1	147590865	147685290	QTL_ID=8382	1	91802112	267660532	trait_ID=37	Drip loss
ENSSSCG00000038767	1	147590865	147685290	QTL_ID=8480	1	91802112	267660532	trait_ID=37	Drip loss
ENSSSCG00000038767	1	147590865	147685290	QTL_ID=8564	1	91802112	267660532	trait_ID=37	Drip loss
ENSSSCG00000038767	1	147590865	147685290	QTL_ID=8602	1	91802112	267660532	trait_ID=37	Drip loss
ENSSSCG00000038767	1	147590865	147685290	QTL_ID=5206	1	93953724	250842099	trait_ID=11	Backfat at mid-back
ENSSSCG00000038767	1	147590865	147685290	QTL_ID=651	1	100049958	168363639	trait_ID=289	Backfat at rump
ENSSSCG00000038767	1	147590865	147685290	QTL_ID=2845	1	104891085	154557462	trait_ID=74	Belly weight
ENSSSCG00000038767	1	147590865	147685290	QTL_ID=3796	1	105966891	184500729	trait_ID=86	Loin muscle area
ENSSSCG00000038767	1	147590865	147685290	QTL_ID=3795	1	105966891	184500729	trait_ID=7	Backfat at tenth rib
ENSSSCG00000038767	1	147590865	147685290	QTL_ID=5667	1	105966891	198127605	trait_ID=362	Meat color OPTO
ENSSSCG00000038767	1	147590865	147685290	QTL_ID=5669	1	105966891	214264695	trait_ID=7362	Muscle conductivity
ENSSSCG00000038767	1	147590865	147685290	QTL_ID=3794	1	105966891	214264695	trait_ID=382	Backfat at last rib
ENSSSCG00000038767	1	147590865	147685290	QTL_ID=3793	1	105966891	214264695	trait_ID=2	Average backfat thickness
ENSSSCG00000038767	1	147590865	147685290	QTL_ID=3171	1	109911513	180735408	trait_ID=221	Backfat weight
ENSSSCG00000038767	1	147590865	147685290	QTL_ID=156916	1	109911513	251917905	trait_ID=530	Polyunsaturated fatty acid content
ENSSSCG00000038767	1	147590865	147685290	QTL_ID=45	1	121207475	180735408	trait_ID=10	Backfat at last lumbar
ENSSSCG00000038767	1	147590865	147685290	QTL_ID=4020	1	126945108	184859331	trait_ID=17	Marbling
ENSSSCG00000038767	1	147590865	147685290	QTL_ID=17789	1	128917419	148281927	trait_ID=47	Average glycolytic potential
ENSSSCG00000038767	1	147590865	147685290	QTL_ID=16897	1	130889730	169080843	trait_ID=77	Carcass weight (hot)
ENSSSCG00000038767	1	147590865	147685290	QTL_ID=17996	1	130889730	169080843	trait_ID=2	Average backfat thickness
ENSSSCG00000038767	1	147590865	147685290	QTL_ID=2742	1	130889730	184500729	trait_ID=86	Loin muscle area
ENSSSCG00000038767	1	147590865	147685290	QTL_ID=3640	1	130889730	184500729	trait_ID=86	Loin muscle area
ENSSSCG00000038767	1	147590865	147685290	QTL_ID=44	1	130889730	201713625	trait_ID=382	Backfat at last rib
ENSSSCG00000038767	1	147590865	147685290	QTL_ID=4017	1	133041342	155991870	trait_ID=354	Muscle fat content
ENSSSCG00000038767	1	147590865	147685290	QTL_ID=7784	1	140787145	202054296	trait_ID=37	Drip loss
ENSSSCG00000038767	1	147590865	147685290	QTL_ID=7861	1	140787145	202054296	trait_ID=37	Drip loss
ENSSSCG00000038767	1	147590865	147685290	QTL_ID=8102	1	140787145	202054296	trait_ID=37	Drip loss
ENSSSCG00000038767	1	147590865	147685290	QTL_ID=8156	1	140787145	202054296	trait_ID=37	Drip loss
ENSSSCG00000038767	1	147590865	147685290	QTL_ID=8348	1	140787145	202054296	trait_ID=37	Drip loss
ENSSSCG00000038767	1	147590865	147685290	QTL_ID=156864	1	144337305	251917905	trait_ID=250	Stearic acid content
ENSSSCG00000035863	1	203683862	203709273	QTL_ID=1275	1	201713625	212471685	trait_ID=329	Musculus biceps femoris and dissected ham ratio
ENSSSCG00000035863	1	203683862	203709273	QTL_ID=38049	1	0	214264695	trait_ID=17	Marbling
ENSSSCG00000035863	1	203683862	203709273	QTL_ID=38072	1	0	251917905	trait_ID=86	Loin muscle area
ENSSSCG00000035863	1	203683862	203709273	QTL_ID=38050	1	0	251917905	trait_ID=780	Loin fat percentage
ENSSSCG00000035863	1	203683862	203709273	QTL_ID=38073	1	0	251917905	trait_ID=52	Muscle moisture percentage
ENSSSCG00000035863	1	203683862	203709273	QTL_ID=21209	1	7172040	251200701	trait_ID=321	Shoulder subcutaneous fat thickness
ENSSSCG00000035863	1	203683862	203709273	QTL_ID=21208	1	15061284	247973283	trait_ID=382	Backfat at last rib
ENSSSCG00000035863	1	203683862	203709273	QTL_ID=5217	1	29405363	248331885	trait_ID=321	Shoulder subcutaneous fat thickness
ENSSSCG00000035863	1	203683862	203709273	QTL_ID=5237	1	29405363	251738604	trait_ID=3	backfat above muscle dorsi
ENSSSCG00000035863	1	203683862	203709273	QTL_ID=31809	1	77637333	252814410	trait_ID=198	Skin thickness
ENSSSCG00000035863	1	203683862	203709273	QTL_ID=21206	1	78892440	238291029	trait_ID=289	Backfat at rump
ENSSSCG00000035863	1	203683862	203709273	QTL_ID=156913	1	79071741	251917905	trait_ID=93	Linoleic acid content
ENSSSCG00000035863	1	203683862	203709273	QTL_ID=21207	1	79609644	242235651	trait_ID=172	Leaf fat weight
ENSSSCG00000035863	1	203683862	203709273	QTL_ID=7936	1	91802112	267660532	trait_ID=37	Drip loss
ENSSSCG00000035863	1	203683862	203709273	QTL_ID=8063	1	91802112	267660532	trait_ID=37	Drip loss
ENSSSCG00000035863	1	203683862	203709273	QTL_ID=8131	1	91802112	267660532	trait_ID=37	Drip loss
ENSSSCG00000035863	1	203683862	203709273	QTL_ID=8300	1	91802112	267660532	trait_ID=37	Drip loss
ENSSSCG00000035863	1	203683862	203709273	QTL_ID=8323	1	91802112	267660532	trait_ID=37	Drip loss
ENSSSCG00000035863	1	203683862	203709273	QTL_ID=8382	1	91802112	267660532	trait_ID=37	Drip loss
ENSSSCG00000035863	1	203683862	203709273	QTL_ID=8480	1	91802112	267660532	trait_ID=37	Drip loss
ENSSSCG00000035863	1	203683862	203709273	QTL_ID=8564	1	91802112	267660532	trait_ID=37	Drip loss
ENSSSCG00000035863	1	203683862	203709273	QTL_ID=8602	1	91802112	267660532	trait_ID=37	Drip loss
ENSSSCG00000035863	1	203683862	203709273	QTL_ID=5206	1	93953724	250842099	trait_ID=11	Backfat at mid-back
ENSSSCG00000035863	1	203683862	203709273	QTL_ID=5669	1	105966891	214264695	trait_ID=7362	Muscle conductivity
ENSSSCG00000035863	1	203683862	203709273	QTL_ID=3794	1	105966891	214264695	trait_ID=382	Backfat at last rib
ENSSSCG00000035863	1	203683862	203709273	QTL_ID=3793	1	105966891	214264695	trait_ID=2	Average backfat thickness
ENSSSCG00000035863	1	203683862	203709273	QTL_ID=156916	1	109911513	251917905	trait_ID=530	Polyunsaturated fatty acid content
ENSSSCG00000035863	1	203683862	203709273	QTL_ID=156864	1	144337305	251917905	trait_ID=250	Stearic acid content
ENSSSCG00000035863	1	203683862	203709273	QTL_ID=2794	1	150074937	251917905	trait_ID=436	Percentage type I fibers
ENSSSCG00000035863	1	203683862	203709273	QTL_ID=2795	1	150074937	251917905	trait_ID=552	Diameter of type IIb muscle fibers
ENSSSCG00000035863	1	203683862	203709273	QTL_ID=80	1	168363639	274330530	trait_ID=37	Drip loss
ENSSSCG00000035863	1	203683862	203709273	QTL_ID=798	1	168542940	220540230	trait_ID=221	Backfat weight
ENSSSCG00000035863	1	203683862	203709273	QTL_ID=865	1	169080843	219823026	trait_ID=86	Loin muscle area
ENSSSCG00000035863	1	203683862	203709273	QTL_ID=828	1	169080843	219823026	trait_ID=75	Carcass length
ENSSSCG00000035863	1	203683862	203709273	QTL_ID=851	1	169080843	219823026	trait_ID=75	Carcass length
ENSSSCG00000035863	1	203683862	203709273	QTL_ID=857	1	169080843	219823026	trait_ID=75	Carcass length
ENSSSCG00000035863	1	203683862	203709273	QTL_ID=858	1	169080843	219823026	trait_ID=318	Shoulder external fat weight
ENSSSCG00000035863	1	203683862	203709273	QTL_ID=859	1	169080843	219823026	trait_ID=314	Loin and neck meat weight
ENSSSCG00000035863	1	203683862	203709273	QTL_ID=853	1	169080843	219823026	trait_ID=84	Lean meat percentage
ENSSSCG00000035863	1	203683862	203709273	QTL_ID=808	1	169080843	219823026	trait_ID=281	Lean cuts percentage
ENSSSCG00000035863	1	203683862	203709273	QTL_ID=856	1	169080843	219823026	trait_ID=216	Ham weight
ENSSSCG00000035863	1	203683862	203709273	QTL_ID=873	1	169080843	219823026	trait_ID=216	Ham weight
ENSSSCG00000035863	1	203683862	203709273	QTL_ID=823	1	169080843	219823026	trait_ID=280	Fat-cuts percentage
ENSSSCG00000035863	1	203683862	203709273	QTL_ID=1251	1	169080843	219823026	trait_ID=280	Fat-cuts percentage
ENSSSCG00000035863	1	203683862	203709273	QTL_ID=796	1	169080843	219823026	trait_ID=307	Fat weight (total)
ENSSSCG00000035863	1	203683862	203709273	QTL_ID=827	1	169080843	219823026	trait_ID=13	Fat percentage in carcass
ENSSSCG00000035863	1	203683862	203709273	QTL_ID=829	1	169080843	219823026	trait_ID=13	Fat percentage in carcass
ENSSSCG00000035863	1	203683862	203709273	QTL_ID=861	1	169080843	219823026	trait_ID=319	External fat on ham
ENSSSCG00000035863	1	203683862	203709273	QTL_ID=852	1	169080843	219823026	trait_ID=223	Dressing percentage
ENSSSCG00000035863	1	203683862	203709273	QTL_ID=854	1	169080843	219823026	trait_ID=221	Backfat weight
ENSSSCG00000035863	1	203683862	203709273	QTL_ID=12726	1	169080843	219823026	trait_ID=221	Backfat weight
ENSSSCG00000035863	1	203683862	203709273	QTL_ID=12803	1	169080843	219823026	trait_ID=656	Adipocyte diameter
ENSSSCG00000035863	1	203683862	203709273	QTL_ID=863	1	169080843	256041828	trait_ID=280	Fat-cuts percentage
ENSSSCG00000035863	1	203683862	203709273	QTL_ID=310	1	171770358	217492113	trait_ID=2	Average backfat thickness
ENSSSCG00000035863	1	203683862	203709273	QTL_ID=16833	1	179301000	256041828	trait_ID=382	Backfat at last rib
ENSSSCG00000035863	1	203683862	203709273	QTL_ID=18019	1	179301000	256041828	trait_ID=656	Adipocyte diameter
ENSSSCG00000035863	1	203683862	203709273	QTL_ID=2842	1	180735408	212471685	trait_ID=342	Jowl weight
ENSSSCG00000035863	1	203683862	203709273	QTL_ID=3772	1	184500729	214264695	trait_ID=7289	Muscle pH
ENSSSCG00000035863	1	203683862	203709273	QTL_ID=3223	1	184500729	227891571	trait_ID=384	Spareribs weight
ENSSSCG00000035863	1	203683862	203709273	QTL_ID=21353	1	184500729	227891571	trait_ID=384	Spareribs weight
ENSSSCG00000035863	1	203683862	203709273	QTL_ID=3773	1	184500729	251917905	trait_ID=173	Meat color score
ENSSSCG00000035863	1	203683862	203709273	QTL_ID=156914	1	184500729	251917905	trait_ID=534	Arachidonic acid content
ENSSSCG00000035863	1	203683862	203709273	QTL_ID=18634	1	184500729	258193440	trait_ID=761	Fat area percentage in carcass
ENSSSCG00000035863	1	203683862	203709273	QTL_ID=156910	1	198127605	251917905	trait_ID=908	Capric acid content
ENSSSCG00000031592	1	248031631	248179784	QTL_ID=5216	1	212292384	251738604	trait_ID=321	Shoulder subcutaneous fat thickness
ENSSSCG00000031592	1	248031631	248179784	QTL_ID=2840	1	212471685	251917905	trait_ID=215	Loin weight
ENSSSCG00000031592	1	248031631	248179784	QTL_ID=3168	1	212471685	258193440	trait_ID=7289	Muscle pH
ENSSSCG00000031592	1	248031631	248179784	QTL_ID=3169	1	212471685	258193440	trait_ID=7289	Muscle pH
ENSSSCG00000031592	1	248031631	248179784	QTL_ID=3170	1	212471685	258193440	trait_ID=7289	Muscle pH
ENSSSCG00000031592	1	248031631	248179784	QTL_ID=3132	1	212471685	258193440	trait_ID=90	Trimmed wholesale product / live weight
ENSSSCG00000031592	1	248031631	248179784	QTL_ID=16	1	212471685	258193440	trait_ID=91	Trimmed wholesale product / carcass weight
ENSSSCG00000031592	1	248031631	248179784	QTL_ID=3147	1	212471685	258193440	trait_ID=215	Loin weight
ENSSSCG00000031592	1	248031631	248179784	QTL_ID=3150	1	212471685	258193440	trait_ID=84	Lean meat percentage
ENSSSCG00000031592	1	248031631	248179784	QTL_ID=3148	1	212471685	258193440	trait_ID=216	Ham weight
ENSSSCG00000031592	1	248031631	248179784	QTL_ID=3149	1	212471685	258193440	trait_ID=221	Backfat weight
ENSSSCG00000031592	1	248031631	248179784	QTL_ID=3145	1	212471685	258193440	trait_ID=2	Average backfat thickness
ENSSSCG00000031592	1	248031631	248179784	QTL_ID=35	1	212471685	258193440	trait_ID=2	Average backfat thickness
ENSSSCG00000031592	1	248031631	248179784	QTL_ID=2931	1	214264695	251917905	trait_ID=17	Marbling
ENSSSCG00000031592	1	248031631	248179784	QTL_ID=156912	1	214264695	251917905	trait_ID=910	cis-9-Heptadecenoic acid content
ENSSSCG00000031592	1	248031631	248179784	QTL_ID=4	1	217492113	258193440	trait_ID=86	Loin muscle area
ENSSSCG00000031592	1	248031631	248179784	QTL_ID=847	1	219823026	256041828	trait_ID=7362	Muscle conductivity
ENSSSCG00000031592	1	248031631	248179784	QTL_ID=824	1	219823026	256041828	trait_ID=84	Lean meat percentage
ENSSSCG00000031592	1	248031631	248179784	QTL_ID=12727	1	219823026	256041828	trait_ID=280	Fat-cuts percentage
ENSSSCG00000031592	1	248031631	248179784	QTL_ID=12739	1	219823026	256041828	trait_ID=652	Fat to meat ratio
ENSSSCG00000031592	1	248031631	248179784	QTL_ID=27	1	219823026	258193440	trait_ID=382	Backfat at last rib
ENSSSCG00000031592	1	248031631	248179784	QTL_ID=30	1	219823026	258193440	trait_ID=10	Backfat at last lumbar
ENSSSCG00000031592	1	248031631	248179784	QTL_ID=5250	1	220540230	251917905	trait_ID=321	Shoulder subcutaneous fat thickness
ENSSSCG00000031592	1	248031631	248179784	QTL_ID=13	1	222333240	258193440	trait_ID=90	Trimmed wholesale product / live weight
ENSSSCG00000031592	1	248031631	248179784	QTL_ID=3666	1	227891571	251917905	trait_ID=382	Backfat at last rib
ENSSSCG00000031592	1	248031631	248179784	QTL_ID=5207	1	231656891	251917905	trait_ID=3	backfat above muscle dorsi
ENSSSCG00000031592	1	248031631	248179784	QTL_ID=196	1	234884310	253710915	trait_ID=2	Average backfat thickness
ENSSSCG00000031592	1	248031631	248179784	QTL_ID=195	1	234884310	253710915	trait_ID=2	Average backfat thickness
ENSSSCG00000031592	1	248031631	248179784	QTL_ID=194	1	234884310	253710915	trait_ID=2	Average backfat thickness
ENSSSCG00000031592	1	248031631	248179784	QTL_ID=193	1	234884310	253710915	trait_ID=2	Average backfat thickness
ENSSSCG00000031592	1	248031631	248179784	QTL_ID=192	1	234884310	253710915	trait_ID=2	Average backfat thickness
ENSSSCG00000031592	1	248031631	248179784	QTL_ID=5241	1	235422213	251917905	trait_ID=11	Backfat at mid-back
ENSSSCG00000031592	1	248031631	248179784	QTL_ID=38072	1	0	251917905	trait_ID=86	Loin muscle area
ENSSSCG00000031592	1	248031631	248179784	QTL_ID=38050	1	0	251917905	trait_ID=780	Loin fat percentage
ENSSSCG00000031592	1	248031631	248179784	QTL_ID=38073	1	0	251917905	trait_ID=52	Muscle moisture percentage
ENSSSCG00000031592	1	248031631	248179784	QTL_ID=21209	1	7172040	251200701	trait_ID=321	Shoulder subcutaneous fat thickness
ENSSSCG00000031592	1	248031631	248179784	QTL_ID=5217	1	29405363	248331885	trait_ID=321	Shoulder subcutaneous fat thickness
ENSSSCG00000031592	1	248031631	248179784	QTL_ID=5237	1	29405363	251738604	trait_ID=3	backfat above muscle dorsi
ENSSSCG00000031592	1	248031631	248179784	QTL_ID=31809	1	77637333	252814410	trait_ID=198	Skin thickness
ENSSSCG00000031592	1	248031631	248179784	QTL_ID=156913	1	79071741	251917905	trait_ID=93	Linoleic acid content
ENSSSCG00000031592	1	248031631	248179784	QTL_ID=7936	1	91802112	267660532	trait_ID=37	Drip loss
ENSSSCG00000031592	1	248031631	248179784	QTL_ID=8063	1	91802112	267660532	trait_ID=37	Drip loss
ENSSSCG00000031592	1	248031631	248179784	QTL_ID=8131	1	91802112	267660532	trait_ID=37	Drip loss
ENSSSCG00000031592	1	248031631	248179784	QTL_ID=8300	1	91802112	267660532	trait_ID=37	Drip loss
ENSSSCG00000031592	1	248031631	248179784	QTL_ID=8323	1	91802112	267660532	trait_ID=37	Drip loss
ENSSSCG00000031592	1	248031631	248179784	QTL_ID=8382	1	91802112	267660532	trait_ID=37	Drip loss
ENSSSCG00000031592	1	248031631	248179784	QTL_ID=8480	1	91802112	267660532	trait_ID=37	Drip loss
ENSSSCG00000031592	1	248031631	248179784	QTL_ID=8564	1	91802112	267660532	trait_ID=37	Drip loss
ENSSSCG00000031592	1	248031631	248179784	QTL_ID=8602	1	91802112	267660532	trait_ID=37	Drip loss
ENSSSCG00000031592	1	248031631	248179784	QTL_ID=5206	1	93953724	250842099	trait_ID=11	Backfat at mid-back
ENSSSCG00000031592	1	248031631	248179784	QTL_ID=156916	1	109911513	251917905	trait_ID=530	Polyunsaturated fatty acid content
ENSSSCG00000031592	1	248031631	248179784	QTL_ID=156864	1	144337305	251917905	trait_ID=250	Stearic acid content
ENSSSCG00000031592	1	248031631	248179784	QTL_ID=2794	1	150074937	251917905	trait_ID=436	Percentage type I fibers
ENSSSCG00000031592	1	248031631	248179784	QTL_ID=2795	1	150074937	251917905	trait_ID=552	Diameter of type IIb muscle fibers
ENSSSCG00000031592	1	248031631	248179784	QTL_ID=80	1	168363639	274330530	trait_ID=37	Drip loss
ENSSSCG00000031592	1	248031631	248179784	QTL_ID=863	1	169080843	256041828	trait_ID=280	Fat-cuts percentage
ENSSSCG00000031592	1	248031631	248179784	QTL_ID=16833	1	179301000	256041828	trait_ID=382	Backfat at last rib
ENSSSCG00000031592	1	248031631	248179784	QTL_ID=18019	1	179301000	256041828	trait_ID=656	Adipocyte diameter
ENSSSCG00000031592	1	248031631	248179784	QTL_ID=3773	1	184500729	251917905	trait_ID=173	Meat color score
ENSSSCG00000031592	1	248031631	248179784	QTL_ID=156914	1	184500729	251917905	trait_ID=534	Arachidonic acid content
ENSSSCG00000031592	1	248031631	248179784	QTL_ID=18634	1	184500729	258193440	trait_ID=761	Fat area percentage in carcass
ENSSSCG00000031592	1	248031631	248179784	QTL_ID=156910	1	198127605	251917905	trait_ID=908	Capric acid content
ENSSSCG00000031592	1	248031631	248179784	QTL_ID=23	1	222333240	268951500	trait_ID=7	Backfat at tenth rib
ENSSSCG00000005453	1	251263175	251277988	QTL_ID=5216	1	212292384	251738604	trait_ID=321	Shoulder subcutaneous fat thickness
ENSSSCG00000005453	1	251263175	251277988	QTL_ID=2840	1	212471685	251917905	trait_ID=215	Loin weight
ENSSSCG00000005453	1	251263175	251277988	QTL_ID=3168	1	212471685	258193440	trait_ID=7289	Muscle pH
ENSSSCG00000005453	1	251263175	251277988	QTL_ID=3169	1	212471685	258193440	trait_ID=7289	Muscle pH
ENSSSCG00000005453	1	251263175	251277988	QTL_ID=3170	1	212471685	258193440	trait_ID=7289	Muscle pH
ENSSSCG00000005453	1	251263175	251277988	QTL_ID=3132	1	212471685	258193440	trait_ID=90	Trimmed wholesale product / live weight
ENSSSCG00000005453	1	251263175	251277988	QTL_ID=16	1	212471685	258193440	trait_ID=91	Trimmed wholesale product / carcass weight
ENSSSCG00000005453	1	251263175	251277988	QTL_ID=3147	1	212471685	258193440	trait_ID=215	Loin weight
ENSSSCG00000005453	1	251263175	251277988	QTL_ID=3150	1	212471685	258193440	trait_ID=84	Lean meat percentage
ENSSSCG00000005453	1	251263175	251277988	QTL_ID=3148	1	212471685	258193440	trait_ID=216	Ham weight
ENSSSCG00000005453	1	251263175	251277988	QTL_ID=3149	1	212471685	258193440	trait_ID=221	Backfat weight
ENSSSCG00000005453	1	251263175	251277988	QTL_ID=3145	1	212471685	258193440	trait_ID=2	Average backfat thickness
ENSSSCG00000005453	1	251263175	251277988	QTL_ID=35	1	212471685	258193440	trait_ID=2	Average backfat thickness
ENSSSCG00000005453	1	251263175	251277988	QTL_ID=2931	1	214264695	251917905	trait_ID=17	Marbling
ENSSSCG00000005453	1	251263175	251277988	QTL_ID=156912	1	214264695	251917905	trait_ID=910	cis-9-Heptadecenoic acid content
ENSSSCG00000005453	1	251263175	251277988	QTL_ID=4	1	217492113	258193440	trait_ID=86	Loin muscle area
ENSSSCG00000005453	1	251263175	251277988	QTL_ID=847	1	219823026	256041828	trait_ID=7362	Muscle conductivity
ENSSSCG00000005453	1	251263175	251277988	QTL_ID=824	1	219823026	256041828	trait_ID=84	Lean meat percentage
ENSSSCG00000005453	1	251263175	251277988	QTL_ID=12727	1	219823026	256041828	trait_ID=280	Fat-cuts percentage
ENSSSCG00000005453	1	251263175	251277988	QTL_ID=12739	1	219823026	256041828	trait_ID=652	Fat to meat ratio
ENSSSCG00000005453	1	251263175	251277988	QTL_ID=27	1	219823026	258193440	trait_ID=382	Backfat at last rib
ENSSSCG00000005453	1	251263175	251277988	QTL_ID=30	1	219823026	258193440	trait_ID=10	Backfat at last lumbar
ENSSSCG00000005453	1	251263175	251277988	QTL_ID=5250	1	220540230	251917905	trait_ID=321	Shoulder subcutaneous fat thickness
ENSSSCG00000005453	1	251263175	251277988	QTL_ID=13	1	222333240	258193440	trait_ID=90	Trimmed wholesale product / live weight
ENSSSCG00000005453	1	251263175	251277988	QTL_ID=3666	1	227891571	251917905	trait_ID=382	Backfat at last rib
ENSSSCG00000005453	1	251263175	251277988	QTL_ID=5207	1	231656891	251917905	trait_ID=3	backfat above muscle dorsi
ENSSSCG00000005453	1	251263175	251277988	QTL_ID=196	1	234884310	253710915	trait_ID=2	Average backfat thickness
ENSSSCG00000005453	1	251263175	251277988	QTL_ID=195	1	234884310	253710915	trait_ID=2	Average backfat thickness
ENSSSCG00000005453	1	251263175	251277988	QTL_ID=194	1	234884310	253710915	trait_ID=2	Average backfat thickness
ENSSSCG00000005453	1	251263175	251277988	QTL_ID=193	1	234884310	253710915	trait_ID=2	Average backfat thickness
ENSSSCG00000005453	1	251263175	251277988	QTL_ID=192	1	234884310	253710915	trait_ID=2	Average backfat thickness
ENSSSCG00000005453	1	251263175	251277988	QTL_ID=5241	1	235422213	251917905	trait_ID=11	Backfat at mid-back
ENSSSCG00000005453	1	251263175	251277988	QTL_ID=38072	1	0	251917905	trait_ID=86	Loin muscle area
ENSSSCG00000005453	1	251263175	251277988	QTL_ID=38050	1	0	251917905	trait_ID=780	Loin fat percentage
ENSSSCG00000005453	1	251263175	251277988	QTL_ID=38073	1	0	251917905	trait_ID=52	Muscle moisture percentage
ENSSSCG00000005453	1	251263175	251277988	QTL_ID=5237	1	29405363	251738604	trait_ID=3	backfat above muscle dorsi
ENSSSCG00000005453	1	251263175	251277988	QTL_ID=31809	1	77637333	252814410	trait_ID=198	Skin thickness
ENSSSCG00000005453	1	251263175	251277988	QTL_ID=156913	1	79071741	251917905	trait_ID=93	Linoleic acid content
ENSSSCG00000005453	1	251263175	251277988	QTL_ID=7936	1	91802112	267660532	trait_ID=37	Drip loss
ENSSSCG00000005453	1	251263175	251277988	QTL_ID=8063	1	91802112	267660532	trait_ID=37	Drip loss
ENSSSCG00000005453	1	251263175	251277988	QTL_ID=8131	1	91802112	267660532	trait_ID=37	Drip loss
ENSSSCG00000005453	1	251263175	251277988	QTL_ID=8300	1	91802112	267660532	trait_ID=37	Drip loss
ENSSSCG00000005453	1	251263175	251277988	QTL_ID=8323	1	91802112	267660532	trait_ID=37	Drip loss
ENSSSCG00000005453	1	251263175	251277988	QTL_ID=8382	1	91802112	267660532	trait_ID=37	Drip loss
ENSSSCG00000005453	1	251263175	251277988	QTL_ID=8480	1	91802112	267660532	trait_ID=37	Drip loss
ENSSSCG00000005453	1	251263175	251277988	QTL_ID=8564	1	91802112	267660532	trait_ID=37	Drip loss
ENSSSCG00000005453	1	251263175	251277988	QTL_ID=8602	1	91802112	267660532	trait_ID=37	Drip loss
ENSSSCG00000005453	1	251263175	251277988	QTL_ID=156916	1	109911513	251917905	trait_ID=530	Polyunsaturated fatty acid content
ENSSSCG00000005453	1	251263175	251277988	QTL_ID=156864	1	144337305	251917905	trait_ID=250	Stearic acid content
ENSSSCG00000005453	1	251263175	251277988	QTL_ID=2794	1	150074937	251917905	trait_ID=436	Percentage type I fibers
ENSSSCG00000005453	1	251263175	251277988	QTL_ID=2795	1	150074937	251917905	trait_ID=552	Diameter of type IIb muscle fibers
ENSSSCG00000005453	1	251263175	251277988	QTL_ID=80	1	168363639	274330530	trait_ID=37	Drip loss
ENSSSCG00000005453	1	251263175	251277988	QTL_ID=863	1	169080843	256041828	trait_ID=280	Fat-cuts percentage
ENSSSCG00000005453	1	251263175	251277988	QTL_ID=16833	1	179301000	256041828	trait_ID=382	Backfat at last rib
ENSSSCG00000005453	1	251263175	251277988	QTL_ID=18019	1	179301000	256041828	trait_ID=656	Adipocyte diameter
ENSSSCG00000005453	1	251263175	251277988	QTL_ID=3773	1	184500729	251917905	trait_ID=173	Meat color score
ENSSSCG00000005453	1	251263175	251277988	QTL_ID=156914	1	184500729	251917905	trait_ID=534	Arachidonic acid content
ENSSSCG00000005453	1	251263175	251277988	QTL_ID=18634	1	184500729	258193440	trait_ID=761	Fat area percentage in carcass
ENSSSCG00000005453	1	251263175	251277988	QTL_ID=156910	1	198127605	251917905	trait_ID=908	Capric acid content
ENSSSCG00000005453	1	251263175	251277988	QTL_ID=23	1	222333240	268951500	trait_ID=7	Backfat at tenth rib
ENSSSCG00000005453	1	251263175	251277988	QTL_ID=401	1	251021400	274330530	trait_ID=221	Backfat weight
ENSSSCG00000037508	1	261307008	261372848	QTL_ID=7936	1	91802112	267660532	trait_ID=37	Drip loss
ENSSSCG00000037508	1	261307008	261372848	QTL_ID=8063	1	91802112	267660532	trait_ID=37	Drip loss
ENSSSCG00000037508	1	261307008	261372848	QTL_ID=8131	1	91802112	267660532	trait_ID=37	Drip loss
ENSSSCG00000037508	1	261307008	261372848	QTL_ID=8300	1	91802112	267660532	trait_ID=37	Drip loss
ENSSSCG00000037508	1	261307008	261372848	QTL_ID=8323	1	91802112	267660532	trait_ID=37	Drip loss
ENSSSCG00000037508	1	261307008	261372848	QTL_ID=8382	1	91802112	267660532	trait_ID=37	Drip loss
ENSSSCG00000037508	1	261307008	261372848	QTL_ID=8480	1	91802112	267660532	trait_ID=37	Drip loss
ENSSSCG00000037508	1	261307008	261372848	QTL_ID=8564	1	91802112	267660532	trait_ID=37	Drip loss
ENSSSCG00000037508	1	261307008	261372848	QTL_ID=8602	1	91802112	267660532	trait_ID=37	Drip loss
ENSSSCG00000037508	1	261307008	261372848	QTL_ID=80	1	168363639	274330530	trait_ID=37	Drip loss
ENSSSCG00000037508	1	261307008	261372848	QTL_ID=23	1	222333240	268951500	trait_ID=7	Backfat at tenth rib
ENSSSCG00000037508	1	261307008	261372848	QTL_ID=401	1	251021400	274330530	trait_ID=221	Backfat weight
ENSSSCG00000037508	1	261307008	261372848	QTL_ID=376	1	252814410	277916550	trait_ID=216	Ham weight
ENSSSCG00000037508	1	261307008	261372848	QTL_ID=375	1	256400430	277916550	trait_ID=215	Loin weight
ENSSSCG00000037508	1	261307008	261372848	QTL_ID=402	1	256400430	277916550	trait_ID=172	Leaf fat weight
ENSSSCG00000037508	1	261307008	261372848	QTL_ID=377	1	259986450	274330530	trait_ID=218	Loin and ham percentage in carcass
ENSSSCG00000005524	1	261659660	261859022	QTL_ID=7936	1	91802112	267660532	trait_ID=37	Drip loss
ENSSSCG00000005524	1	261659660	261859022	QTL_ID=8063	1	91802112	267660532	trait_ID=37	Drip loss
ENSSSCG00000005524	1	261659660	261859022	QTL_ID=8131	1	91802112	267660532	trait_ID=37	Drip loss
ENSSSCG00000005524	1	261659660	261859022	QTL_ID=8300	1	91802112	267660532	trait_ID=37	Drip loss
ENSSSCG00000005524	1	261659660	261859022	QTL_ID=8323	1	91802112	267660532	trait_ID=37	Drip loss
ENSSSCG00000005524	1	261659660	261859022	QTL_ID=8382	1	91802112	267660532	trait_ID=37	Drip loss
ENSSSCG00000005524	1	261659660	261859022	QTL_ID=8480	1	91802112	267660532	trait_ID=37	Drip loss
ENSSSCG00000005524	1	261659660	261859022	QTL_ID=8564	1	91802112	267660532	trait_ID=37	Drip loss
ENSSSCG00000005524	1	261659660	261859022	QTL_ID=8602	1	91802112	267660532	trait_ID=37	Drip loss
ENSSSCG00000005524	1	261659660	261859022	QTL_ID=80	1	168363639	274330530	trait_ID=37	Drip loss
ENSSSCG00000005524	1	261659660	261859022	QTL_ID=23	1	222333240	268951500	trait_ID=7	Backfat at tenth rib
ENSSSCG00000005524	1	261659660	261859022	QTL_ID=401	1	251021400	274330530	trait_ID=221	Backfat weight
ENSSSCG00000005524	1	261659660	261859022	QTL_ID=376	1	252814410	277916550	trait_ID=216	Ham weight
ENSSSCG00000005524	1	261659660	261859022	QTL_ID=375	1	256400430	277916550	trait_ID=215	Loin weight
ENSSSCG00000005524	1	261659660	261859022	QTL_ID=402	1	256400430	277916550	trait_ID=172	Leaf fat weight
ENSSSCG00000005524	1	261659660	261859022	QTL_ID=377	1	259986450	274330530	trait_ID=218	Loin and ham percentage in carcass
ENSSSCG00000005625	1	268309400	268343783	QTL_ID=80	1	168363639	274330530	trait_ID=37	Drip loss
ENSSSCG00000005625	1	268309400	268343783	QTL_ID=23	1	222333240	268951500	trait_ID=7	Backfat at tenth rib
ENSSSCG00000005625	1	268309400	268343783	QTL_ID=401	1	251021400	274330530	trait_ID=221	Backfat weight
ENSSSCG00000005625	1	268309400	268343783	QTL_ID=376	1	252814410	277916550	trait_ID=216	Ham weight
ENSSSCG00000005625	1	268309400	268343783	QTL_ID=375	1	256400430	277916550	trait_ID=215	Loin weight
ENSSSCG00000005625	1	268309400	268343783	QTL_ID=402	1	256400430	277916550	trait_ID=172	Leaf fat weight
ENSSSCG00000005625	1	268309400	268343783	QTL_ID=377	1	259986450	274330530	trait_ID=218	Loin and ham percentage in carcass
ENSSSCG00000032911	2	1008761	1022460	QTL_ID=17539	2	0	3105426	trait_ID=215	Loin weight
ENSSSCG00000032911	2	1008761	1022460	QTL_ID=17557	2	0	5175711	trait_ID=2	Average backfat thickness
ENSSSCG00000032911	2	1008761	1022460	QTL_ID=17538	2	0	8166121	trait_ID=2	Average backfat thickness
ENSSSCG00000032911	2	1008761	1022460	QTL_ID=6001	2	437060	1782744	trait_ID=36	Cooking loss
ENSSSCG00000032911	2	1008761	1022460	QTL_ID=627	2	0	11271548	trait_ID=86	Loin muscle area
ENSSSCG00000032911	2	1008761	1022460	QTL_ID=921	2	0	11271548	trait_ID=7362	Muscle conductivity
ENSSSCG00000032911	2	1008761	1022460	QTL_ID=3777	2	0	11271548	trait_ID=7	Backfat at tenth rib
ENSSSCG00000032911	2	1008761	1022460	QTL_ID=630	2	0	11271548	trait_ID=29	Reflectance value
ENSSSCG00000032911	2	1008761	1022460	QTL_ID=5174	2	0	11271548	trait_ID=215	Loin weight
ENSSSCG00000032911	2	1008761	1022460	QTL_ID=624	2	0	11271548	trait_ID=84	Lean meat percentage
ENSSSCG00000032911	2	1008761	1022460	QTL_ID=626	2	0	11271548	trait_ID=248	Lean meat + bone in ham + back
ENSSSCG00000032911	2	1008761	1022460	QTL_ID=629	2	0	11271548	trait_ID=282	Heart weight
ENSSSCG00000032911	2	1008761	1022460	QTL_ID=898	2	0	11271548	trait_ID=282	Heart weight
ENSSSCG00000032911	2	1008761	1022460	QTL_ID=1252	2	0	11271548	trait_ID=83	Head weight
ENSSSCG00000032911	2	1008761	1022460	QTL_ID=625	2	0	11271548	trait_ID=346	Ham meat weight
ENSSSCG00000032911	2	1008761	1022460	QTL_ID=3775	2	0	11271548	trait_ID=382	Backfat at last rib
ENSSSCG00000032911	2	1008761	1022460	QTL_ID=3776	2	0	11271548	trait_ID=10	Backfat at last lumbar
ENSSSCG00000032911	2	1008761	1022460	QTL_ID=628	2	0	11271548	trait_ID=2	Average backfat thickness
ENSSSCG00000032911	2	1008761	1022460	QTL_ID=3774	2	0	11271548	trait_ID=2	Average backfat thickness
ENSSSCG00000032911	2	1008761	1022460	QTL_ID=5964	2	0	11271548	trait_ID=2	Average backfat thickness
ENSSSCG00000032911	2	1008761	1022460	QTL_ID=4115	2	0	11501580	trait_ID=7289	Muscle pH
ENSSSCG00000032911	2	1008761	1022460	QTL_ID=4116	2	0	11501580	trait_ID=7289	Muscle pH
ENSSSCG00000032911	2	1008761	1022460	QTL_ID=4173	2	0	11501580	trait_ID=7289	Muscle pH
ENSSSCG00000032911	2	1008761	1022460	QTL_ID=4176	2	0	11501580	trait_ID=7289	Muscle pH
ENSSSCG00000032911	2	1008761	1022460	QTL_ID=4117	2	0	11501580	trait_ID=7362	Muscle conductivity
ENSSSCG00000032911	2	1008761	1022460	QTL_ID=4118	2	0	11501580	trait_ID=7362	Muscle conductivity
ENSSSCG00000032911	2	1008761	1022460	QTL_ID=4177	2	0	11501580	trait_ID=7362	Muscle conductivity
ENSSSCG00000032911	2	1008761	1022460	QTL_ID=4112	2	0	11501580	trait_ID=75	Carcass length
ENSSSCG00000032911	2	1008761	1022460	QTL_ID=4174	2	0	11501580	trait_ID=75	Carcass length
ENSSSCG00000032911	2	1008761	1022460	QTL_ID=4113	2	0	11501580	trait_ID=84	Lean meat percentage
ENSSSCG00000032911	2	1008761	1022460	QTL_ID=4114	2	0	11501580	trait_ID=343	External fat on loin
ENSSSCG00000032911	2	1008761	1022460	QTL_ID=4175	2	0	11501580	trait_ID=77	Carcass weight (hot)
ENSSSCG00000032911	2	1008761	1022460	QTL_ID=4245	2	0	11501580	trait_ID=77	Carcass weight (hot)
ENSSSCG00000032911	2	1008761	1022460	QTL_ID=4111	2	0	11501580	trait_ID=5	backfat at P2 position
ENSSSCG00000032911	2	1008761	1022460	QTL_ID=5146	2	0	20702844	trait_ID=469	Neck fat weight
ENSSSCG00000032911	2	1008761	1022460	QTL_ID=379	2	0	20702844	trait_ID=215	Loin weight
ENSSSCG00000032911	2	1008761	1022460	QTL_ID=381	2	0	23003160	trait_ID=217	Estimated carcass lean content
ENSSSCG00000032911	2	1008761	1022460	QTL_ID=380	2	0	25303476	trait_ID=218	Loin and ham percentage in carcass
ENSSSCG00000032911	2	1008761	1022460	QTL_ID=620	2	0	27258744	trait_ID=278	Loin percentage
ENSSSCG00000032911	2	1008761	1022460	QTL_ID=621	2	0	27258744	trait_ID=84	Lean meat percentage
ENSSSCG00000032911	2	1008761	1022460	QTL_ID=619	2	0	27258744	trait_ID=277	Ham percentage
ENSSSCG00000032911	2	1008761	1022460	QTL_ID=623	2	0	27258744	trait_ID=280	Fat-cuts percentage
ENSSSCG00000032911	2	1008761	1022460	QTL_ID=622	2	0	27258744	trait_ID=279	Backfat percentage
ENSSSCG00000032911	2	1008761	1022460	QTL_ID=618	2	0	27258744	trait_ID=2	Average backfat thickness
ENSSSCG00000032911	2	1008761	1022460	QTL_ID=199	2	0	27603792	trait_ID=2	Average backfat thickness
ENSSSCG00000032911	2	1008761	1022460	QTL_ID=197	2	0	27603792	trait_ID=2	Average backfat thickness
ENSSSCG00000032911	2	1008761	1022460	QTL_ID=198	2	0	28753950	trait_ID=2	Average backfat thickness
ENSSSCG00000032911	2	1008761	1022460	QTL_ID=405	2	0	32204424	trait_ID=222	Percentage of backfat and leaf fat in carcass
ENSSSCG00000032911	2	1008761	1022460	QTL_ID=404	2	0	32204424	trait_ID=221	Backfat weight
ENSSSCG00000032911	2	1008761	1022460	QTL_ID=407	2	0	34504740	trait_ID=382	Backfat at last rib
ENSSSCG00000032911	2	1008761	1022460	QTL_ID=3801	2	0	35884929	trait_ID=86	Loin muscle area
ENSSSCG00000032911	2	1008761	1022460	QTL_ID=3798	2	0	35884929	trait_ID=7	Backfat at tenth rib
ENSSSCG00000032911	2	1008761	1022460	QTL_ID=3800	2	0	35884929	trait_ID=382	Backfat at last rib
ENSSSCG00000032911	2	1008761	1022460	QTL_ID=16834	2	0	35884929	trait_ID=382	Backfat at last rib
ENSSSCG00000032911	2	1008761	1022460	QTL_ID=3799	2	0	35884929	trait_ID=10	Backfat at last lumbar
ENSSSCG00000032911	2	1008761	1022460	QTL_ID=349	2	0	35884929	trait_ID=2	Average backfat thickness
ENSSSCG00000032911	2	1008761	1022460	QTL_ID=3797	2	0	35884929	trait_ID=2	Average backfat thickness
ENSSSCG00000032911	2	1008761	1022460	QTL_ID=17997	2	0	35884929	trait_ID=2	Average backfat thickness
ENSSSCG00000032911	2	1008761	1022460	QTL_ID=18029	2	0	35884929	trait_ID=656	Adipocyte diameter
ENSSSCG00000032911	2	1008761	1022460	QTL_ID=406	2	0	37955214	trait_ID=8	Backfat thickness between 3rd and 4th rib
ENSSSCG00000032911	2	1008761	1022460	QTL_ID=3839	2	0	51527078	trait_ID=53	muscle protein percentage
ENSSSCG00000032911	2	1008761	1022460	QTL_ID=364	2	0	65789037	trait_ID=2	Average backfat thickness
ENSSSCG00000032911	2	1008761	1022460	QTL_ID=3942	2	552075	44051051	trait_ID=306	Backfat between 6th and 7th ribs
ENSSSCG00000032911	2	1008761	1022460	QTL_ID=2971	2	690094	8856216	trait_ID=424	Meat color L*
ENSSSCG00000032911	2	1008761	1022460	QTL_ID=2970	2	690094	11156532	trait_ID=36	Cooking loss
ENSSSCG00000032911	2	1008761	1022460	QTL_ID=3057	2	690094	11271548	trait_ID=458	Knuckle ham weight
ENSSSCG00000032911	2	1008761	1022460	QTL_ID=2933	2	690094	11271548	trait_ID=10	Backfat at last lumbar
ENSSSCG00000032911	2	1008761	1022460	QTL_ID=2972	2	690094	15757164	trait_ID=7289	Muscle pH
ENSSSCG00000032911	2	1008761	1022460	QTL_ID=21217	2	690094	27718807	trait_ID=289	Backfat at rump
ENSSSCG00000032911	2	1008761	1022460	QTL_ID=502	2	690094	28408902	trait_ID=84	Lean meat percentage
ENSSSCG00000032911	2	1008761	1022460	QTL_ID=505	2	690094	28408902	trait_ID=248	Lean meat + bone in ham + back
ENSSSCG00000032911	2	1008761	1022460	QTL_ID=507	2	690094	28408902	trait_ID=249	Lean meat + bone in back
ENSSSCG00000032911	2	1008761	1022460	QTL_ID=18016	2	690094	35884929	trait_ID=654	NADP-malate dehydrogenase activity
ENSSSCG00000032911	2	1008761	1022460	QTL_ID=18010	2	690094	35884929	trait_ID=653	Fat protein content
ENSSSCG00000032911	2	1008761	1022460	QTL_ID=18003	2	690094	35884929	trait_ID=14	Subcutanous fat area
ENSSSCG00000032911	2	1008761	1022460	QTL_ID=311	2	690094	35884929	trait_ID=2	Average backfat thickness
ENSSSCG00000032911	2	1008761	1022460	QTL_ID=21216	2	690094	62108532	trait_ID=171	Backfat at first rib
ENSSSCG00000032911	2	1008761	1022460	QTL_ID=3941	2	0	69699574	trait_ID=171	Backfat at first rib
ENSSSCG00000032911	2	1008761	1022460	QTL_ID=16875	2	0	73495096	trait_ID=382	Backfat at last rib
ENSSSCG00000032911	2	1008761	1022460	QTL_ID=5688	2	0	102594093	trait_ID=86	Loin muscle area
ENSSSCG00000032911	2	1008761	1022460	QTL_ID=5689	2	0	147450255	trait_ID=652	Fat to meat ratio
ENSSSCG00000032911	2	1008761	1022460	QTL_ID=5438	2	0	151935871	trait_ID=219	Shoulder weight
ENSSSCG00000032911	2	1008761	1022460	QTL_ID=5440	2	0	151935871	trait_ID=477	Shear firmness
ENSSSCG00000032911	2	1008761	1022460	QTL_ID=5437	2	0	151935871	trait_ID=216	Ham weight
ENSSSCG00000032911	2	1008761	1022460	QTL_ID=5496	2	0	151935871	trait_ID=481	Cutlet weight
ENSSSCG00000032911	2	1008761	1022460	QTL_ID=5432	2	0	151935871	trait_ID=77	Carcass weight (hot)
ENSSSCG00000032911	2	1008761	1022460	QTL_ID=21212	2	690094	111565326	trait_ID=2	Average backfat thickness
ENSSSCG00000032911	2	1008761	1022460	QTL_ID=21214	2	690094	113060531	trait_ID=1	Abdominal fat weight
ENSSSCG00000036244	2	1291933	1297517	QTL_ID=17539	2	0	3105426	trait_ID=215	Loin weight
ENSSSCG00000036244	2	1291933	1297517	QTL_ID=17557	2	0	5175711	trait_ID=2	Average backfat thickness
ENSSSCG00000036244	2	1291933	1297517	QTL_ID=17538	2	0	8166121	trait_ID=2	Average backfat thickness
ENSSSCG00000036244	2	1291933	1297517	QTL_ID=6001	2	437060	1782744	trait_ID=36	Cooking loss
ENSSSCG00000036244	2	1291933	1297517	QTL_ID=5738	2	1035142	2185300	trait_ID=382	Backfat at last rib
ENSSSCG00000036244	2	1291933	1297517	QTL_ID=627	2	0	11271548	trait_ID=86	Loin muscle area
ENSSSCG00000036244	2	1291933	1297517	QTL_ID=921	2	0	11271548	trait_ID=7362	Muscle conductivity
ENSSSCG00000036244	2	1291933	1297517	QTL_ID=3777	2	0	11271548	trait_ID=7	Backfat at tenth rib
ENSSSCG00000036244	2	1291933	1297517	QTL_ID=630	2	0	11271548	trait_ID=29	Reflectance value
ENSSSCG00000036244	2	1291933	1297517	QTL_ID=5174	2	0	11271548	trait_ID=215	Loin weight
ENSSSCG00000036244	2	1291933	1297517	QTL_ID=624	2	0	11271548	trait_ID=84	Lean meat percentage
ENSSSCG00000036244	2	1291933	1297517	QTL_ID=626	2	0	11271548	trait_ID=248	Lean meat + bone in ham + back
ENSSSCG00000036244	2	1291933	1297517	QTL_ID=629	2	0	11271548	trait_ID=282	Heart weight
ENSSSCG00000036244	2	1291933	1297517	QTL_ID=898	2	0	11271548	trait_ID=282	Heart weight
ENSSSCG00000036244	2	1291933	1297517	QTL_ID=1252	2	0	11271548	trait_ID=83	Head weight
ENSSSCG00000036244	2	1291933	1297517	QTL_ID=625	2	0	11271548	trait_ID=346	Ham meat weight
ENSSSCG00000036244	2	1291933	1297517	QTL_ID=3775	2	0	11271548	trait_ID=382	Backfat at last rib
ENSSSCG00000036244	2	1291933	1297517	QTL_ID=3776	2	0	11271548	trait_ID=10	Backfat at last lumbar
ENSSSCG00000036244	2	1291933	1297517	QTL_ID=628	2	0	11271548	trait_ID=2	Average backfat thickness
ENSSSCG00000036244	2	1291933	1297517	QTL_ID=3774	2	0	11271548	trait_ID=2	Average backfat thickness
ENSSSCG00000036244	2	1291933	1297517	QTL_ID=5964	2	0	11271548	trait_ID=2	Average backfat thickness
ENSSSCG00000036244	2	1291933	1297517	QTL_ID=4115	2	0	11501580	trait_ID=7289	Muscle pH
ENSSSCG00000036244	2	1291933	1297517	QTL_ID=4116	2	0	11501580	trait_ID=7289	Muscle pH
ENSSSCG00000036244	2	1291933	1297517	QTL_ID=4173	2	0	11501580	trait_ID=7289	Muscle pH
ENSSSCG00000036244	2	1291933	1297517	QTL_ID=4176	2	0	11501580	trait_ID=7289	Muscle pH
ENSSSCG00000036244	2	1291933	1297517	QTL_ID=4117	2	0	11501580	trait_ID=7362	Muscle conductivity
ENSSSCG00000036244	2	1291933	1297517	QTL_ID=4118	2	0	11501580	trait_ID=7362	Muscle conductivity
ENSSSCG00000036244	2	1291933	1297517	QTL_ID=4177	2	0	11501580	trait_ID=7362	Muscle conductivity
ENSSSCG00000036244	2	1291933	1297517	QTL_ID=4112	2	0	11501580	trait_ID=75	Carcass length
ENSSSCG00000036244	2	1291933	1297517	QTL_ID=4174	2	0	11501580	trait_ID=75	Carcass length
ENSSSCG00000036244	2	1291933	1297517	QTL_ID=4113	2	0	11501580	trait_ID=84	Lean meat percentage
ENSSSCG00000036244	2	1291933	1297517	QTL_ID=4114	2	0	11501580	trait_ID=343	External fat on loin
ENSSSCG00000036244	2	1291933	1297517	QTL_ID=4175	2	0	11501580	trait_ID=77	Carcass weight (hot)
ENSSSCG00000036244	2	1291933	1297517	QTL_ID=4245	2	0	11501580	trait_ID=77	Carcass weight (hot)
ENSSSCG00000036244	2	1291933	1297517	QTL_ID=4111	2	0	11501580	trait_ID=5	backfat at P2 position
ENSSSCG00000036244	2	1291933	1297517	QTL_ID=5146	2	0	20702844	trait_ID=469	Neck fat weight
ENSSSCG00000036244	2	1291933	1297517	QTL_ID=379	2	0	20702844	trait_ID=215	Loin weight
ENSSSCG00000036244	2	1291933	1297517	QTL_ID=381	2	0	23003160	trait_ID=217	Estimated carcass lean content
ENSSSCG00000036244	2	1291933	1297517	QTL_ID=380	2	0	25303476	trait_ID=218	Loin and ham percentage in carcass
ENSSSCG00000036244	2	1291933	1297517	QTL_ID=620	2	0	27258744	trait_ID=278	Loin percentage
ENSSSCG00000036244	2	1291933	1297517	QTL_ID=621	2	0	27258744	trait_ID=84	Lean meat percentage
ENSSSCG00000036244	2	1291933	1297517	QTL_ID=619	2	0	27258744	trait_ID=277	Ham percentage
ENSSSCG00000036244	2	1291933	1297517	QTL_ID=623	2	0	27258744	trait_ID=280	Fat-cuts percentage
ENSSSCG00000036244	2	1291933	1297517	QTL_ID=622	2	0	27258744	trait_ID=279	Backfat percentage
ENSSSCG00000036244	2	1291933	1297517	QTL_ID=618	2	0	27258744	trait_ID=2	Average backfat thickness
ENSSSCG00000036244	2	1291933	1297517	QTL_ID=199	2	0	27603792	trait_ID=2	Average backfat thickness
ENSSSCG00000036244	2	1291933	1297517	QTL_ID=197	2	0	27603792	trait_ID=2	Average backfat thickness
ENSSSCG00000036244	2	1291933	1297517	QTL_ID=198	2	0	28753950	trait_ID=2	Average backfat thickness
ENSSSCG00000036244	2	1291933	1297517	QTL_ID=405	2	0	32204424	trait_ID=222	Percentage of backfat and leaf fat in carcass
ENSSSCG00000036244	2	1291933	1297517	QTL_ID=404	2	0	32204424	trait_ID=221	Backfat weight
ENSSSCG00000036244	2	1291933	1297517	QTL_ID=407	2	0	34504740	trait_ID=382	Backfat at last rib
ENSSSCG00000036244	2	1291933	1297517	QTL_ID=3801	2	0	35884929	trait_ID=86	Loin muscle area
ENSSSCG00000036244	2	1291933	1297517	QTL_ID=3798	2	0	35884929	trait_ID=7	Backfat at tenth rib
ENSSSCG00000036244	2	1291933	1297517	QTL_ID=3800	2	0	35884929	trait_ID=382	Backfat at last rib
ENSSSCG00000036244	2	1291933	1297517	QTL_ID=16834	2	0	35884929	trait_ID=382	Backfat at last rib
ENSSSCG00000036244	2	1291933	1297517	QTL_ID=3799	2	0	35884929	trait_ID=10	Backfat at last lumbar
ENSSSCG00000036244	2	1291933	1297517	QTL_ID=349	2	0	35884929	trait_ID=2	Average backfat thickness
ENSSSCG00000036244	2	1291933	1297517	QTL_ID=3797	2	0	35884929	trait_ID=2	Average backfat thickness
ENSSSCG00000036244	2	1291933	1297517	QTL_ID=17997	2	0	35884929	trait_ID=2	Average backfat thickness
ENSSSCG00000036244	2	1291933	1297517	QTL_ID=18029	2	0	35884929	trait_ID=656	Adipocyte diameter
ENSSSCG00000036244	2	1291933	1297517	QTL_ID=406	2	0	37955214	trait_ID=8	Backfat thickness between 3rd and 4th rib
ENSSSCG00000036244	2	1291933	1297517	QTL_ID=3839	2	0	51527078	trait_ID=53	muscle protein percentage
ENSSSCG00000036244	2	1291933	1297517	QTL_ID=364	2	0	65789037	trait_ID=2	Average backfat thickness
ENSSSCG00000036244	2	1291933	1297517	QTL_ID=3942	2	552075	44051051	trait_ID=306	Backfat between 6th and 7th ribs
ENSSSCG00000036244	2	1291933	1297517	QTL_ID=2971	2	690094	8856216	trait_ID=424	Meat color L*
ENSSSCG00000036244	2	1291933	1297517	QTL_ID=2970	2	690094	11156532	trait_ID=36	Cooking loss
ENSSSCG00000036244	2	1291933	1297517	QTL_ID=3057	2	690094	11271548	trait_ID=458	Knuckle ham weight
ENSSSCG00000036244	2	1291933	1297517	QTL_ID=2933	2	690094	11271548	trait_ID=10	Backfat at last lumbar
ENSSSCG00000036244	2	1291933	1297517	QTL_ID=2972	2	690094	15757164	trait_ID=7289	Muscle pH
ENSSSCG00000036244	2	1291933	1297517	QTL_ID=21217	2	690094	27718807	trait_ID=289	Backfat at rump
ENSSSCG00000036244	2	1291933	1297517	QTL_ID=502	2	690094	28408902	trait_ID=84	Lean meat percentage
ENSSSCG00000036244	2	1291933	1297517	QTL_ID=505	2	690094	28408902	trait_ID=248	Lean meat + bone in ham + back
ENSSSCG00000036244	2	1291933	1297517	QTL_ID=507	2	690094	28408902	trait_ID=249	Lean meat + bone in back
ENSSSCG00000036244	2	1291933	1297517	QTL_ID=18016	2	690094	35884929	trait_ID=654	NADP-malate dehydrogenase activity
ENSSSCG00000036244	2	1291933	1297517	QTL_ID=18010	2	690094	35884929	trait_ID=653	Fat protein content
ENSSSCG00000036244	2	1291933	1297517	QTL_ID=18003	2	690094	35884929	trait_ID=14	Subcutanous fat area
ENSSSCG00000036244	2	1291933	1297517	QTL_ID=311	2	690094	35884929	trait_ID=2	Average backfat thickness
ENSSSCG00000036244	2	1291933	1297517	QTL_ID=21216	2	690094	62108532	trait_ID=171	Backfat at first rib
ENSSSCG00000036244	2	1291933	1297517	QTL_ID=3941	2	0	69699574	trait_ID=171	Backfat at first rib
ENSSSCG00000036244	2	1291933	1297517	QTL_ID=16875	2	0	73495096	trait_ID=382	Backfat at last rib
ENSSSCG00000036244	2	1291933	1297517	QTL_ID=5688	2	0	102594093	trait_ID=86	Loin muscle area
ENSSSCG00000036244	2	1291933	1297517	QTL_ID=5689	2	0	147450255	trait_ID=652	Fat to meat ratio
ENSSSCG00000036244	2	1291933	1297517	QTL_ID=5438	2	0	151935871	trait_ID=219	Shoulder weight
ENSSSCG00000036244	2	1291933	1297517	QTL_ID=5440	2	0	151935871	trait_ID=477	Shear firmness
ENSSSCG00000036244	2	1291933	1297517	QTL_ID=5437	2	0	151935871	trait_ID=216	Ham weight
ENSSSCG00000036244	2	1291933	1297517	QTL_ID=5496	2	0	151935871	trait_ID=481	Cutlet weight
ENSSSCG00000036244	2	1291933	1297517	QTL_ID=5432	2	0	151935871	trait_ID=77	Carcass weight (hot)
ENSSSCG00000036244	2	1291933	1297517	QTL_ID=21212	2	690094	111565326	trait_ID=2	Average backfat thickness
ENSSSCG00000036244	2	1291933	1297517	QTL_ID=21214	2	690094	113060531	trait_ID=1	Abdominal fat weight
ENSSSCG00000024158	2	3202166	3373411	QTL_ID=17557	2	0	5175711	trait_ID=2	Average backfat thickness
ENSSSCG00000024158	2	3202166	3373411	QTL_ID=17538	2	0	8166121	trait_ID=2	Average backfat thickness
ENSSSCG00000024158	2	3202166	3373411	QTL_ID=627	2	0	11271548	trait_ID=86	Loin muscle area
ENSSSCG00000024158	2	3202166	3373411	QTL_ID=921	2	0	11271548	trait_ID=7362	Muscle conductivity
ENSSSCG00000024158	2	3202166	3373411	QTL_ID=3777	2	0	11271548	trait_ID=7	Backfat at tenth rib
ENSSSCG00000024158	2	3202166	3373411	QTL_ID=630	2	0	11271548	trait_ID=29	Reflectance value
ENSSSCG00000024158	2	3202166	3373411	QTL_ID=5174	2	0	11271548	trait_ID=215	Loin weight
ENSSSCG00000024158	2	3202166	3373411	QTL_ID=624	2	0	11271548	trait_ID=84	Lean meat percentage
ENSSSCG00000024158	2	3202166	3373411	QTL_ID=626	2	0	11271548	trait_ID=248	Lean meat + bone in ham + back
ENSSSCG00000024158	2	3202166	3373411	QTL_ID=629	2	0	11271548	trait_ID=282	Heart weight
ENSSSCG00000024158	2	3202166	3373411	QTL_ID=898	2	0	11271548	trait_ID=282	Heart weight
ENSSSCG00000024158	2	3202166	3373411	QTL_ID=1252	2	0	11271548	trait_ID=83	Head weight
ENSSSCG00000024158	2	3202166	3373411	QTL_ID=625	2	0	11271548	trait_ID=346	Ham meat weight
ENSSSCG00000024158	2	3202166	3373411	QTL_ID=3775	2	0	11271548	trait_ID=382	Backfat at last rib
ENSSSCG00000024158	2	3202166	3373411	QTL_ID=3776	2	0	11271548	trait_ID=10	Backfat at last lumbar
ENSSSCG00000024158	2	3202166	3373411	QTL_ID=628	2	0	11271548	trait_ID=2	Average backfat thickness
ENSSSCG00000024158	2	3202166	3373411	QTL_ID=3774	2	0	11271548	trait_ID=2	Average backfat thickness
ENSSSCG00000024158	2	3202166	3373411	QTL_ID=5964	2	0	11271548	trait_ID=2	Average backfat thickness
ENSSSCG00000024158	2	3202166	3373411	QTL_ID=4115	2	0	11501580	trait_ID=7289	Muscle pH
ENSSSCG00000024158	2	3202166	3373411	QTL_ID=4116	2	0	11501580	trait_ID=7289	Muscle pH
ENSSSCG00000024158	2	3202166	3373411	QTL_ID=4173	2	0	11501580	trait_ID=7289	Muscle pH
ENSSSCG00000024158	2	3202166	3373411	QTL_ID=4176	2	0	11501580	trait_ID=7289	Muscle pH
ENSSSCG00000024158	2	3202166	3373411	QTL_ID=4117	2	0	11501580	trait_ID=7362	Muscle conductivity
ENSSSCG00000024158	2	3202166	3373411	QTL_ID=4118	2	0	11501580	trait_ID=7362	Muscle conductivity
ENSSSCG00000024158	2	3202166	3373411	QTL_ID=4177	2	0	11501580	trait_ID=7362	Muscle conductivity
ENSSSCG00000024158	2	3202166	3373411	QTL_ID=4112	2	0	11501580	trait_ID=75	Carcass length
ENSSSCG00000024158	2	3202166	3373411	QTL_ID=4174	2	0	11501580	trait_ID=75	Carcass length
ENSSSCG00000024158	2	3202166	3373411	QTL_ID=4113	2	0	11501580	trait_ID=84	Lean meat percentage
ENSSSCG00000024158	2	3202166	3373411	QTL_ID=4114	2	0	11501580	trait_ID=343	External fat on loin
ENSSSCG00000024158	2	3202166	3373411	QTL_ID=4175	2	0	11501580	trait_ID=77	Carcass weight (hot)
ENSSSCG00000024158	2	3202166	3373411	QTL_ID=4245	2	0	11501580	trait_ID=77	Carcass weight (hot)
ENSSSCG00000024158	2	3202166	3373411	QTL_ID=4111	2	0	11501580	trait_ID=5	backfat at P2 position
ENSSSCG00000024158	2	3202166	3373411	QTL_ID=5146	2	0	20702844	trait_ID=469	Neck fat weight
ENSSSCG00000024158	2	3202166	3373411	QTL_ID=379	2	0	20702844	trait_ID=215	Loin weight
ENSSSCG00000024158	2	3202166	3373411	QTL_ID=381	2	0	23003160	trait_ID=217	Estimated carcass lean content
ENSSSCG00000024158	2	3202166	3373411	QTL_ID=380	2	0	25303476	trait_ID=218	Loin and ham percentage in carcass
ENSSSCG00000024158	2	3202166	3373411	QTL_ID=620	2	0	27258744	trait_ID=278	Loin percentage
ENSSSCG00000024158	2	3202166	3373411	QTL_ID=621	2	0	27258744	trait_ID=84	Lean meat percentage
ENSSSCG00000024158	2	3202166	3373411	QTL_ID=619	2	0	27258744	trait_ID=277	Ham percentage
ENSSSCG00000024158	2	3202166	3373411	QTL_ID=623	2	0	27258744	trait_ID=280	Fat-cuts percentage
ENSSSCG00000024158	2	3202166	3373411	QTL_ID=622	2	0	27258744	trait_ID=279	Backfat percentage
ENSSSCG00000024158	2	3202166	3373411	QTL_ID=618	2	0	27258744	trait_ID=2	Average backfat thickness
ENSSSCG00000024158	2	3202166	3373411	QTL_ID=199	2	0	27603792	trait_ID=2	Average backfat thickness
ENSSSCG00000024158	2	3202166	3373411	QTL_ID=197	2	0	27603792	trait_ID=2	Average backfat thickness
ENSSSCG00000024158	2	3202166	3373411	QTL_ID=198	2	0	28753950	trait_ID=2	Average backfat thickness
ENSSSCG00000024158	2	3202166	3373411	QTL_ID=405	2	0	32204424	trait_ID=222	Percentage of backfat and leaf fat in carcass
ENSSSCG00000024158	2	3202166	3373411	QTL_ID=404	2	0	32204424	trait_ID=221	Backfat weight
ENSSSCG00000024158	2	3202166	3373411	QTL_ID=407	2	0	34504740	trait_ID=382	Backfat at last rib
ENSSSCG00000024158	2	3202166	3373411	QTL_ID=3801	2	0	35884929	trait_ID=86	Loin muscle area
ENSSSCG00000024158	2	3202166	3373411	QTL_ID=3798	2	0	35884929	trait_ID=7	Backfat at tenth rib
ENSSSCG00000024158	2	3202166	3373411	QTL_ID=3800	2	0	35884929	trait_ID=382	Backfat at last rib
ENSSSCG00000024158	2	3202166	3373411	QTL_ID=16834	2	0	35884929	trait_ID=382	Backfat at last rib
ENSSSCG00000024158	2	3202166	3373411	QTL_ID=3799	2	0	35884929	trait_ID=10	Backfat at last lumbar
ENSSSCG00000024158	2	3202166	3373411	QTL_ID=349	2	0	35884929	trait_ID=2	Average backfat thickness
ENSSSCG00000024158	2	3202166	3373411	QTL_ID=3797	2	0	35884929	trait_ID=2	Average backfat thickness
ENSSSCG00000024158	2	3202166	3373411	QTL_ID=17997	2	0	35884929	trait_ID=2	Average backfat thickness
ENSSSCG00000024158	2	3202166	3373411	QTL_ID=18029	2	0	35884929	trait_ID=656	Adipocyte diameter
ENSSSCG00000024158	2	3202166	3373411	QTL_ID=406	2	0	37955214	trait_ID=8	Backfat thickness between 3rd and 4th rib
ENSSSCG00000024158	2	3202166	3373411	QTL_ID=3839	2	0	51527078	trait_ID=53	muscle protein percentage
ENSSSCG00000024158	2	3202166	3373411	QTL_ID=364	2	0	65789037	trait_ID=2	Average backfat thickness
ENSSSCG00000024158	2	3202166	3373411	QTL_ID=3942	2	552075	44051051	trait_ID=306	Backfat between 6th and 7th ribs
ENSSSCG00000024158	2	3202166	3373411	QTL_ID=2971	2	690094	8856216	trait_ID=424	Meat color L*
ENSSSCG00000024158	2	3202166	3373411	QTL_ID=2970	2	690094	11156532	trait_ID=36	Cooking loss
ENSSSCG00000024158	2	3202166	3373411	QTL_ID=3057	2	690094	11271548	trait_ID=458	Knuckle ham weight
ENSSSCG00000024158	2	3202166	3373411	QTL_ID=2933	2	690094	11271548	trait_ID=10	Backfat at last lumbar
ENSSSCG00000024158	2	3202166	3373411	QTL_ID=2972	2	690094	15757164	trait_ID=7289	Muscle pH
ENSSSCG00000024158	2	3202166	3373411	QTL_ID=21217	2	690094	27718807	trait_ID=289	Backfat at rump
ENSSSCG00000024158	2	3202166	3373411	QTL_ID=502	2	690094	28408902	trait_ID=84	Lean meat percentage
ENSSSCG00000024158	2	3202166	3373411	QTL_ID=505	2	690094	28408902	trait_ID=248	Lean meat + bone in ham + back
ENSSSCG00000024158	2	3202166	3373411	QTL_ID=507	2	690094	28408902	trait_ID=249	Lean meat + bone in back
ENSSSCG00000024158	2	3202166	3373411	QTL_ID=18016	2	690094	35884929	trait_ID=654	NADP-malate dehydrogenase activity
ENSSSCG00000024158	2	3202166	3373411	QTL_ID=18010	2	690094	35884929	trait_ID=653	Fat protein content
ENSSSCG00000024158	2	3202166	3373411	QTL_ID=18003	2	690094	35884929	trait_ID=14	Subcutanous fat area
ENSSSCG00000024158	2	3202166	3373411	QTL_ID=311	2	690094	35884929	trait_ID=2	Average backfat thickness
ENSSSCG00000024158	2	3202166	3373411	QTL_ID=21216	2	690094	62108532	trait_ID=171	Backfat at first rib
ENSSSCG00000024158	2	3202166	3373411	QTL_ID=3941	2	0	69699574	trait_ID=171	Backfat at first rib
ENSSSCG00000024158	2	3202166	3373411	QTL_ID=16875	2	0	73495096	trait_ID=382	Backfat at last rib
ENSSSCG00000024158	2	3202166	3373411	QTL_ID=5688	2	0	102594093	trait_ID=86	Loin muscle area
ENSSSCG00000024158	2	3202166	3373411	QTL_ID=5689	2	0	147450255	trait_ID=652	Fat to meat ratio
ENSSSCG00000024158	2	3202166	3373411	QTL_ID=5438	2	0	151935871	trait_ID=219	Shoulder weight
ENSSSCG00000024158	2	3202166	3373411	QTL_ID=5440	2	0	151935871	trait_ID=477	Shear firmness
ENSSSCG00000024158	2	3202166	3373411	QTL_ID=5437	2	0	151935871	trait_ID=216	Ham weight
ENSSSCG00000024158	2	3202166	3373411	QTL_ID=5496	2	0	151935871	trait_ID=481	Cutlet weight
ENSSSCG00000024158	2	3202166	3373411	QTL_ID=5432	2	0	151935871	trait_ID=77	Carcass weight (hot)
ENSSSCG00000024158	2	3202166	3373411	QTL_ID=21212	2	690094	111565326	trait_ID=2	Average backfat thickness
ENSSSCG00000024158	2	3202166	3373411	QTL_ID=21214	2	690094	113060531	trait_ID=1	Abdominal fat weight
ENSSSCG00000024158	2	3202166	3373411	QTL_ID=21213	2	2875395	102249046	trait_ID=1	Abdominal fat weight
ENSSSCG00000012885	2	4533614	4653944	QTL_ID=17557	2	0	5175711	trait_ID=2	Average backfat thickness
ENSSSCG00000012885	2	4533614	4653944	QTL_ID=17538	2	0	8166121	trait_ID=2	Average backfat thickness
ENSSSCG00000012885	2	4533614	4653944	QTL_ID=627	2	0	11271548	trait_ID=86	Loin muscle area
ENSSSCG00000012885	2	4533614	4653944	QTL_ID=921	2	0	11271548	trait_ID=7362	Muscle conductivity
ENSSSCG00000012885	2	4533614	4653944	QTL_ID=3777	2	0	11271548	trait_ID=7	Backfat at tenth rib
ENSSSCG00000012885	2	4533614	4653944	QTL_ID=630	2	0	11271548	trait_ID=29	Reflectance value
ENSSSCG00000012885	2	4533614	4653944	QTL_ID=5174	2	0	11271548	trait_ID=215	Loin weight
ENSSSCG00000012885	2	4533614	4653944	QTL_ID=624	2	0	11271548	trait_ID=84	Lean meat percentage
ENSSSCG00000012885	2	4533614	4653944	QTL_ID=626	2	0	11271548	trait_ID=248	Lean meat + bone in ham + back
ENSSSCG00000012885	2	4533614	4653944	QTL_ID=629	2	0	11271548	trait_ID=282	Heart weight
ENSSSCG00000012885	2	4533614	4653944	QTL_ID=898	2	0	11271548	trait_ID=282	Heart weight
ENSSSCG00000012885	2	4533614	4653944	QTL_ID=1252	2	0	11271548	trait_ID=83	Head weight
ENSSSCG00000012885	2	4533614	4653944	QTL_ID=625	2	0	11271548	trait_ID=346	Ham meat weight
ENSSSCG00000012885	2	4533614	4653944	QTL_ID=3775	2	0	11271548	trait_ID=382	Backfat at last rib
ENSSSCG00000012885	2	4533614	4653944	QTL_ID=3776	2	0	11271548	trait_ID=10	Backfat at last lumbar
ENSSSCG00000012885	2	4533614	4653944	QTL_ID=628	2	0	11271548	trait_ID=2	Average backfat thickness
ENSSSCG00000012885	2	4533614	4653944	QTL_ID=3774	2	0	11271548	trait_ID=2	Average backfat thickness
ENSSSCG00000012885	2	4533614	4653944	QTL_ID=5964	2	0	11271548	trait_ID=2	Average backfat thickness
ENSSSCG00000012885	2	4533614	4653944	QTL_ID=4115	2	0	11501580	trait_ID=7289	Muscle pH
ENSSSCG00000012885	2	4533614	4653944	QTL_ID=4116	2	0	11501580	trait_ID=7289	Muscle pH
ENSSSCG00000012885	2	4533614	4653944	QTL_ID=4173	2	0	11501580	trait_ID=7289	Muscle pH
ENSSSCG00000012885	2	4533614	4653944	QTL_ID=4176	2	0	11501580	trait_ID=7289	Muscle pH
ENSSSCG00000012885	2	4533614	4653944	QTL_ID=4117	2	0	11501580	trait_ID=7362	Muscle conductivity
ENSSSCG00000012885	2	4533614	4653944	QTL_ID=4118	2	0	11501580	trait_ID=7362	Muscle conductivity
ENSSSCG00000012885	2	4533614	4653944	QTL_ID=4177	2	0	11501580	trait_ID=7362	Muscle conductivity
ENSSSCG00000012885	2	4533614	4653944	QTL_ID=4112	2	0	11501580	trait_ID=75	Carcass length
ENSSSCG00000012885	2	4533614	4653944	QTL_ID=4174	2	0	11501580	trait_ID=75	Carcass length
ENSSSCG00000012885	2	4533614	4653944	QTL_ID=4113	2	0	11501580	trait_ID=84	Lean meat percentage
ENSSSCG00000012885	2	4533614	4653944	QTL_ID=4114	2	0	11501580	trait_ID=343	External fat on loin
ENSSSCG00000012885	2	4533614	4653944	QTL_ID=4175	2	0	11501580	trait_ID=77	Carcass weight (hot)
ENSSSCG00000012885	2	4533614	4653944	QTL_ID=4245	2	0	11501580	trait_ID=77	Carcass weight (hot)
ENSSSCG00000012885	2	4533614	4653944	QTL_ID=4111	2	0	11501580	trait_ID=5	backfat at P2 position
ENSSSCG00000012885	2	4533614	4653944	QTL_ID=5146	2	0	20702844	trait_ID=469	Neck fat weight
ENSSSCG00000012885	2	4533614	4653944	QTL_ID=379	2	0	20702844	trait_ID=215	Loin weight
ENSSSCG00000012885	2	4533614	4653944	QTL_ID=381	2	0	23003160	trait_ID=217	Estimated carcass lean content
ENSSSCG00000012885	2	4533614	4653944	QTL_ID=380	2	0	25303476	trait_ID=218	Loin and ham percentage in carcass
ENSSSCG00000012885	2	4533614	4653944	QTL_ID=620	2	0	27258744	trait_ID=278	Loin percentage
ENSSSCG00000012885	2	4533614	4653944	QTL_ID=621	2	0	27258744	trait_ID=84	Lean meat percentage
ENSSSCG00000012885	2	4533614	4653944	QTL_ID=619	2	0	27258744	trait_ID=277	Ham percentage
ENSSSCG00000012885	2	4533614	4653944	QTL_ID=623	2	0	27258744	trait_ID=280	Fat-cuts percentage
ENSSSCG00000012885	2	4533614	4653944	QTL_ID=622	2	0	27258744	trait_ID=279	Backfat percentage
ENSSSCG00000012885	2	4533614	4653944	QTL_ID=618	2	0	27258744	trait_ID=2	Average backfat thickness
ENSSSCG00000012885	2	4533614	4653944	QTL_ID=199	2	0	27603792	trait_ID=2	Average backfat thickness
ENSSSCG00000012885	2	4533614	4653944	QTL_ID=197	2	0	27603792	trait_ID=2	Average backfat thickness
ENSSSCG00000012885	2	4533614	4653944	QTL_ID=198	2	0	28753950	trait_ID=2	Average backfat thickness
ENSSSCG00000012885	2	4533614	4653944	QTL_ID=405	2	0	32204424	trait_ID=222	Percentage of backfat and leaf fat in carcass
ENSSSCG00000012885	2	4533614	4653944	QTL_ID=404	2	0	32204424	trait_ID=221	Backfat weight
ENSSSCG00000012885	2	4533614	4653944	QTL_ID=407	2	0	34504740	trait_ID=382	Backfat at last rib
ENSSSCG00000012885	2	4533614	4653944	QTL_ID=3801	2	0	35884929	trait_ID=86	Loin muscle area
ENSSSCG00000012885	2	4533614	4653944	QTL_ID=3798	2	0	35884929	trait_ID=7	Backfat at tenth rib
ENSSSCG00000012885	2	4533614	4653944	QTL_ID=3800	2	0	35884929	trait_ID=382	Backfat at last rib
ENSSSCG00000012885	2	4533614	4653944	QTL_ID=16834	2	0	35884929	trait_ID=382	Backfat at last rib
ENSSSCG00000012885	2	4533614	4653944	QTL_ID=3799	2	0	35884929	trait_ID=10	Backfat at last lumbar
ENSSSCG00000012885	2	4533614	4653944	QTL_ID=349	2	0	35884929	trait_ID=2	Average backfat thickness
ENSSSCG00000012885	2	4533614	4653944	QTL_ID=3797	2	0	35884929	trait_ID=2	Average backfat thickness
ENSSSCG00000012885	2	4533614	4653944	QTL_ID=17997	2	0	35884929	trait_ID=2	Average backfat thickness
ENSSSCG00000012885	2	4533614	4653944	QTL_ID=18029	2	0	35884929	trait_ID=656	Adipocyte diameter
ENSSSCG00000012885	2	4533614	4653944	QTL_ID=406	2	0	37955214	trait_ID=8	Backfat thickness between 3rd and 4th rib
ENSSSCG00000012885	2	4533614	4653944	QTL_ID=3839	2	0	51527078	trait_ID=53	muscle protein percentage
ENSSSCG00000012885	2	4533614	4653944	QTL_ID=364	2	0	65789037	trait_ID=2	Average backfat thickness
ENSSSCG00000012885	2	4533614	4653944	QTL_ID=3942	2	552075	44051051	trait_ID=306	Backfat between 6th and 7th ribs
ENSSSCG00000012885	2	4533614	4653944	QTL_ID=2971	2	690094	8856216	trait_ID=424	Meat color L*
ENSSSCG00000012885	2	4533614	4653944	QTL_ID=2970	2	690094	11156532	trait_ID=36	Cooking loss
ENSSSCG00000012885	2	4533614	4653944	QTL_ID=3057	2	690094	11271548	trait_ID=458	Knuckle ham weight
ENSSSCG00000012885	2	4533614	4653944	QTL_ID=2933	2	690094	11271548	trait_ID=10	Backfat at last lumbar
ENSSSCG00000012885	2	4533614	4653944	QTL_ID=2972	2	690094	15757164	trait_ID=7289	Muscle pH
ENSSSCG00000012885	2	4533614	4653944	QTL_ID=21217	2	690094	27718807	trait_ID=289	Backfat at rump
ENSSSCG00000012885	2	4533614	4653944	QTL_ID=502	2	690094	28408902	trait_ID=84	Lean meat percentage
ENSSSCG00000012885	2	4533614	4653944	QTL_ID=505	2	690094	28408902	trait_ID=248	Lean meat + bone in ham + back
ENSSSCG00000012885	2	4533614	4653944	QTL_ID=507	2	690094	28408902	trait_ID=249	Lean meat + bone in back
ENSSSCG00000012885	2	4533614	4653944	QTL_ID=18016	2	690094	35884929	trait_ID=654	NADP-malate dehydrogenase activity
ENSSSCG00000012885	2	4533614	4653944	QTL_ID=18010	2	690094	35884929	trait_ID=653	Fat protein content
ENSSSCG00000012885	2	4533614	4653944	QTL_ID=18003	2	690094	35884929	trait_ID=14	Subcutanous fat area
ENSSSCG00000012885	2	4533614	4653944	QTL_ID=311	2	690094	35884929	trait_ID=2	Average backfat thickness
ENSSSCG00000012885	2	4533614	4653944	QTL_ID=21216	2	690094	62108532	trait_ID=171	Backfat at first rib
ENSSSCG00000012885	2	4533614	4653944	QTL_ID=3941	2	0	69699574	trait_ID=171	Backfat at first rib
ENSSSCG00000012885	2	4533614	4653944	QTL_ID=16875	2	0	73495096	trait_ID=382	Backfat at last rib
ENSSSCG00000012885	2	4533614	4653944	QTL_ID=5688	2	0	102594093	trait_ID=86	Loin muscle area
ENSSSCG00000012885	2	4533614	4653944	QTL_ID=5689	2	0	147450255	trait_ID=652	Fat to meat ratio
ENSSSCG00000012885	2	4533614	4653944	QTL_ID=5438	2	0	151935871	trait_ID=219	Shoulder weight
ENSSSCG00000012885	2	4533614	4653944	QTL_ID=5440	2	0	151935871	trait_ID=477	Shear firmness
ENSSSCG00000012885	2	4533614	4653944	QTL_ID=5437	2	0	151935871	trait_ID=216	Ham weight
ENSSSCG00000012885	2	4533614	4653944	QTL_ID=5496	2	0	151935871	trait_ID=481	Cutlet weight
ENSSSCG00000012885	2	4533614	4653944	QTL_ID=5432	2	0	151935871	trait_ID=77	Carcass weight (hot)
ENSSSCG00000012885	2	4533614	4653944	QTL_ID=21212	2	690094	111565326	trait_ID=2	Average backfat thickness
ENSSSCG00000012885	2	4533614	4653944	QTL_ID=21214	2	690094	113060531	trait_ID=1	Abdominal fat weight
ENSSSCG00000012885	2	4533614	4653944	QTL_ID=21213	2	2875395	102249046	trait_ID=1	Abdominal fat weight
ENSSSCG00000012885	2	4533614	4653944	QTL_ID=5242	2	4140568	135948675	trait_ID=11	Backfat at mid-back
ENSSSCG00000012911	2	5097243	5105696	QTL_ID=17557	2	0	5175711	trait_ID=2	Average backfat thickness
ENSSSCG00000012911	2	5097243	5105696	QTL_ID=17538	2	0	8166121	trait_ID=2	Average backfat thickness
ENSSSCG00000012911	2	5097243	5105696	QTL_ID=627	2	0	11271548	trait_ID=86	Loin muscle area
ENSSSCG00000012911	2	5097243	5105696	QTL_ID=921	2	0	11271548	trait_ID=7362	Muscle conductivity
ENSSSCG00000012911	2	5097243	5105696	QTL_ID=3777	2	0	11271548	trait_ID=7	Backfat at tenth rib
ENSSSCG00000012911	2	5097243	5105696	QTL_ID=630	2	0	11271548	trait_ID=29	Reflectance value
ENSSSCG00000012911	2	5097243	5105696	QTL_ID=5174	2	0	11271548	trait_ID=215	Loin weight
ENSSSCG00000012911	2	5097243	5105696	QTL_ID=624	2	0	11271548	trait_ID=84	Lean meat percentage
ENSSSCG00000012911	2	5097243	5105696	QTL_ID=626	2	0	11271548	trait_ID=248	Lean meat + bone in ham + back
ENSSSCG00000012911	2	5097243	5105696	QTL_ID=629	2	0	11271548	trait_ID=282	Heart weight
ENSSSCG00000012911	2	5097243	5105696	QTL_ID=898	2	0	11271548	trait_ID=282	Heart weight
ENSSSCG00000012911	2	5097243	5105696	QTL_ID=1252	2	0	11271548	trait_ID=83	Head weight
ENSSSCG00000012911	2	5097243	5105696	QTL_ID=625	2	0	11271548	trait_ID=346	Ham meat weight
ENSSSCG00000012911	2	5097243	5105696	QTL_ID=3775	2	0	11271548	trait_ID=382	Backfat at last rib
ENSSSCG00000012911	2	5097243	5105696	QTL_ID=3776	2	0	11271548	trait_ID=10	Backfat at last lumbar
ENSSSCG00000012911	2	5097243	5105696	QTL_ID=628	2	0	11271548	trait_ID=2	Average backfat thickness
ENSSSCG00000012911	2	5097243	5105696	QTL_ID=3774	2	0	11271548	trait_ID=2	Average backfat thickness
ENSSSCG00000012911	2	5097243	5105696	QTL_ID=5964	2	0	11271548	trait_ID=2	Average backfat thickness
ENSSSCG00000012911	2	5097243	5105696	QTL_ID=4115	2	0	11501580	trait_ID=7289	Muscle pH
ENSSSCG00000012911	2	5097243	5105696	QTL_ID=4116	2	0	11501580	trait_ID=7289	Muscle pH
ENSSSCG00000012911	2	5097243	5105696	QTL_ID=4173	2	0	11501580	trait_ID=7289	Muscle pH
ENSSSCG00000012911	2	5097243	5105696	QTL_ID=4176	2	0	11501580	trait_ID=7289	Muscle pH
ENSSSCG00000012911	2	5097243	5105696	QTL_ID=4117	2	0	11501580	trait_ID=7362	Muscle conductivity
ENSSSCG00000012911	2	5097243	5105696	QTL_ID=4118	2	0	11501580	trait_ID=7362	Muscle conductivity
ENSSSCG00000012911	2	5097243	5105696	QTL_ID=4177	2	0	11501580	trait_ID=7362	Muscle conductivity
ENSSSCG00000012911	2	5097243	5105696	QTL_ID=4112	2	0	11501580	trait_ID=75	Carcass length
ENSSSCG00000012911	2	5097243	5105696	QTL_ID=4174	2	0	11501580	trait_ID=75	Carcass length
ENSSSCG00000012911	2	5097243	5105696	QTL_ID=4113	2	0	11501580	trait_ID=84	Lean meat percentage
ENSSSCG00000012911	2	5097243	5105696	QTL_ID=4114	2	0	11501580	trait_ID=343	External fat on loin
ENSSSCG00000012911	2	5097243	5105696	QTL_ID=4175	2	0	11501580	trait_ID=77	Carcass weight (hot)
ENSSSCG00000012911	2	5097243	5105696	QTL_ID=4245	2	0	11501580	trait_ID=77	Carcass weight (hot)
ENSSSCG00000012911	2	5097243	5105696	QTL_ID=4111	2	0	11501580	trait_ID=5	backfat at P2 position
ENSSSCG00000012911	2	5097243	5105696	QTL_ID=5146	2	0	20702844	trait_ID=469	Neck fat weight
ENSSSCG00000012911	2	5097243	5105696	QTL_ID=379	2	0	20702844	trait_ID=215	Loin weight
ENSSSCG00000012911	2	5097243	5105696	QTL_ID=381	2	0	23003160	trait_ID=217	Estimated carcass lean content
ENSSSCG00000012911	2	5097243	5105696	QTL_ID=380	2	0	25303476	trait_ID=218	Loin and ham percentage in carcass
ENSSSCG00000012911	2	5097243	5105696	QTL_ID=620	2	0	27258744	trait_ID=278	Loin percentage
ENSSSCG00000012911	2	5097243	5105696	QTL_ID=621	2	0	27258744	trait_ID=84	Lean meat percentage
ENSSSCG00000012911	2	5097243	5105696	QTL_ID=619	2	0	27258744	trait_ID=277	Ham percentage
ENSSSCG00000012911	2	5097243	5105696	QTL_ID=623	2	0	27258744	trait_ID=280	Fat-cuts percentage
ENSSSCG00000012911	2	5097243	5105696	QTL_ID=622	2	0	27258744	trait_ID=279	Backfat percentage
ENSSSCG00000012911	2	5097243	5105696	QTL_ID=618	2	0	27258744	trait_ID=2	Average backfat thickness
ENSSSCG00000012911	2	5097243	5105696	QTL_ID=199	2	0	27603792	trait_ID=2	Average backfat thickness
ENSSSCG00000012911	2	5097243	5105696	QTL_ID=197	2	0	27603792	trait_ID=2	Average backfat thickness
ENSSSCG00000012911	2	5097243	5105696	QTL_ID=198	2	0	28753950	trait_ID=2	Average backfat thickness
ENSSSCG00000012911	2	5097243	5105696	QTL_ID=405	2	0	32204424	trait_ID=222	Percentage of backfat and leaf fat in carcass
ENSSSCG00000012911	2	5097243	5105696	QTL_ID=404	2	0	32204424	trait_ID=221	Backfat weight
ENSSSCG00000012911	2	5097243	5105696	QTL_ID=407	2	0	34504740	trait_ID=382	Backfat at last rib
ENSSSCG00000012911	2	5097243	5105696	QTL_ID=3801	2	0	35884929	trait_ID=86	Loin muscle area
ENSSSCG00000012911	2	5097243	5105696	QTL_ID=3798	2	0	35884929	trait_ID=7	Backfat at tenth rib
ENSSSCG00000012911	2	5097243	5105696	QTL_ID=3800	2	0	35884929	trait_ID=382	Backfat at last rib
ENSSSCG00000012911	2	5097243	5105696	QTL_ID=16834	2	0	35884929	trait_ID=382	Backfat at last rib
ENSSSCG00000012911	2	5097243	5105696	QTL_ID=3799	2	0	35884929	trait_ID=10	Backfat at last lumbar
ENSSSCG00000012911	2	5097243	5105696	QTL_ID=349	2	0	35884929	trait_ID=2	Average backfat thickness
ENSSSCG00000012911	2	5097243	5105696	QTL_ID=3797	2	0	35884929	trait_ID=2	Average backfat thickness
ENSSSCG00000012911	2	5097243	5105696	QTL_ID=17997	2	0	35884929	trait_ID=2	Average backfat thickness
ENSSSCG00000012911	2	5097243	5105696	QTL_ID=18029	2	0	35884929	trait_ID=656	Adipocyte diameter
ENSSSCG00000012911	2	5097243	5105696	QTL_ID=406	2	0	37955214	trait_ID=8	Backfat thickness between 3rd and 4th rib
ENSSSCG00000012911	2	5097243	5105696	QTL_ID=3839	2	0	51527078	trait_ID=53	muscle protein percentage
ENSSSCG00000012911	2	5097243	5105696	QTL_ID=364	2	0	65789037	trait_ID=2	Average backfat thickness
ENSSSCG00000012911	2	5097243	5105696	QTL_ID=3942	2	552075	44051051	trait_ID=306	Backfat between 6th and 7th ribs
ENSSSCG00000012911	2	5097243	5105696	QTL_ID=2971	2	690094	8856216	trait_ID=424	Meat color L*
ENSSSCG00000012911	2	5097243	5105696	QTL_ID=2970	2	690094	11156532	trait_ID=36	Cooking loss
ENSSSCG00000012911	2	5097243	5105696	QTL_ID=3057	2	690094	11271548	trait_ID=458	Knuckle ham weight
ENSSSCG00000012911	2	5097243	5105696	QTL_ID=2933	2	690094	11271548	trait_ID=10	Backfat at last lumbar
ENSSSCG00000012911	2	5097243	5105696	QTL_ID=2972	2	690094	15757164	trait_ID=7289	Muscle pH
ENSSSCG00000012911	2	5097243	5105696	QTL_ID=21217	2	690094	27718807	trait_ID=289	Backfat at rump
ENSSSCG00000012911	2	5097243	5105696	QTL_ID=502	2	690094	28408902	trait_ID=84	Lean meat percentage
ENSSSCG00000012911	2	5097243	5105696	QTL_ID=505	2	690094	28408902	trait_ID=248	Lean meat + bone in ham + back
ENSSSCG00000012911	2	5097243	5105696	QTL_ID=507	2	690094	28408902	trait_ID=249	Lean meat + bone in back
ENSSSCG00000012911	2	5097243	5105696	QTL_ID=18016	2	690094	35884929	trait_ID=654	NADP-malate dehydrogenase activity
ENSSSCG00000012911	2	5097243	5105696	QTL_ID=18010	2	690094	35884929	trait_ID=653	Fat protein content
ENSSSCG00000012911	2	5097243	5105696	QTL_ID=18003	2	690094	35884929	trait_ID=14	Subcutanous fat area
ENSSSCG00000012911	2	5097243	5105696	QTL_ID=311	2	690094	35884929	trait_ID=2	Average backfat thickness
ENSSSCG00000012911	2	5097243	5105696	QTL_ID=21216	2	690094	62108532	trait_ID=171	Backfat at first rib
ENSSSCG00000012911	2	5097243	5105696	QTL_ID=3941	2	0	69699574	trait_ID=171	Backfat at first rib
ENSSSCG00000012911	2	5097243	5105696	QTL_ID=16875	2	0	73495096	trait_ID=382	Backfat at last rib
ENSSSCG00000012911	2	5097243	5105696	QTL_ID=5688	2	0	102594093	trait_ID=86	Loin muscle area
ENSSSCG00000012911	2	5097243	5105696	QTL_ID=5689	2	0	147450255	trait_ID=652	Fat to meat ratio
ENSSSCG00000012911	2	5097243	5105696	QTL_ID=5438	2	0	151935871	trait_ID=219	Shoulder weight
ENSSSCG00000012911	2	5097243	5105696	QTL_ID=5440	2	0	151935871	trait_ID=477	Shear firmness
ENSSSCG00000012911	2	5097243	5105696	QTL_ID=5437	2	0	151935871	trait_ID=216	Ham weight
ENSSSCG00000012911	2	5097243	5105696	QTL_ID=5496	2	0	151935871	trait_ID=481	Cutlet weight
ENSSSCG00000012911	2	5097243	5105696	QTL_ID=5432	2	0	151935871	trait_ID=77	Carcass weight (hot)
ENSSSCG00000012911	2	5097243	5105696	QTL_ID=21212	2	690094	111565326	trait_ID=2	Average backfat thickness
ENSSSCG00000012911	2	5097243	5105696	QTL_ID=21214	2	690094	113060531	trait_ID=1	Abdominal fat weight
ENSSSCG00000012911	2	5097243	5105696	QTL_ID=21213	2	2875395	102249046	trait_ID=1	Abdominal fat weight
ENSSSCG00000012911	2	5097243	5105696	QTL_ID=5242	2	4140568	135948675	trait_ID=11	Backfat at mid-back
ENSSSCG00000024837	2	5410627	5433926	QTL_ID=17538	2	0	8166121	trait_ID=2	Average backfat thickness
ENSSSCG00000024837	2	5410627	5433926	QTL_ID=627	2	0	11271548	trait_ID=86	Loin muscle area
ENSSSCG00000024837	2	5410627	5433926	QTL_ID=921	2	0	11271548	trait_ID=7362	Muscle conductivity
ENSSSCG00000024837	2	5410627	5433926	QTL_ID=3777	2	0	11271548	trait_ID=7	Backfat at tenth rib
ENSSSCG00000024837	2	5410627	5433926	QTL_ID=630	2	0	11271548	trait_ID=29	Reflectance value
ENSSSCG00000024837	2	5410627	5433926	QTL_ID=5174	2	0	11271548	trait_ID=215	Loin weight
ENSSSCG00000024837	2	5410627	5433926	QTL_ID=624	2	0	11271548	trait_ID=84	Lean meat percentage
ENSSSCG00000024837	2	5410627	5433926	QTL_ID=626	2	0	11271548	trait_ID=248	Lean meat + bone in ham + back
ENSSSCG00000024837	2	5410627	5433926	QTL_ID=629	2	0	11271548	trait_ID=282	Heart weight
ENSSSCG00000024837	2	5410627	5433926	QTL_ID=898	2	0	11271548	trait_ID=282	Heart weight
ENSSSCG00000024837	2	5410627	5433926	QTL_ID=1252	2	0	11271548	trait_ID=83	Head weight
ENSSSCG00000024837	2	5410627	5433926	QTL_ID=625	2	0	11271548	trait_ID=346	Ham meat weight
ENSSSCG00000024837	2	5410627	5433926	QTL_ID=3775	2	0	11271548	trait_ID=382	Backfat at last rib
ENSSSCG00000024837	2	5410627	5433926	QTL_ID=3776	2	0	11271548	trait_ID=10	Backfat at last lumbar
ENSSSCG00000024837	2	5410627	5433926	QTL_ID=628	2	0	11271548	trait_ID=2	Average backfat thickness
ENSSSCG00000024837	2	5410627	5433926	QTL_ID=3774	2	0	11271548	trait_ID=2	Average backfat thickness
ENSSSCG00000024837	2	5410627	5433926	QTL_ID=5964	2	0	11271548	trait_ID=2	Average backfat thickness
ENSSSCG00000024837	2	5410627	5433926	QTL_ID=4115	2	0	11501580	trait_ID=7289	Muscle pH
ENSSSCG00000024837	2	5410627	5433926	QTL_ID=4116	2	0	11501580	trait_ID=7289	Muscle pH
ENSSSCG00000024837	2	5410627	5433926	QTL_ID=4173	2	0	11501580	trait_ID=7289	Muscle pH
ENSSSCG00000024837	2	5410627	5433926	QTL_ID=4176	2	0	11501580	trait_ID=7289	Muscle pH
ENSSSCG00000024837	2	5410627	5433926	QTL_ID=4117	2	0	11501580	trait_ID=7362	Muscle conductivity
ENSSSCG00000024837	2	5410627	5433926	QTL_ID=4118	2	0	11501580	trait_ID=7362	Muscle conductivity
ENSSSCG00000024837	2	5410627	5433926	QTL_ID=4177	2	0	11501580	trait_ID=7362	Muscle conductivity
ENSSSCG00000024837	2	5410627	5433926	QTL_ID=4112	2	0	11501580	trait_ID=75	Carcass length
ENSSSCG00000024837	2	5410627	5433926	QTL_ID=4174	2	0	11501580	trait_ID=75	Carcass length
ENSSSCG00000024837	2	5410627	5433926	QTL_ID=4113	2	0	11501580	trait_ID=84	Lean meat percentage
ENSSSCG00000024837	2	5410627	5433926	QTL_ID=4114	2	0	11501580	trait_ID=343	External fat on loin
ENSSSCG00000024837	2	5410627	5433926	QTL_ID=4175	2	0	11501580	trait_ID=77	Carcass weight (hot)
ENSSSCG00000024837	2	5410627	5433926	QTL_ID=4245	2	0	11501580	trait_ID=77	Carcass weight (hot)
ENSSSCG00000024837	2	5410627	5433926	QTL_ID=4111	2	0	11501580	trait_ID=5	backfat at P2 position
ENSSSCG00000024837	2	5410627	5433926	QTL_ID=5146	2	0	20702844	trait_ID=469	Neck fat weight
ENSSSCG00000024837	2	5410627	5433926	QTL_ID=379	2	0	20702844	trait_ID=215	Loin weight
ENSSSCG00000024837	2	5410627	5433926	QTL_ID=381	2	0	23003160	trait_ID=217	Estimated carcass lean content
ENSSSCG00000024837	2	5410627	5433926	QTL_ID=380	2	0	25303476	trait_ID=218	Loin and ham percentage in carcass
ENSSSCG00000024837	2	5410627	5433926	QTL_ID=620	2	0	27258744	trait_ID=278	Loin percentage
ENSSSCG00000024837	2	5410627	5433926	QTL_ID=621	2	0	27258744	trait_ID=84	Lean meat percentage
ENSSSCG00000024837	2	5410627	5433926	QTL_ID=619	2	0	27258744	trait_ID=277	Ham percentage
ENSSSCG00000024837	2	5410627	5433926	QTL_ID=623	2	0	27258744	trait_ID=280	Fat-cuts percentage
ENSSSCG00000024837	2	5410627	5433926	QTL_ID=622	2	0	27258744	trait_ID=279	Backfat percentage
ENSSSCG00000024837	2	5410627	5433926	QTL_ID=618	2	0	27258744	trait_ID=2	Average backfat thickness
ENSSSCG00000024837	2	5410627	5433926	QTL_ID=199	2	0	27603792	trait_ID=2	Average backfat thickness
ENSSSCG00000024837	2	5410627	5433926	QTL_ID=197	2	0	27603792	trait_ID=2	Average backfat thickness
ENSSSCG00000024837	2	5410627	5433926	QTL_ID=198	2	0	28753950	trait_ID=2	Average backfat thickness
ENSSSCG00000024837	2	5410627	5433926	QTL_ID=405	2	0	32204424	trait_ID=222	Percentage of backfat and leaf fat in carcass
ENSSSCG00000024837	2	5410627	5433926	QTL_ID=404	2	0	32204424	trait_ID=221	Backfat weight
ENSSSCG00000024837	2	5410627	5433926	QTL_ID=407	2	0	34504740	trait_ID=382	Backfat at last rib
ENSSSCG00000024837	2	5410627	5433926	QTL_ID=3801	2	0	35884929	trait_ID=86	Loin muscle area
ENSSSCG00000024837	2	5410627	5433926	QTL_ID=3798	2	0	35884929	trait_ID=7	Backfat at tenth rib
ENSSSCG00000024837	2	5410627	5433926	QTL_ID=3800	2	0	35884929	trait_ID=382	Backfat at last rib
ENSSSCG00000024837	2	5410627	5433926	QTL_ID=16834	2	0	35884929	trait_ID=382	Backfat at last rib
ENSSSCG00000024837	2	5410627	5433926	QTL_ID=3799	2	0	35884929	trait_ID=10	Backfat at last lumbar
ENSSSCG00000024837	2	5410627	5433926	QTL_ID=349	2	0	35884929	trait_ID=2	Average backfat thickness
ENSSSCG00000024837	2	5410627	5433926	QTL_ID=3797	2	0	35884929	trait_ID=2	Average backfat thickness
ENSSSCG00000024837	2	5410627	5433926	QTL_ID=17997	2	0	35884929	trait_ID=2	Average backfat thickness
ENSSSCG00000024837	2	5410627	5433926	QTL_ID=18029	2	0	35884929	trait_ID=656	Adipocyte diameter
ENSSSCG00000024837	2	5410627	5433926	QTL_ID=406	2	0	37955214	trait_ID=8	Backfat thickness between 3rd and 4th rib
ENSSSCG00000024837	2	5410627	5433926	QTL_ID=3839	2	0	51527078	trait_ID=53	muscle protein percentage
ENSSSCG00000024837	2	5410627	5433926	QTL_ID=364	2	0	65789037	trait_ID=2	Average backfat thickness
ENSSSCG00000024837	2	5410627	5433926	QTL_ID=3942	2	552075	44051051	trait_ID=306	Backfat between 6th and 7th ribs
ENSSSCG00000024837	2	5410627	5433926	QTL_ID=2971	2	690094	8856216	trait_ID=424	Meat color L*
ENSSSCG00000024837	2	5410627	5433926	QTL_ID=2970	2	690094	11156532	trait_ID=36	Cooking loss
ENSSSCG00000024837	2	5410627	5433926	QTL_ID=3057	2	690094	11271548	trait_ID=458	Knuckle ham weight
ENSSSCG00000024837	2	5410627	5433926	QTL_ID=2933	2	690094	11271548	trait_ID=10	Backfat at last lumbar
ENSSSCG00000024837	2	5410627	5433926	QTL_ID=2972	2	690094	15757164	trait_ID=7289	Muscle pH
ENSSSCG00000024837	2	5410627	5433926	QTL_ID=21217	2	690094	27718807	trait_ID=289	Backfat at rump
ENSSSCG00000024837	2	5410627	5433926	QTL_ID=502	2	690094	28408902	trait_ID=84	Lean meat percentage
ENSSSCG00000024837	2	5410627	5433926	QTL_ID=505	2	690094	28408902	trait_ID=248	Lean meat + bone in ham + back
ENSSSCG00000024837	2	5410627	5433926	QTL_ID=507	2	690094	28408902	trait_ID=249	Lean meat + bone in back
ENSSSCG00000024837	2	5410627	5433926	QTL_ID=18016	2	690094	35884929	trait_ID=654	NADP-malate dehydrogenase activity
ENSSSCG00000024837	2	5410627	5433926	QTL_ID=18010	2	690094	35884929	trait_ID=653	Fat protein content
ENSSSCG00000024837	2	5410627	5433926	QTL_ID=18003	2	690094	35884929	trait_ID=14	Subcutanous fat area
ENSSSCG00000024837	2	5410627	5433926	QTL_ID=311	2	690094	35884929	trait_ID=2	Average backfat thickness
ENSSSCG00000024837	2	5410627	5433926	QTL_ID=21216	2	690094	62108532	trait_ID=171	Backfat at first rib
ENSSSCG00000024837	2	5410627	5433926	QTL_ID=5133	2	5175711	16677291	trait_ID=215	Loin weight
ENSSSCG00000024837	2	5410627	5433926	QTL_ID=3941	2	0	69699574	trait_ID=171	Backfat at first rib
ENSSSCG00000024837	2	5410627	5433926	QTL_ID=16875	2	0	73495096	trait_ID=382	Backfat at last rib
ENSSSCG00000024837	2	5410627	5433926	QTL_ID=5688	2	0	102594093	trait_ID=86	Loin muscle area
ENSSSCG00000024837	2	5410627	5433926	QTL_ID=5689	2	0	147450255	trait_ID=652	Fat to meat ratio
ENSSSCG00000024837	2	5410627	5433926	QTL_ID=5438	2	0	151935871	trait_ID=219	Shoulder weight
ENSSSCG00000024837	2	5410627	5433926	QTL_ID=5440	2	0	151935871	trait_ID=477	Shear firmness
ENSSSCG00000024837	2	5410627	5433926	QTL_ID=5437	2	0	151935871	trait_ID=216	Ham weight
ENSSSCG00000024837	2	5410627	5433926	QTL_ID=5496	2	0	151935871	trait_ID=481	Cutlet weight
ENSSSCG00000024837	2	5410627	5433926	QTL_ID=5432	2	0	151935871	trait_ID=77	Carcass weight (hot)
ENSSSCG00000024837	2	5410627	5433926	QTL_ID=21212	2	690094	111565326	trait_ID=2	Average backfat thickness
ENSSSCG00000024837	2	5410627	5433926	QTL_ID=21214	2	690094	113060531	trait_ID=1	Abdominal fat weight
ENSSSCG00000024837	2	5410627	5433926	QTL_ID=21213	2	2875395	102249046	trait_ID=1	Abdominal fat weight
ENSSSCG00000024837	2	5410627	5433926	QTL_ID=5242	2	4140568	135948675	trait_ID=11	Backfat at mid-back
ENSSSCG00000039740	2	7059462	7066601	QTL_ID=17538	2	0	8166121	trait_ID=2	Average backfat thickness
ENSSSCG00000039740	2	7059462	7066601	QTL_ID=627	2	0	11271548	trait_ID=86	Loin muscle area
ENSSSCG00000039740	2	7059462	7066601	QTL_ID=921	2	0	11271548	trait_ID=7362	Muscle conductivity
ENSSSCG00000039740	2	7059462	7066601	QTL_ID=3777	2	0	11271548	trait_ID=7	Backfat at tenth rib
ENSSSCG00000039740	2	7059462	7066601	QTL_ID=630	2	0	11271548	trait_ID=29	Reflectance value
ENSSSCG00000039740	2	7059462	7066601	QTL_ID=5174	2	0	11271548	trait_ID=215	Loin weight
ENSSSCG00000039740	2	7059462	7066601	QTL_ID=624	2	0	11271548	trait_ID=84	Lean meat percentage
ENSSSCG00000039740	2	7059462	7066601	QTL_ID=626	2	0	11271548	trait_ID=248	Lean meat + bone in ham + back
ENSSSCG00000039740	2	7059462	7066601	QTL_ID=629	2	0	11271548	trait_ID=282	Heart weight
ENSSSCG00000039740	2	7059462	7066601	QTL_ID=898	2	0	11271548	trait_ID=282	Heart weight
ENSSSCG00000039740	2	7059462	7066601	QTL_ID=1252	2	0	11271548	trait_ID=83	Head weight
ENSSSCG00000039740	2	7059462	7066601	QTL_ID=625	2	0	11271548	trait_ID=346	Ham meat weight
ENSSSCG00000039740	2	7059462	7066601	QTL_ID=3775	2	0	11271548	trait_ID=382	Backfat at last rib
ENSSSCG00000039740	2	7059462	7066601	QTL_ID=3776	2	0	11271548	trait_ID=10	Backfat at last lumbar
ENSSSCG00000039740	2	7059462	7066601	QTL_ID=628	2	0	11271548	trait_ID=2	Average backfat thickness
ENSSSCG00000039740	2	7059462	7066601	QTL_ID=3774	2	0	11271548	trait_ID=2	Average backfat thickness
ENSSSCG00000039740	2	7059462	7066601	QTL_ID=5964	2	0	11271548	trait_ID=2	Average backfat thickness
ENSSSCG00000039740	2	7059462	7066601	QTL_ID=4115	2	0	11501580	trait_ID=7289	Muscle pH
ENSSSCG00000039740	2	7059462	7066601	QTL_ID=4116	2	0	11501580	trait_ID=7289	Muscle pH
ENSSSCG00000039740	2	7059462	7066601	QTL_ID=4173	2	0	11501580	trait_ID=7289	Muscle pH
ENSSSCG00000039740	2	7059462	7066601	QTL_ID=4176	2	0	11501580	trait_ID=7289	Muscle pH
ENSSSCG00000039740	2	7059462	7066601	QTL_ID=4117	2	0	11501580	trait_ID=7362	Muscle conductivity
ENSSSCG00000039740	2	7059462	7066601	QTL_ID=4118	2	0	11501580	trait_ID=7362	Muscle conductivity
ENSSSCG00000039740	2	7059462	7066601	QTL_ID=4177	2	0	11501580	trait_ID=7362	Muscle conductivity
ENSSSCG00000039740	2	7059462	7066601	QTL_ID=4112	2	0	11501580	trait_ID=75	Carcass length
ENSSSCG00000039740	2	7059462	7066601	QTL_ID=4174	2	0	11501580	trait_ID=75	Carcass length
ENSSSCG00000039740	2	7059462	7066601	QTL_ID=4113	2	0	11501580	trait_ID=84	Lean meat percentage
ENSSSCG00000039740	2	7059462	7066601	QTL_ID=4114	2	0	11501580	trait_ID=343	External fat on loin
ENSSSCG00000039740	2	7059462	7066601	QTL_ID=4175	2	0	11501580	trait_ID=77	Carcass weight (hot)
ENSSSCG00000039740	2	7059462	7066601	QTL_ID=4245	2	0	11501580	trait_ID=77	Carcass weight (hot)
ENSSSCG00000039740	2	7059462	7066601	QTL_ID=4111	2	0	11501580	trait_ID=5	backfat at P2 position
ENSSSCG00000039740	2	7059462	7066601	QTL_ID=5146	2	0	20702844	trait_ID=469	Neck fat weight
ENSSSCG00000039740	2	7059462	7066601	QTL_ID=379	2	0	20702844	trait_ID=215	Loin weight
ENSSSCG00000039740	2	7059462	7066601	QTL_ID=381	2	0	23003160	trait_ID=217	Estimated carcass lean content
ENSSSCG00000039740	2	7059462	7066601	QTL_ID=380	2	0	25303476	trait_ID=218	Loin and ham percentage in carcass
ENSSSCG00000039740	2	7059462	7066601	QTL_ID=620	2	0	27258744	trait_ID=278	Loin percentage
ENSSSCG00000039740	2	7059462	7066601	QTL_ID=621	2	0	27258744	trait_ID=84	Lean meat percentage
ENSSSCG00000039740	2	7059462	7066601	QTL_ID=619	2	0	27258744	trait_ID=277	Ham percentage
ENSSSCG00000039740	2	7059462	7066601	QTL_ID=623	2	0	27258744	trait_ID=280	Fat-cuts percentage
ENSSSCG00000039740	2	7059462	7066601	QTL_ID=622	2	0	27258744	trait_ID=279	Backfat percentage
ENSSSCG00000039740	2	7059462	7066601	QTL_ID=618	2	0	27258744	trait_ID=2	Average backfat thickness
ENSSSCG00000039740	2	7059462	7066601	QTL_ID=199	2	0	27603792	trait_ID=2	Average backfat thickness
ENSSSCG00000039740	2	7059462	7066601	QTL_ID=197	2	0	27603792	trait_ID=2	Average backfat thickness
ENSSSCG00000039740	2	7059462	7066601	QTL_ID=198	2	0	28753950	trait_ID=2	Average backfat thickness
ENSSSCG00000039740	2	7059462	7066601	QTL_ID=405	2	0	32204424	trait_ID=222	Percentage of backfat and leaf fat in carcass
ENSSSCG00000039740	2	7059462	7066601	QTL_ID=404	2	0	32204424	trait_ID=221	Backfat weight
ENSSSCG00000039740	2	7059462	7066601	QTL_ID=407	2	0	34504740	trait_ID=382	Backfat at last rib
ENSSSCG00000039740	2	7059462	7066601	QTL_ID=3801	2	0	35884929	trait_ID=86	Loin muscle area
ENSSSCG00000039740	2	7059462	7066601	QTL_ID=3798	2	0	35884929	trait_ID=7	Backfat at tenth rib
ENSSSCG00000039740	2	7059462	7066601	QTL_ID=3800	2	0	35884929	trait_ID=382	Backfat at last rib
ENSSSCG00000039740	2	7059462	7066601	QTL_ID=16834	2	0	35884929	trait_ID=382	Backfat at last rib
ENSSSCG00000039740	2	7059462	7066601	QTL_ID=3799	2	0	35884929	trait_ID=10	Backfat at last lumbar
ENSSSCG00000039740	2	7059462	7066601	QTL_ID=349	2	0	35884929	trait_ID=2	Average backfat thickness
ENSSSCG00000039740	2	7059462	7066601	QTL_ID=3797	2	0	35884929	trait_ID=2	Average backfat thickness
ENSSSCG00000039740	2	7059462	7066601	QTL_ID=17997	2	0	35884929	trait_ID=2	Average backfat thickness
ENSSSCG00000039740	2	7059462	7066601	QTL_ID=18029	2	0	35884929	trait_ID=656	Adipocyte diameter
ENSSSCG00000039740	2	7059462	7066601	QTL_ID=406	2	0	37955214	trait_ID=8	Backfat thickness between 3rd and 4th rib
ENSSSCG00000039740	2	7059462	7066601	QTL_ID=3839	2	0	51527078	trait_ID=53	muscle protein percentage
ENSSSCG00000039740	2	7059462	7066601	QTL_ID=364	2	0	65789037	trait_ID=2	Average backfat thickness
ENSSSCG00000039740	2	7059462	7066601	QTL_ID=3942	2	552075	44051051	trait_ID=306	Backfat between 6th and 7th ribs
ENSSSCG00000039740	2	7059462	7066601	QTL_ID=2971	2	690094	8856216	trait_ID=424	Meat color L*
ENSSSCG00000039740	2	7059462	7066601	QTL_ID=2970	2	690094	11156532	trait_ID=36	Cooking loss
ENSSSCG00000039740	2	7059462	7066601	QTL_ID=3057	2	690094	11271548	trait_ID=458	Knuckle ham weight
ENSSSCG00000039740	2	7059462	7066601	QTL_ID=2933	2	690094	11271548	trait_ID=10	Backfat at last lumbar
ENSSSCG00000039740	2	7059462	7066601	QTL_ID=2972	2	690094	15757164	trait_ID=7289	Muscle pH
ENSSSCG00000039740	2	7059462	7066601	QTL_ID=21217	2	690094	27718807	trait_ID=289	Backfat at rump
ENSSSCG00000039740	2	7059462	7066601	QTL_ID=502	2	690094	28408902	trait_ID=84	Lean meat percentage
ENSSSCG00000039740	2	7059462	7066601	QTL_ID=505	2	690094	28408902	trait_ID=248	Lean meat + bone in ham + back
ENSSSCG00000039740	2	7059462	7066601	QTL_ID=507	2	690094	28408902	trait_ID=249	Lean meat + bone in back
ENSSSCG00000039740	2	7059462	7066601	QTL_ID=18016	2	690094	35884929	trait_ID=654	NADP-malate dehydrogenase activity
ENSSSCG00000039740	2	7059462	7066601	QTL_ID=18010	2	690094	35884929	trait_ID=653	Fat protein content
ENSSSCG00000039740	2	7059462	7066601	QTL_ID=18003	2	690094	35884929	trait_ID=14	Subcutanous fat area
ENSSSCG00000039740	2	7059462	7066601	QTL_ID=311	2	690094	35884929	trait_ID=2	Average backfat thickness
ENSSSCG00000039740	2	7059462	7066601	QTL_ID=21216	2	690094	62108532	trait_ID=171	Backfat at first rib
ENSSSCG00000039740	2	7059462	7066601	QTL_ID=5133	2	5175711	16677291	trait_ID=215	Loin weight
ENSSSCG00000039740	2	7059462	7066601	QTL_ID=810	2	5750790	17252370	trait_ID=314	Loin and neck meat weight
ENSSSCG00000039740	2	7059462	7066601	QTL_ID=3941	2	0	69699574	trait_ID=171	Backfat at first rib
ENSSSCG00000039740	2	7059462	7066601	QTL_ID=16875	2	0	73495096	trait_ID=382	Backfat at last rib
ENSSSCG00000039740	2	7059462	7066601	QTL_ID=5688	2	0	102594093	trait_ID=86	Loin muscle area
ENSSSCG00000039740	2	7059462	7066601	QTL_ID=5689	2	0	147450255	trait_ID=652	Fat to meat ratio
ENSSSCG00000039740	2	7059462	7066601	QTL_ID=5438	2	0	151935871	trait_ID=219	Shoulder weight
ENSSSCG00000039740	2	7059462	7066601	QTL_ID=5440	2	0	151935871	trait_ID=477	Shear firmness
ENSSSCG00000039740	2	7059462	7066601	QTL_ID=5437	2	0	151935871	trait_ID=216	Ham weight
ENSSSCG00000039740	2	7059462	7066601	QTL_ID=5496	2	0	151935871	trait_ID=481	Cutlet weight
ENSSSCG00000039740	2	7059462	7066601	QTL_ID=5432	2	0	151935871	trait_ID=77	Carcass weight (hot)
ENSSSCG00000039740	2	7059462	7066601	QTL_ID=21212	2	690094	111565326	trait_ID=2	Average backfat thickness
ENSSSCG00000039740	2	7059462	7066601	QTL_ID=21214	2	690094	113060531	trait_ID=1	Abdominal fat weight
ENSSSCG00000039740	2	7059462	7066601	QTL_ID=21213	2	2875395	102249046	trait_ID=1	Abdominal fat weight
ENSSSCG00000039740	2	7059462	7066601	QTL_ID=5242	2	4140568	135948675	trait_ID=11	Backfat at mid-back
ENSSSCG00000013181	2	13324158	13338663	QTL_ID=5760	2	9799346	16550773	trait_ID=43	tenderness score
ENSSSCG00000013181	2	13324158	13338663	QTL_ID=5146	2	0	20702844	trait_ID=469	Neck fat weight
ENSSSCG00000013181	2	13324158	13338663	QTL_ID=379	2	0	20702844	trait_ID=215	Loin weight
ENSSSCG00000013181	2	13324158	13338663	QTL_ID=381	2	0	23003160	trait_ID=217	Estimated carcass lean content
ENSSSCG00000013181	2	13324158	13338663	QTL_ID=380	2	0	25303476	trait_ID=218	Loin and ham percentage in carcass
ENSSSCG00000013181	2	13324158	13338663	QTL_ID=620	2	0	27258744	trait_ID=278	Loin percentage
ENSSSCG00000013181	2	13324158	13338663	QTL_ID=621	2	0	27258744	trait_ID=84	Lean meat percentage
ENSSSCG00000013181	2	13324158	13338663	QTL_ID=619	2	0	27258744	trait_ID=277	Ham percentage
ENSSSCG00000013181	2	13324158	13338663	QTL_ID=623	2	0	27258744	trait_ID=280	Fat-cuts percentage
ENSSSCG00000013181	2	13324158	13338663	QTL_ID=622	2	0	27258744	trait_ID=279	Backfat percentage
ENSSSCG00000013181	2	13324158	13338663	QTL_ID=618	2	0	27258744	trait_ID=2	Average backfat thickness
ENSSSCG00000013181	2	13324158	13338663	QTL_ID=199	2	0	27603792	trait_ID=2	Average backfat thickness
ENSSSCG00000013181	2	13324158	13338663	QTL_ID=197	2	0	27603792	trait_ID=2	Average backfat thickness
ENSSSCG00000013181	2	13324158	13338663	QTL_ID=198	2	0	28753950	trait_ID=2	Average backfat thickness
ENSSSCG00000013181	2	13324158	13338663	QTL_ID=405	2	0	32204424	trait_ID=222	Percentage of backfat and leaf fat in carcass
ENSSSCG00000013181	2	13324158	13338663	QTL_ID=404	2	0	32204424	trait_ID=221	Backfat weight
ENSSSCG00000013181	2	13324158	13338663	QTL_ID=407	2	0	34504740	trait_ID=382	Backfat at last rib
ENSSSCG00000013181	2	13324158	13338663	QTL_ID=3801	2	0	35884929	trait_ID=86	Loin muscle area
ENSSSCG00000013181	2	13324158	13338663	QTL_ID=3798	2	0	35884929	trait_ID=7	Backfat at tenth rib
ENSSSCG00000013181	2	13324158	13338663	QTL_ID=3800	2	0	35884929	trait_ID=382	Backfat at last rib
ENSSSCG00000013181	2	13324158	13338663	QTL_ID=16834	2	0	35884929	trait_ID=382	Backfat at last rib
ENSSSCG00000013181	2	13324158	13338663	QTL_ID=3799	2	0	35884929	trait_ID=10	Backfat at last lumbar
ENSSSCG00000013181	2	13324158	13338663	QTL_ID=349	2	0	35884929	trait_ID=2	Average backfat thickness
ENSSSCG00000013181	2	13324158	13338663	QTL_ID=3797	2	0	35884929	trait_ID=2	Average backfat thickness
ENSSSCG00000013181	2	13324158	13338663	QTL_ID=17997	2	0	35884929	trait_ID=2	Average backfat thickness
ENSSSCG00000013181	2	13324158	13338663	QTL_ID=18029	2	0	35884929	trait_ID=656	Adipocyte diameter
ENSSSCG00000013181	2	13324158	13338663	QTL_ID=406	2	0	37955214	trait_ID=8	Backfat thickness between 3rd and 4th rib
ENSSSCG00000013181	2	13324158	13338663	QTL_ID=3839	2	0	51527078	trait_ID=53	muscle protein percentage
ENSSSCG00000013181	2	13324158	13338663	QTL_ID=364	2	0	65789037	trait_ID=2	Average backfat thickness
ENSSSCG00000013181	2	13324158	13338663	QTL_ID=3942	2	552075	44051051	trait_ID=306	Backfat between 6th and 7th ribs
ENSSSCG00000013181	2	13324158	13338663	QTL_ID=2972	2	690094	15757164	trait_ID=7289	Muscle pH
ENSSSCG00000013181	2	13324158	13338663	QTL_ID=21217	2	690094	27718807	trait_ID=289	Backfat at rump
ENSSSCG00000013181	2	13324158	13338663	QTL_ID=502	2	690094	28408902	trait_ID=84	Lean meat percentage
ENSSSCG00000013181	2	13324158	13338663	QTL_ID=505	2	690094	28408902	trait_ID=248	Lean meat + bone in ham + back
ENSSSCG00000013181	2	13324158	13338663	QTL_ID=507	2	690094	28408902	trait_ID=249	Lean meat + bone in back
ENSSSCG00000013181	2	13324158	13338663	QTL_ID=18016	2	690094	35884929	trait_ID=654	NADP-malate dehydrogenase activity
ENSSSCG00000013181	2	13324158	13338663	QTL_ID=18010	2	690094	35884929	trait_ID=653	Fat protein content
ENSSSCG00000013181	2	13324158	13338663	QTL_ID=18003	2	690094	35884929	trait_ID=14	Subcutanous fat area
ENSSSCG00000013181	2	13324158	13338663	QTL_ID=311	2	690094	35884929	trait_ID=2	Average backfat thickness
ENSSSCG00000013181	2	13324158	13338663	QTL_ID=21216	2	690094	62108532	trait_ID=171	Backfat at first rib
ENSSSCG00000013181	2	13324158	13338663	QTL_ID=5133	2	5175711	16677291	trait_ID=215	Loin weight
ENSSSCG00000013181	2	13324158	13338663	QTL_ID=810	2	5750790	17252370	trait_ID=314	Loin and neck meat weight
ENSSSCG00000013181	2	13324158	13338663	QTL_ID=5147	2	7476027	23003160	trait_ID=319	External fat on ham
ENSSSCG00000013181	2	13324158	13338663	QTL_ID=5134	2	7476027	31054266	trait_ID=216	Ham weight
ENSSSCG00000013181	2	13324158	13338663	QTL_ID=38052	2	11271548	22083033	trait_ID=86	Loin muscle area
ENSSSCG00000013181	2	13324158	13338663	QTL_ID=5968	2	11271548	35884929	trait_ID=86	Loin muscle area
ENSSSCG00000013181	2	13324158	13338663	QTL_ID=924	2	11271548	35884929	trait_ID=75	Carcass length
ENSSSCG00000013181	2	13324158	13338663	QTL_ID=5967	2	11271548	35884929	trait_ID=12	Side fat thickness
ENSSSCG00000013181	2	13324158	13338663	QTL_ID=5961	2	11271548	35884929	trait_ID=321	Shoulder subcutaneous fat thickness
ENSSSCG00000013181	2	13324158	13338663	QTL_ID=918	2	11271548	35884929	trait_ID=316	Shoulder meat weight
ENSSSCG00000013181	2	13324158	13338663	QTL_ID=910	2	11271548	35884929	trait_ID=314	Loin and neck meat weight
ENSSSCG00000013181	2	13324158	13338663	QTL_ID=916	2	11271548	35884929	trait_ID=314	Loin and neck meat weight
ENSSSCG00000013181	2	13324158	13338663	QTL_ID=922	2	11271548	35884929	trait_ID=314	Loin and neck meat weight
ENSSSCG00000013181	2	13324158	13338663	QTL_ID=5970	2	11271548	35884929	trait_ID=652	Fat to meat ratio
ENSSSCG00000013181	2	13324158	13338663	QTL_ID=5969	2	11271548	35884929	trait_ID=14	Subcutanous fat area
ENSSSCG00000013181	2	13324158	13338663	QTL_ID=5972	2	11271548	35884929	trait_ID=217	Estimated carcass lean content
ENSSSCG00000013181	2	13324158	13338663	QTL_ID=5683	2	11271548	35884929	trait_ID=37	Drip loss
ENSSSCG00000013181	2	13324158	13338663	QTL_ID=930	2	11271548	35884929	trait_ID=223	Dressing percentage
ENSSSCG00000013181	2	13324158	13338663	QTL_ID=5687	2	11271548	35884929	trait_ID=223	Dressing percentage
ENSSSCG00000013181	2	13324158	13338663	QTL_ID=5937	2	11271548	35884929	trait_ID=77	Carcass weight (hot)
ENSSSCG00000013181	2	13324158	13338663	QTL_ID=5971	2	11271548	35884929	trait_ID=473	Belly meat content
ENSSSCG00000013181	2	13324158	13338663	QTL_ID=5966	2	11271548	35884929	trait_ID=382	Backfat at last rib
ENSSSCG00000013181	2	13324158	13338663	QTL_ID=923	2	11271548	35884929	trait_ID=2	Average backfat thickness
ENSSSCG00000013181	2	13324158	13338663	QTL_ID=38051	2	11271548	48306636	trait_ID=86	Loin muscle area
ENSSSCG00000013181	2	13324158	13338663	QTL_ID=914	2	11271548	48306636	trait_ID=216	Ham weight
ENSSSCG00000013181	2	13324158	13338663	QTL_ID=5965	2	11271548	63258690	trait_ID=2	Average backfat thickness
ENSSSCG00000013181	2	13324158	13338663	QTL_ID=3941	2	0	69699574	trait_ID=171	Backfat at first rib
ENSSSCG00000013181	2	13324158	13338663	QTL_ID=16875	2	0	73495096	trait_ID=382	Backfat at last rib
ENSSSCG00000013181	2	13324158	13338663	QTL_ID=5688	2	0	102594093	trait_ID=86	Loin muscle area
ENSSSCG00000013181	2	13324158	13338663	QTL_ID=5689	2	0	147450255	trait_ID=652	Fat to meat ratio
ENSSSCG00000013181	2	13324158	13338663	QTL_ID=5438	2	0	151935871	trait_ID=219	Shoulder weight
ENSSSCG00000013181	2	13324158	13338663	QTL_ID=5440	2	0	151935871	trait_ID=477	Shear firmness
ENSSSCG00000013181	2	13324158	13338663	QTL_ID=5437	2	0	151935871	trait_ID=216	Ham weight
ENSSSCG00000013181	2	13324158	13338663	QTL_ID=5496	2	0	151935871	trait_ID=481	Cutlet weight
ENSSSCG00000013181	2	13324158	13338663	QTL_ID=5432	2	0	151935871	trait_ID=77	Carcass weight (hot)
ENSSSCG00000013181	2	13324158	13338663	QTL_ID=21212	2	690094	111565326	trait_ID=2	Average backfat thickness
ENSSSCG00000013181	2	13324158	13338663	QTL_ID=21214	2	690094	113060531	trait_ID=1	Abdominal fat weight
ENSSSCG00000013181	2	13324158	13338663	QTL_ID=21213	2	2875395	102249046	trait_ID=1	Abdominal fat weight
ENSSSCG00000013181	2	13324158	13338663	QTL_ID=5242	2	4140568	135948675	trait_ID=11	Backfat at mid-back
ENSSSCG00000013181	2	13324158	13338663	QTL_ID=5218	2	7936090	118811321	trait_ID=321	Shoulder subcutaneous fat thickness
ENSSSCG00000013181	2	13324158	13338663	QTL_ID=5208	2	9431295	135373596	trait_ID=11	Backfat at mid-back
ENSSSCG00000013181	2	13324158	13338663	QTL_ID=156868	2	11271548	72689985	trait_ID=231	Palmitic acid content
ENSSSCG00000013181	2	13324158	13338663	QTL_ID=156917	2	11271548	72689985	trait_ID=910	cis-9-Heptadecenoic acid content
ENSSSCG00000013181	2	13324158	13338663	QTL_ID=156921	2	11271548	97878445	trait_ID=364	Saturated fatty acid content
ENSSSCG00000013181	2	13324158	13338663	QTL_ID=156918	2	11271548	97878445	trait_ID=229	Linolenic acid content
ENSSSCG00000013181	2	13324158	13338663	QTL_ID=38076	2	11271548	117431131	trait_ID=424	Meat color L*
ENSSSCG00000013181	2	13324158	13338663	QTL_ID=156920	2	11271548	117431131	trait_ID=534	Arachidonic acid content
ENSSSCG00000013181	2	13324158	13338663	QTL_ID=38074	2	11271548	117431131	trait_ID=42	Shear force
ENSSSCG00000013181	2	13324158	13338663	QTL_ID=156919	2	11271548	117431131	trait_ID=532	Arachidic acid content
ENSSSCG00000013181	2	13324158	13338663	QTL_ID=156922	2	11271548	117431131	trait_ID=235	Unsaturated fatty acid content
ENSSSCG00000013181	2	13324158	13338663	QTL_ID=5691	2	11271548	147450255	trait_ID=217	Estimated carcass lean content
ENSSSCG00000013181	2	13324158	13338663	QTL_ID=5690	2	11271548	147450255	trait_ID=473	Belly meat content
ENSSSCG00000013270	2	16587109	16620385	QTL_ID=18669	2	16585278	16642786	trait_ID=7289	Muscle pH
ENSSSCG00000013270	2	16587109	16620385	QTL_ID=5146	2	0	20702844	trait_ID=469	Neck fat weight
ENSSSCG00000013270	2	16587109	16620385	QTL_ID=379	2	0	20702844	trait_ID=215	Loin weight
ENSSSCG00000013270	2	16587109	16620385	QTL_ID=381	2	0	23003160	trait_ID=217	Estimated carcass lean content
ENSSSCG00000013270	2	16587109	16620385	QTL_ID=380	2	0	25303476	trait_ID=218	Loin and ham percentage in carcass
ENSSSCG00000013270	2	16587109	16620385	QTL_ID=620	2	0	27258744	trait_ID=278	Loin percentage
ENSSSCG00000013270	2	16587109	16620385	QTL_ID=621	2	0	27258744	trait_ID=84	Lean meat percentage
ENSSSCG00000013270	2	16587109	16620385	QTL_ID=619	2	0	27258744	trait_ID=277	Ham percentage
ENSSSCG00000013270	2	16587109	16620385	QTL_ID=623	2	0	27258744	trait_ID=280	Fat-cuts percentage
ENSSSCG00000013270	2	16587109	16620385	QTL_ID=622	2	0	27258744	trait_ID=279	Backfat percentage
ENSSSCG00000013270	2	16587109	16620385	QTL_ID=618	2	0	27258744	trait_ID=2	Average backfat thickness
ENSSSCG00000013270	2	16587109	16620385	QTL_ID=199	2	0	27603792	trait_ID=2	Average backfat thickness
ENSSSCG00000013270	2	16587109	16620385	QTL_ID=197	2	0	27603792	trait_ID=2	Average backfat thickness
ENSSSCG00000013270	2	16587109	16620385	QTL_ID=198	2	0	28753950	trait_ID=2	Average backfat thickness
ENSSSCG00000013270	2	16587109	16620385	QTL_ID=405	2	0	32204424	trait_ID=222	Percentage of backfat and leaf fat in carcass
ENSSSCG00000013270	2	16587109	16620385	QTL_ID=404	2	0	32204424	trait_ID=221	Backfat weight
ENSSSCG00000013270	2	16587109	16620385	QTL_ID=407	2	0	34504740	trait_ID=382	Backfat at last rib
ENSSSCG00000013270	2	16587109	16620385	QTL_ID=3801	2	0	35884929	trait_ID=86	Loin muscle area
ENSSSCG00000013270	2	16587109	16620385	QTL_ID=3798	2	0	35884929	trait_ID=7	Backfat at tenth rib
ENSSSCG00000013270	2	16587109	16620385	QTL_ID=3800	2	0	35884929	trait_ID=382	Backfat at last rib
ENSSSCG00000013270	2	16587109	16620385	QTL_ID=16834	2	0	35884929	trait_ID=382	Backfat at last rib
ENSSSCG00000013270	2	16587109	16620385	QTL_ID=3799	2	0	35884929	trait_ID=10	Backfat at last lumbar
ENSSSCG00000013270	2	16587109	16620385	QTL_ID=349	2	0	35884929	trait_ID=2	Average backfat thickness
ENSSSCG00000013270	2	16587109	16620385	QTL_ID=3797	2	0	35884929	trait_ID=2	Average backfat thickness
ENSSSCG00000013270	2	16587109	16620385	QTL_ID=17997	2	0	35884929	trait_ID=2	Average backfat thickness
ENSSSCG00000013270	2	16587109	16620385	QTL_ID=18029	2	0	35884929	trait_ID=656	Adipocyte diameter
ENSSSCG00000013270	2	16587109	16620385	QTL_ID=406	2	0	37955214	trait_ID=8	Backfat thickness between 3rd and 4th rib
ENSSSCG00000013270	2	16587109	16620385	QTL_ID=3839	2	0	51527078	trait_ID=53	muscle protein percentage
ENSSSCG00000013270	2	16587109	16620385	QTL_ID=364	2	0	65789037	trait_ID=2	Average backfat thickness
ENSSSCG00000013270	2	16587109	16620385	QTL_ID=3942	2	552075	44051051	trait_ID=306	Backfat between 6th and 7th ribs
ENSSSCG00000013270	2	16587109	16620385	QTL_ID=21217	2	690094	27718807	trait_ID=289	Backfat at rump
ENSSSCG00000013270	2	16587109	16620385	QTL_ID=502	2	690094	28408902	trait_ID=84	Lean meat percentage
ENSSSCG00000013270	2	16587109	16620385	QTL_ID=505	2	690094	28408902	trait_ID=248	Lean meat + bone in ham + back
ENSSSCG00000013270	2	16587109	16620385	QTL_ID=507	2	690094	28408902	trait_ID=249	Lean meat + bone in back
ENSSSCG00000013270	2	16587109	16620385	QTL_ID=18016	2	690094	35884929	trait_ID=654	NADP-malate dehydrogenase activity
ENSSSCG00000013270	2	16587109	16620385	QTL_ID=18010	2	690094	35884929	trait_ID=653	Fat protein content
ENSSSCG00000013270	2	16587109	16620385	QTL_ID=18003	2	690094	35884929	trait_ID=14	Subcutanous fat area
ENSSSCG00000013270	2	16587109	16620385	QTL_ID=311	2	690094	35884929	trait_ID=2	Average backfat thickness
ENSSSCG00000013270	2	16587109	16620385	QTL_ID=21216	2	690094	62108532	trait_ID=171	Backfat at first rib
ENSSSCG00000013270	2	16587109	16620385	QTL_ID=5133	2	5175711	16677291	trait_ID=215	Loin weight
ENSSSCG00000013270	2	16587109	16620385	QTL_ID=810	2	5750790	17252370	trait_ID=314	Loin and neck meat weight
ENSSSCG00000013270	2	16587109	16620385	QTL_ID=5147	2	7476027	23003160	trait_ID=319	External fat on ham
ENSSSCG00000013270	2	16587109	16620385	QTL_ID=5134	2	7476027	31054266	trait_ID=216	Ham weight
ENSSSCG00000013270	2	16587109	16620385	QTL_ID=38052	2	11271548	22083033	trait_ID=86	Loin muscle area
ENSSSCG00000013270	2	16587109	16620385	QTL_ID=5968	2	11271548	35884929	trait_ID=86	Loin muscle area
ENSSSCG00000013270	2	16587109	16620385	QTL_ID=924	2	11271548	35884929	trait_ID=75	Carcass length
ENSSSCG00000013270	2	16587109	16620385	QTL_ID=5967	2	11271548	35884929	trait_ID=12	Side fat thickness
ENSSSCG00000013270	2	16587109	16620385	QTL_ID=5961	2	11271548	35884929	trait_ID=321	Shoulder subcutaneous fat thickness
ENSSSCG00000013270	2	16587109	16620385	QTL_ID=918	2	11271548	35884929	trait_ID=316	Shoulder meat weight
ENSSSCG00000013270	2	16587109	16620385	QTL_ID=910	2	11271548	35884929	trait_ID=314	Loin and neck meat weight
ENSSSCG00000013270	2	16587109	16620385	QTL_ID=916	2	11271548	35884929	trait_ID=314	Loin and neck meat weight
ENSSSCG00000013270	2	16587109	16620385	QTL_ID=922	2	11271548	35884929	trait_ID=314	Loin and neck meat weight
ENSSSCG00000013270	2	16587109	16620385	QTL_ID=5970	2	11271548	35884929	trait_ID=652	Fat to meat ratio
ENSSSCG00000013270	2	16587109	16620385	QTL_ID=5969	2	11271548	35884929	trait_ID=14	Subcutanous fat area
ENSSSCG00000013270	2	16587109	16620385	QTL_ID=5972	2	11271548	35884929	trait_ID=217	Estimated carcass lean content
ENSSSCG00000013270	2	16587109	16620385	QTL_ID=5683	2	11271548	35884929	trait_ID=37	Drip loss
ENSSSCG00000013270	2	16587109	16620385	QTL_ID=930	2	11271548	35884929	trait_ID=223	Dressing percentage
ENSSSCG00000013270	2	16587109	16620385	QTL_ID=5687	2	11271548	35884929	trait_ID=223	Dressing percentage
ENSSSCG00000013270	2	16587109	16620385	QTL_ID=5937	2	11271548	35884929	trait_ID=77	Carcass weight (hot)
ENSSSCG00000013270	2	16587109	16620385	QTL_ID=5971	2	11271548	35884929	trait_ID=473	Belly meat content
ENSSSCG00000013270	2	16587109	16620385	QTL_ID=5966	2	11271548	35884929	trait_ID=382	Backfat at last rib
ENSSSCG00000013270	2	16587109	16620385	QTL_ID=923	2	11271548	35884929	trait_ID=2	Average backfat thickness
ENSSSCG00000013270	2	16587109	16620385	QTL_ID=38051	2	11271548	48306636	trait_ID=86	Loin muscle area
ENSSSCG00000013270	2	16587109	16620385	QTL_ID=914	2	11271548	48306636	trait_ID=216	Ham weight
ENSSSCG00000013270	2	16587109	16620385	QTL_ID=5965	2	11271548	63258690	trait_ID=2	Average backfat thickness
ENSSSCG00000013270	2	16587109	16620385	QTL_ID=3941	2	0	69699574	trait_ID=171	Backfat at first rib
ENSSSCG00000013270	2	16587109	16620385	QTL_ID=16875	2	0	73495096	trait_ID=382	Backfat at last rib
ENSSSCG00000013270	2	16587109	16620385	QTL_ID=5688	2	0	102594093	trait_ID=86	Loin muscle area
ENSSSCG00000013270	2	16587109	16620385	QTL_ID=5689	2	0	147450255	trait_ID=652	Fat to meat ratio
ENSSSCG00000013270	2	16587109	16620385	QTL_ID=5438	2	0	151935871	trait_ID=219	Shoulder weight
ENSSSCG00000013270	2	16587109	16620385	QTL_ID=5440	2	0	151935871	trait_ID=477	Shear firmness
ENSSSCG00000013270	2	16587109	16620385	QTL_ID=5437	2	0	151935871	trait_ID=216	Ham weight
ENSSSCG00000013270	2	16587109	16620385	QTL_ID=5496	2	0	151935871	trait_ID=481	Cutlet weight
ENSSSCG00000013270	2	16587109	16620385	QTL_ID=5432	2	0	151935871	trait_ID=77	Carcass weight (hot)
ENSSSCG00000013270	2	16587109	16620385	QTL_ID=21212	2	690094	111565326	trait_ID=2	Average backfat thickness
ENSSSCG00000013270	2	16587109	16620385	QTL_ID=21214	2	690094	113060531	trait_ID=1	Abdominal fat weight
ENSSSCG00000013270	2	16587109	16620385	QTL_ID=21213	2	2875395	102249046	trait_ID=1	Abdominal fat weight
ENSSSCG00000013270	2	16587109	16620385	QTL_ID=5242	2	4140568	135948675	trait_ID=11	Backfat at mid-back
ENSSSCG00000013270	2	16587109	16620385	QTL_ID=5218	2	7936090	118811321	trait_ID=321	Shoulder subcutaneous fat thickness
ENSSSCG00000013270	2	16587109	16620385	QTL_ID=5208	2	9431295	135373596	trait_ID=11	Backfat at mid-back
ENSSSCG00000013270	2	16587109	16620385	QTL_ID=156868	2	11271548	72689985	trait_ID=231	Palmitic acid content
ENSSSCG00000013270	2	16587109	16620385	QTL_ID=156917	2	11271548	72689985	trait_ID=910	cis-9-Heptadecenoic acid content
ENSSSCG00000013270	2	16587109	16620385	QTL_ID=156921	2	11271548	97878445	trait_ID=364	Saturated fatty acid content
ENSSSCG00000013270	2	16587109	16620385	QTL_ID=156918	2	11271548	97878445	trait_ID=229	Linolenic acid content
ENSSSCG00000013270	2	16587109	16620385	QTL_ID=38076	2	11271548	117431131	trait_ID=424	Meat color L*
ENSSSCG00000013270	2	16587109	16620385	QTL_ID=156920	2	11271548	117431131	trait_ID=534	Arachidonic acid content
ENSSSCG00000013270	2	16587109	16620385	QTL_ID=38074	2	11271548	117431131	trait_ID=42	Shear force
ENSSSCG00000013270	2	16587109	16620385	QTL_ID=156919	2	11271548	117431131	trait_ID=532	Arachidic acid content
ENSSSCG00000013270	2	16587109	16620385	QTL_ID=156922	2	11271548	117431131	trait_ID=235	Unsaturated fatty acid content
ENSSSCG00000013270	2	16587109	16620385	QTL_ID=5691	2	11271548	147450255	trait_ID=217	Estimated carcass lean content
ENSSSCG00000013270	2	16587109	16620385	QTL_ID=5690	2	11271548	147450255	trait_ID=473	Belly meat content
ENSSSCG00000013375	2	41415775	41424435	QTL_ID=3839	2	0	51527078	trait_ID=53	muscle protein percentage
ENSSSCG00000013375	2	41415775	41424435	QTL_ID=364	2	0	65789037	trait_ID=2	Average backfat thickness
ENSSSCG00000013375	2	41415775	41424435	QTL_ID=3942	2	552075	44051051	trait_ID=306	Backfat between 6th and 7th ribs
ENSSSCG00000013375	2	41415775	41424435	QTL_ID=21216	2	690094	62108532	trait_ID=171	Backfat at first rib
ENSSSCG00000013375	2	41415775	41424435	QTL_ID=38051	2	11271548	48306636	trait_ID=86	Loin muscle area
ENSSSCG00000013375	2	41415775	41424435	QTL_ID=914	2	11271548	48306636	trait_ID=216	Ham weight
ENSSSCG00000013375	2	41415775	41424435	QTL_ID=5965	2	11271548	63258690	trait_ID=2	Average backfat thickness
ENSSSCG00000013375	2	41415775	41424435	QTL_ID=17550	2	17712433	43706004	trait_ID=2	Average backfat thickness
ENSSSCG00000013375	2	41415775	41424435	QTL_ID=17551	2	18632559	44626130	trait_ID=84	Lean meat percentage
ENSSSCG00000013375	2	41415775	41424435	QTL_ID=86	2	22083033	63258690	trait_ID=37	Drip loss
ENSSSCG00000013375	2	41415775	41424435	QTL_ID=17558	2	24843412	43821019	trait_ID=84	Lean meat percentage
ENSSSCG00000013375	2	41415775	41424435	QTL_ID=3058	2	27258744	48306636	trait_ID=37	Drip loss
ENSSSCG00000013375	2	41415775	41424435	QTL_ID=12665	2	32227427	59440165	trait_ID=37	Drip loss
ENSSSCG00000013375	2	41415775	41424435	QTL_ID=5963	2	34642758	53861899	trait_ID=3	backfat above muscle dorsi
ENSSSCG00000013375	2	41415775	41424435	QTL_ID=925	2	35884929	48306636	trait_ID=7	Backfat at tenth rib
ENSSSCG00000013375	2	41415775	41424435	QTL_ID=926	2	35884929	48306636	trait_ID=321	Shoulder subcutaneous fat thickness
ENSSSCG00000013375	2	41415775	41424435	QTL_ID=917	2	35884929	48306636	trait_ID=282	Heart weight
ENSSSCG00000013375	2	41415775	41424435	QTL_ID=2938	2	35884929	52907268	trait_ID=174	Off-flavor score
ENSSSCG00000013375	2	41415775	41424435	QTL_ID=2937	2	35884929	52907268	trait_ID=37	Drip loss
ENSSSCG00000013375	2	41415775	41424435	QTL_ID=21848	2	35884929	63488721	trait_ID=37	Drip loss
ENSSSCG00000013375	2	41415775	41424435	QTL_ID=902	2	35884929	66019069	trait_ID=7289	Muscle pH
ENSSSCG00000013375	2	41415775	41424435	QTL_ID=15887	2	37035087	52907268	trait_ID=250	Stearic acid content
ENSSSCG00000013375	2	41415775	41424435	QTL_ID=6447	2	39496425	46052326	trait_ID=7289	Muscle pH
ENSSSCG00000013375	2	41415775	41424435	QTL_ID=9817	2	39496425	46052326	trait_ID=86	Loin muscle area
ENSSSCG00000013375	2	41415775	41424435	QTL_ID=9820	2	39496425	46052326	trait_ID=7	Backfat at tenth rib
ENSSSCG00000013375	2	41415775	41424435	QTL_ID=9819	2	39496425	46052326	trait_ID=17	Marbling
ENSSSCG00000013375	2	41415775	41424435	QTL_ID=9823	2	39496425	46052326	trait_ID=39	Fiber type II myosin isoform ratio
ENSSSCG00000013375	2	41415775	41424435	QTL_ID=9822	2	39496425	46052326	trait_ID=37	Drip loss
ENSSSCG00000013375	2	41415775	41424435	QTL_ID=9818	2	39496425	46052326	trait_ID=10	Backfat at last lumbar
ENSSSCG00000013375	2	41415775	41424435	QTL_ID=9816	2	39496425	46052326	trait_ID=2	Average backfat thickness
ENSSSCG00000013375	2	41415775	41424435	QTL_ID=3941	2	0	69699574	trait_ID=171	Backfat at first rib
ENSSSCG00000013375	2	41415775	41424435	QTL_ID=16875	2	0	73495096	trait_ID=382	Backfat at last rib
ENSSSCG00000013375	2	41415775	41424435	QTL_ID=5688	2	0	102594093	trait_ID=86	Loin muscle area
ENSSSCG00000013375	2	41415775	41424435	QTL_ID=5689	2	0	147450255	trait_ID=652	Fat to meat ratio
ENSSSCG00000013375	2	41415775	41424435	QTL_ID=5438	2	0	151935871	trait_ID=219	Shoulder weight
ENSSSCG00000013375	2	41415775	41424435	QTL_ID=5440	2	0	151935871	trait_ID=477	Shear firmness
ENSSSCG00000013375	2	41415775	41424435	QTL_ID=5437	2	0	151935871	trait_ID=216	Ham weight
ENSSSCG00000013375	2	41415775	41424435	QTL_ID=5496	2	0	151935871	trait_ID=481	Cutlet weight
ENSSSCG00000013375	2	41415775	41424435	QTL_ID=5432	2	0	151935871	trait_ID=77	Carcass weight (hot)
ENSSSCG00000013375	2	41415775	41424435	QTL_ID=21212	2	690094	111565326	trait_ID=2	Average backfat thickness
ENSSSCG00000013375	2	41415775	41424435	QTL_ID=21214	2	690094	113060531	trait_ID=1	Abdominal fat weight
ENSSSCG00000013375	2	41415775	41424435	QTL_ID=21213	2	2875395	102249046	trait_ID=1	Abdominal fat weight
ENSSSCG00000013375	2	41415775	41424435	QTL_ID=5242	2	4140568	135948675	trait_ID=11	Backfat at mid-back
ENSSSCG00000013375	2	41415775	41424435	QTL_ID=5218	2	7936090	118811321	trait_ID=321	Shoulder subcutaneous fat thickness
ENSSSCG00000013375	2	41415775	41424435	QTL_ID=5208	2	9431295	135373596	trait_ID=11	Backfat at mid-back
ENSSSCG00000013375	2	41415775	41424435	QTL_ID=156868	2	11271548	72689985	trait_ID=231	Palmitic acid content
ENSSSCG00000013375	2	41415775	41424435	QTL_ID=156917	2	11271548	72689985	trait_ID=910	cis-9-Heptadecenoic acid content
ENSSSCG00000013375	2	41415775	41424435	QTL_ID=156921	2	11271548	97878445	trait_ID=364	Saturated fatty acid content
ENSSSCG00000013375	2	41415775	41424435	QTL_ID=156918	2	11271548	97878445	trait_ID=229	Linolenic acid content
ENSSSCG00000013375	2	41415775	41424435	QTL_ID=38076	2	11271548	117431131	trait_ID=424	Meat color L*
ENSSSCG00000013375	2	41415775	41424435	QTL_ID=156920	2	11271548	117431131	trait_ID=534	Arachidonic acid content
ENSSSCG00000013375	2	41415775	41424435	QTL_ID=38074	2	11271548	117431131	trait_ID=42	Shear force
ENSSSCG00000013375	2	41415775	41424435	QTL_ID=156919	2	11271548	117431131	trait_ID=532	Arachidic acid content
ENSSSCG00000013375	2	41415775	41424435	QTL_ID=156922	2	11271548	117431131	trait_ID=235	Unsaturated fatty acid content
ENSSSCG00000013375	2	41415775	41424435	QTL_ID=5691	2	11271548	147450255	trait_ID=217	Estimated carcass lean content
ENSSSCG00000013375	2	41415775	41424435	QTL_ID=5690	2	11271548	147450255	trait_ID=473	Belly meat content
ENSSSCG00000013375	2	41415775	41424435	QTL_ID=38075	2	22083033	97878445	trait_ID=37	Drip loss
ENSSSCG00000013375	2	41415775	41424435	QTL_ID=21219	2	32894518	91897624	trait_ID=321	Shoulder subcutaneous fat thickness
ENSSSCG00000013375	2	41415775	41424435	QTL_ID=17998	2	35884929	76025443	trait_ID=2	Average backfat thickness
ENSSSCG00000013375	2	41415775	41424435	QTL_ID=3810	2	35884929	86031818	trait_ID=174	Off-flavor score
ENSSSCG00000013375	2	41415775	41424435	QTL_ID=3809	2	35884929	86031818	trait_ID=40	Firmness
ENSSSCG00000013375	2	41415775	41424435	QTL_ID=3780	2	35884929	86031818	trait_ID=37	Drip loss
ENSSSCG00000013375	2	41415775	41424435	QTL_ID=5685	2	35884929	147450255	trait_ID=382	Backfat at last rib
ENSSSCG00000033786	2	44890154	44960999	QTL_ID=3839	2	0	51527078	trait_ID=53	muscle protein percentage
ENSSSCG00000033786	2	44890154	44960999	QTL_ID=364	2	0	65789037	trait_ID=2	Average backfat thickness
ENSSSCG00000033786	2	44890154	44960999	QTL_ID=21216	2	690094	62108532	trait_ID=171	Backfat at first rib
ENSSSCG00000033786	2	44890154	44960999	QTL_ID=38051	2	11271548	48306636	trait_ID=86	Loin muscle area
ENSSSCG00000033786	2	44890154	44960999	QTL_ID=914	2	11271548	48306636	trait_ID=216	Ham weight
ENSSSCG00000033786	2	44890154	44960999	QTL_ID=5965	2	11271548	63258690	trait_ID=2	Average backfat thickness
ENSSSCG00000033786	2	44890154	44960999	QTL_ID=86	2	22083033	63258690	trait_ID=37	Drip loss
ENSSSCG00000033786	2	44890154	44960999	QTL_ID=3058	2	27258744	48306636	trait_ID=37	Drip loss
ENSSSCG00000033786	2	44890154	44960999	QTL_ID=12665	2	32227427	59440165	trait_ID=37	Drip loss
ENSSSCG00000033786	2	44890154	44960999	QTL_ID=5963	2	34642758	53861899	trait_ID=3	backfat above muscle dorsi
ENSSSCG00000033786	2	44890154	44960999	QTL_ID=925	2	35884929	48306636	trait_ID=7	Backfat at tenth rib
ENSSSCG00000033786	2	44890154	44960999	QTL_ID=926	2	35884929	48306636	trait_ID=321	Shoulder subcutaneous fat thickness
ENSSSCG00000033786	2	44890154	44960999	QTL_ID=917	2	35884929	48306636	trait_ID=282	Heart weight
ENSSSCG00000033786	2	44890154	44960999	QTL_ID=2938	2	35884929	52907268	trait_ID=174	Off-flavor score
ENSSSCG00000033786	2	44890154	44960999	QTL_ID=2937	2	35884929	52907268	trait_ID=37	Drip loss
ENSSSCG00000033786	2	44890154	44960999	QTL_ID=21848	2	35884929	63488721	trait_ID=37	Drip loss
ENSSSCG00000033786	2	44890154	44960999	QTL_ID=902	2	35884929	66019069	trait_ID=7289	Muscle pH
ENSSSCG00000033786	2	44890154	44960999	QTL_ID=15887	2	37035087	52907268	trait_ID=250	Stearic acid content
ENSSSCG00000033786	2	44890154	44960999	QTL_ID=6447	2	39496425	46052326	trait_ID=7289	Muscle pH
ENSSSCG00000033786	2	44890154	44960999	QTL_ID=9817	2	39496425	46052326	trait_ID=86	Loin muscle area
ENSSSCG00000033786	2	44890154	44960999	QTL_ID=9820	2	39496425	46052326	trait_ID=7	Backfat at tenth rib
ENSSSCG00000033786	2	44890154	44960999	QTL_ID=9819	2	39496425	46052326	trait_ID=17	Marbling
ENSSSCG00000033786	2	44890154	44960999	QTL_ID=9823	2	39496425	46052326	trait_ID=39	Fiber type II myosin isoform ratio
ENSSSCG00000033786	2	44890154	44960999	QTL_ID=9822	2	39496425	46052326	trait_ID=37	Drip loss
ENSSSCG00000033786	2	44890154	44960999	QTL_ID=9818	2	39496425	46052326	trait_ID=10	Backfat at last lumbar
ENSSSCG00000033786	2	44890154	44960999	QTL_ID=9816	2	39496425	46052326	trait_ID=2	Average backfat thickness
ENSSSCG00000033786	2	44890154	44960999	QTL_ID=3867	2	42210798	58428026	trait_ID=172	Leaf fat weight
ENSSSCG00000033786	2	44890154	44960999	QTL_ID=3941	2	0	69699574	trait_ID=171	Backfat at first rib
ENSSSCG00000033786	2	44890154	44960999	QTL_ID=16875	2	0	73495096	trait_ID=382	Backfat at last rib
ENSSSCG00000033786	2	44890154	44960999	QTL_ID=5688	2	0	102594093	trait_ID=86	Loin muscle area
ENSSSCG00000033786	2	44890154	44960999	QTL_ID=5689	2	0	147450255	trait_ID=652	Fat to meat ratio
ENSSSCG00000033786	2	44890154	44960999	QTL_ID=5438	2	0	151935871	trait_ID=219	Shoulder weight
ENSSSCG00000033786	2	44890154	44960999	QTL_ID=5440	2	0	151935871	trait_ID=477	Shear firmness
ENSSSCG00000033786	2	44890154	44960999	QTL_ID=5437	2	0	151935871	trait_ID=216	Ham weight
ENSSSCG00000033786	2	44890154	44960999	QTL_ID=5496	2	0	151935871	trait_ID=481	Cutlet weight
ENSSSCG00000033786	2	44890154	44960999	QTL_ID=5432	2	0	151935871	trait_ID=77	Carcass weight (hot)
ENSSSCG00000033786	2	44890154	44960999	QTL_ID=21212	2	690094	111565326	trait_ID=2	Average backfat thickness
ENSSSCG00000033786	2	44890154	44960999	QTL_ID=21214	2	690094	113060531	trait_ID=1	Abdominal fat weight
ENSSSCG00000033786	2	44890154	44960999	QTL_ID=21213	2	2875395	102249046	trait_ID=1	Abdominal fat weight
ENSSSCG00000033786	2	44890154	44960999	QTL_ID=5242	2	4140568	135948675	trait_ID=11	Backfat at mid-back
ENSSSCG00000033786	2	44890154	44960999	QTL_ID=5218	2	7936090	118811321	trait_ID=321	Shoulder subcutaneous fat thickness
ENSSSCG00000033786	2	44890154	44960999	QTL_ID=5208	2	9431295	135373596	trait_ID=11	Backfat at mid-back
ENSSSCG00000033786	2	44890154	44960999	QTL_ID=156868	2	11271548	72689985	trait_ID=231	Palmitic acid content
ENSSSCG00000033786	2	44890154	44960999	QTL_ID=156917	2	11271548	72689985	trait_ID=910	cis-9-Heptadecenoic acid content
ENSSSCG00000033786	2	44890154	44960999	QTL_ID=156921	2	11271548	97878445	trait_ID=364	Saturated fatty acid content
ENSSSCG00000033786	2	44890154	44960999	QTL_ID=156918	2	11271548	97878445	trait_ID=229	Linolenic acid content
ENSSSCG00000033786	2	44890154	44960999	QTL_ID=38076	2	11271548	117431131	trait_ID=424	Meat color L*
ENSSSCG00000033786	2	44890154	44960999	QTL_ID=156920	2	11271548	117431131	trait_ID=534	Arachidonic acid content
ENSSSCG00000033786	2	44890154	44960999	QTL_ID=38074	2	11271548	117431131	trait_ID=42	Shear force
ENSSSCG00000033786	2	44890154	44960999	QTL_ID=156919	2	11271548	117431131	trait_ID=532	Arachidic acid content
ENSSSCG00000033786	2	44890154	44960999	QTL_ID=156922	2	11271548	117431131	trait_ID=235	Unsaturated fatty acid content
ENSSSCG00000033786	2	44890154	44960999	QTL_ID=5691	2	11271548	147450255	trait_ID=217	Estimated carcass lean content
ENSSSCG00000033786	2	44890154	44960999	QTL_ID=5690	2	11271548	147450255	trait_ID=473	Belly meat content
ENSSSCG00000033786	2	44890154	44960999	QTL_ID=38075	2	22083033	97878445	trait_ID=37	Drip loss
ENSSSCG00000033786	2	44890154	44960999	QTL_ID=21219	2	32894518	91897624	trait_ID=321	Shoulder subcutaneous fat thickness
ENSSSCG00000033786	2	44890154	44960999	QTL_ID=17998	2	35884929	76025443	trait_ID=2	Average backfat thickness
ENSSSCG00000033786	2	44890154	44960999	QTL_ID=3810	2	35884929	86031818	trait_ID=174	Off-flavor score
ENSSSCG00000033786	2	44890154	44960999	QTL_ID=3809	2	35884929	86031818	trait_ID=40	Firmness
ENSSSCG00000033786	2	44890154	44960999	QTL_ID=3780	2	35884929	86031818	trait_ID=37	Drip loss
ENSSSCG00000033786	2	44890154	44960999	QTL_ID=5685	2	35884929	147450255	trait_ID=382	Backfat at last rib
ENSSSCG00000022492	2	49028923	49083590	QTL_ID=3839	2	0	51527078	trait_ID=53	muscle protein percentage
ENSSSCG00000022492	2	49028923	49083590	QTL_ID=364	2	0	65789037	trait_ID=2	Average backfat thickness
ENSSSCG00000022492	2	49028923	49083590	QTL_ID=21216	2	690094	62108532	trait_ID=171	Backfat at first rib
ENSSSCG00000022492	2	49028923	49083590	QTL_ID=5965	2	11271548	63258690	trait_ID=2	Average backfat thickness
ENSSSCG00000022492	2	49028923	49083590	QTL_ID=86	2	22083033	63258690	trait_ID=37	Drip loss
ENSSSCG00000022492	2	49028923	49083590	QTL_ID=12665	2	32227427	59440165	trait_ID=37	Drip loss
ENSSSCG00000022492	2	49028923	49083590	QTL_ID=5963	2	34642758	53861899	trait_ID=3	backfat above muscle dorsi
ENSSSCG00000022492	2	49028923	49083590	QTL_ID=2938	2	35884929	52907268	trait_ID=174	Off-flavor score
ENSSSCG00000022492	2	49028923	49083590	QTL_ID=2937	2	35884929	52907268	trait_ID=37	Drip loss
ENSSSCG00000022492	2	49028923	49083590	QTL_ID=21848	2	35884929	63488721	trait_ID=37	Drip loss
ENSSSCG00000022492	2	49028923	49083590	QTL_ID=902	2	35884929	66019069	trait_ID=7289	Muscle pH
ENSSSCG00000022492	2	49028923	49083590	QTL_ID=15887	2	37035087	52907268	trait_ID=250	Stearic acid content
ENSSSCG00000022492	2	49028923	49083590	QTL_ID=3867	2	42210798	58428026	trait_ID=172	Leaf fat weight
ENSSSCG00000022492	2	49028923	49083590	QTL_ID=3868	2	47616541	58428026	trait_ID=86	Loin muscle area
ENSSSCG00000022492	2	49028923	49083590	QTL_ID=5686	2	48306636	63258690	trait_ID=12	Side fat thickness
ENSSSCG00000022492	2	49028923	49083590	QTL_ID=903	2	48306636	66019069	trait_ID=86	Loin muscle area
ENSSSCG00000022492	2	49028923	49083590	QTL_ID=21852	2	48306636	66019069	trait_ID=324	Stiffness
ENSSSCG00000022492	2	49028923	49083590	QTL_ID=897	2	48306636	66019069	trait_ID=84	Lean meat percentage
ENSSSCG00000022492	2	49028923	49083590	QTL_ID=927	2	48306636	66019069	trait_ID=84	Lean meat percentage
ENSSSCG00000022492	2	49028923	49083590	QTL_ID=809	2	48306636	66019069	trait_ID=281	Lean cuts percentage
ENSSSCG00000022492	2	49028923	49083590	QTL_ID=900	2	48306636	66019069	trait_ID=280	Fat-cuts percentage
ENSSSCG00000022492	2	49028923	49083590	QTL_ID=901	2	48306636	66019069	trait_ID=280	Fat-cuts percentage
ENSSSCG00000022492	2	49028923	49083590	QTL_ID=1253	2	48306636	66019069	trait_ID=280	Fat-cuts percentage
ENSSSCG00000022492	2	49028923	49083590	QTL_ID=899	2	48306636	66019069	trait_ID=223	Dressing percentage
ENSSSCG00000022492	2	49028923	49083590	QTL_ID=905	2	48306636	66019069	trait_ID=223	Dressing percentage
ENSSSCG00000022492	2	49028923	49083590	QTL_ID=3941	2	0	69699574	trait_ID=171	Backfat at first rib
ENSSSCG00000022492	2	49028923	49083590	QTL_ID=16875	2	0	73495096	trait_ID=382	Backfat at last rib
ENSSSCG00000022492	2	49028923	49083590	QTL_ID=5688	2	0	102594093	trait_ID=86	Loin muscle area
ENSSSCG00000022492	2	49028923	49083590	QTL_ID=5689	2	0	147450255	trait_ID=652	Fat to meat ratio
ENSSSCG00000022492	2	49028923	49083590	QTL_ID=5438	2	0	151935871	trait_ID=219	Shoulder weight
ENSSSCG00000022492	2	49028923	49083590	QTL_ID=5440	2	0	151935871	trait_ID=477	Shear firmness
ENSSSCG00000022492	2	49028923	49083590	QTL_ID=5437	2	0	151935871	trait_ID=216	Ham weight
ENSSSCG00000022492	2	49028923	49083590	QTL_ID=5496	2	0	151935871	trait_ID=481	Cutlet weight
ENSSSCG00000022492	2	49028923	49083590	QTL_ID=5432	2	0	151935871	trait_ID=77	Carcass weight (hot)
ENSSSCG00000022492	2	49028923	49083590	QTL_ID=21212	2	690094	111565326	trait_ID=2	Average backfat thickness
ENSSSCG00000022492	2	49028923	49083590	QTL_ID=21214	2	690094	113060531	trait_ID=1	Abdominal fat weight
ENSSSCG00000022492	2	49028923	49083590	QTL_ID=21213	2	2875395	102249046	trait_ID=1	Abdominal fat weight
ENSSSCG00000022492	2	49028923	49083590	QTL_ID=5242	2	4140568	135948675	trait_ID=11	Backfat at mid-back
ENSSSCG00000022492	2	49028923	49083590	QTL_ID=5218	2	7936090	118811321	trait_ID=321	Shoulder subcutaneous fat thickness
ENSSSCG00000022492	2	49028923	49083590	QTL_ID=5208	2	9431295	135373596	trait_ID=11	Backfat at mid-back
ENSSSCG00000022492	2	49028923	49083590	QTL_ID=156868	2	11271548	72689985	trait_ID=231	Palmitic acid content
ENSSSCG00000022492	2	49028923	49083590	QTL_ID=156917	2	11271548	72689985	trait_ID=910	cis-9-Heptadecenoic acid content
ENSSSCG00000022492	2	49028923	49083590	QTL_ID=156921	2	11271548	97878445	trait_ID=364	Saturated fatty acid content
ENSSSCG00000022492	2	49028923	49083590	QTL_ID=156918	2	11271548	97878445	trait_ID=229	Linolenic acid content
ENSSSCG00000022492	2	49028923	49083590	QTL_ID=38076	2	11271548	117431131	trait_ID=424	Meat color L*
ENSSSCG00000022492	2	49028923	49083590	QTL_ID=156920	2	11271548	117431131	trait_ID=534	Arachidonic acid content
ENSSSCG00000022492	2	49028923	49083590	QTL_ID=38074	2	11271548	117431131	trait_ID=42	Shear force
ENSSSCG00000022492	2	49028923	49083590	QTL_ID=156919	2	11271548	117431131	trait_ID=532	Arachidic acid content
ENSSSCG00000022492	2	49028923	49083590	QTL_ID=156922	2	11271548	117431131	trait_ID=235	Unsaturated fatty acid content
ENSSSCG00000022492	2	49028923	49083590	QTL_ID=5691	2	11271548	147450255	trait_ID=217	Estimated carcass lean content
ENSSSCG00000022492	2	49028923	49083590	QTL_ID=5690	2	11271548	147450255	trait_ID=473	Belly meat content
ENSSSCG00000022492	2	49028923	49083590	QTL_ID=38075	2	22083033	97878445	trait_ID=37	Drip loss
ENSSSCG00000022492	2	49028923	49083590	QTL_ID=21219	2	32894518	91897624	trait_ID=321	Shoulder subcutaneous fat thickness
ENSSSCG00000022492	2	49028923	49083590	QTL_ID=17998	2	35884929	76025443	trait_ID=2	Average backfat thickness
ENSSSCG00000022492	2	49028923	49083590	QTL_ID=3810	2	35884929	86031818	trait_ID=174	Off-flavor score
ENSSSCG00000022492	2	49028923	49083590	QTL_ID=3809	2	35884929	86031818	trait_ID=40	Firmness
ENSSSCG00000022492	2	49028923	49083590	QTL_ID=3780	2	35884929	86031818	trait_ID=37	Drip loss
ENSSSCG00000022492	2	49028923	49083590	QTL_ID=5685	2	35884929	147450255	trait_ID=382	Backfat at last rib
ENSSSCG00000022492	2	49028923	49083590	QTL_ID=307	2	48306636	73955159	trait_ID=2	Average backfat thickness
ENSSSCG00000022492	2	49028923	49083590	QTL_ID=4025	2	48306636	76025443	trait_ID=440	Percentage type IIa fibers
ENSSSCG00000022492	2	49028923	49083590	QTL_ID=16898	2	48306636	76025443	trait_ID=77	Carcass weight (hot)
ENSSSCG00000022492	2	49028923	49083590	QTL_ID=16883	2	48306636	76025443	trait_ID=382	Backfat at last rib
ENSSSCG00000022492	2	49028923	49083590	QTL_ID=12747	2	48306636	89597308	trait_ID=280	Fat-cuts percentage
ENSSSCG00000022492	2	49028923	49083590	QTL_ID=12748	2	48306636	89597308	trait_ID=652	Fat to meat ratio
ENSSSCG00000022492	2	49028923	49083590	QTL_ID=4205	2	48306636	92587719	trait_ID=45	androstenone, laboratory
ENSSSCG00000022492	2	49028923	49083590	QTL_ID=29690	2	48306636	117431131	trait_ID=75	Carcass length
ENSSSCG00000022492	2	49028923	49083590	QTL_ID=7313	2	48410150	77336623	trait_ID=7289	Muscle pH
ENSSSCG00000022492	2	49028923	49083590	QTL_ID=3107	2	48651683	74530238	trait_ID=652	Fat to meat ratio
ENSSSCG00000028512	2	69828332	69864827	QTL_ID=2973	2	69699574	72689985	trait_ID=42	Shear force
ENSSSCG00000028512	2	69828332	69864827	QTL_ID=2974	2	69699574	72689985	trait_ID=35	chew score
ENSSSCG00000028512	2	69828332	69864827	QTL_ID=5825	2	67767309	79429911	trait_ID=7289	Muscle pH
ENSSSCG00000028512	2	69828332	69864827	QTL_ID=21215	2	69584559	95923177	trait_ID=171	Backfat at first rib
ENSSSCG00000028512	2	69828332	69864827	QTL_ID=21355	2	69699574	97878445	trait_ID=7361	Carcass temperature
ENSSSCG00000028512	2	69828332	69864827	QTL_ID=3225	2	69699574	97878445	trait_ID=174	Off-flavor score
ENSSSCG00000028512	2	69828332	69864827	QTL_ID=16875	2	0	73495096	trait_ID=382	Backfat at last rib
ENSSSCG00000028512	2	69828332	69864827	QTL_ID=5688	2	0	102594093	trait_ID=86	Loin muscle area
ENSSSCG00000028512	2	69828332	69864827	QTL_ID=5689	2	0	147450255	trait_ID=652	Fat to meat ratio
ENSSSCG00000028512	2	69828332	69864827	QTL_ID=5438	2	0	151935871	trait_ID=219	Shoulder weight
ENSSSCG00000028512	2	69828332	69864827	QTL_ID=5440	2	0	151935871	trait_ID=477	Shear firmness
ENSSSCG00000028512	2	69828332	69864827	QTL_ID=5437	2	0	151935871	trait_ID=216	Ham weight
ENSSSCG00000028512	2	69828332	69864827	QTL_ID=5496	2	0	151935871	trait_ID=481	Cutlet weight
ENSSSCG00000028512	2	69828332	69864827	QTL_ID=5432	2	0	151935871	trait_ID=77	Carcass weight (hot)
ENSSSCG00000028512	2	69828332	69864827	QTL_ID=21212	2	690094	111565326	trait_ID=2	Average backfat thickness
ENSSSCG00000028512	2	69828332	69864827	QTL_ID=21214	2	690094	113060531	trait_ID=1	Abdominal fat weight
ENSSSCG00000028512	2	69828332	69864827	QTL_ID=21213	2	2875395	102249046	trait_ID=1	Abdominal fat weight
ENSSSCG00000028512	2	69828332	69864827	QTL_ID=5242	2	4140568	135948675	trait_ID=11	Backfat at mid-back
ENSSSCG00000028512	2	69828332	69864827	QTL_ID=5218	2	7936090	118811321	trait_ID=321	Shoulder subcutaneous fat thickness
ENSSSCG00000028512	2	69828332	69864827	QTL_ID=5208	2	9431295	135373596	trait_ID=11	Backfat at mid-back
ENSSSCG00000028512	2	69828332	69864827	QTL_ID=156868	2	11271548	72689985	trait_ID=231	Palmitic acid content
ENSSSCG00000028512	2	69828332	69864827	QTL_ID=156917	2	11271548	72689985	trait_ID=910	cis-9-Heptadecenoic acid content
ENSSSCG00000028512	2	69828332	69864827	QTL_ID=156921	2	11271548	97878445	trait_ID=364	Saturated fatty acid content
ENSSSCG00000028512	2	69828332	69864827	QTL_ID=156918	2	11271548	97878445	trait_ID=229	Linolenic acid content
ENSSSCG00000028512	2	69828332	69864827	QTL_ID=38076	2	11271548	117431131	trait_ID=424	Meat color L*
ENSSSCG00000028512	2	69828332	69864827	QTL_ID=156920	2	11271548	117431131	trait_ID=534	Arachidonic acid content
ENSSSCG00000028512	2	69828332	69864827	QTL_ID=38074	2	11271548	117431131	trait_ID=42	Shear force
ENSSSCG00000028512	2	69828332	69864827	QTL_ID=156919	2	11271548	117431131	trait_ID=532	Arachidic acid content
ENSSSCG00000028512	2	69828332	69864827	QTL_ID=156922	2	11271548	117431131	trait_ID=235	Unsaturated fatty acid content
ENSSSCG00000028512	2	69828332	69864827	QTL_ID=5691	2	11271548	147450255	trait_ID=217	Estimated carcass lean content
ENSSSCG00000028512	2	69828332	69864827	QTL_ID=5690	2	11271548	147450255	trait_ID=473	Belly meat content
ENSSSCG00000028512	2	69828332	69864827	QTL_ID=38075	2	22083033	97878445	trait_ID=37	Drip loss
ENSSSCG00000028512	2	69828332	69864827	QTL_ID=21219	2	32894518	91897624	trait_ID=321	Shoulder subcutaneous fat thickness
ENSSSCG00000028512	2	69828332	69864827	QTL_ID=17998	2	35884929	76025443	trait_ID=2	Average backfat thickness
ENSSSCG00000028512	2	69828332	69864827	QTL_ID=3810	2	35884929	86031818	trait_ID=174	Off-flavor score
ENSSSCG00000028512	2	69828332	69864827	QTL_ID=3809	2	35884929	86031818	trait_ID=40	Firmness
ENSSSCG00000028512	2	69828332	69864827	QTL_ID=3780	2	35884929	86031818	trait_ID=37	Drip loss
ENSSSCG00000028512	2	69828332	69864827	QTL_ID=5685	2	35884929	147450255	trait_ID=382	Backfat at last rib
ENSSSCG00000028512	2	69828332	69864827	QTL_ID=307	2	48306636	73955159	trait_ID=2	Average backfat thickness
ENSSSCG00000028512	2	69828332	69864827	QTL_ID=4025	2	48306636	76025443	trait_ID=440	Percentage type IIa fibers
ENSSSCG00000028512	2	69828332	69864827	QTL_ID=16898	2	48306636	76025443	trait_ID=77	Carcass weight (hot)
ENSSSCG00000028512	2	69828332	69864827	QTL_ID=16883	2	48306636	76025443	trait_ID=382	Backfat at last rib
ENSSSCG00000028512	2	69828332	69864827	QTL_ID=12747	2	48306636	89597308	trait_ID=280	Fat-cuts percentage
ENSSSCG00000028512	2	69828332	69864827	QTL_ID=12748	2	48306636	89597308	trait_ID=652	Fat to meat ratio
ENSSSCG00000028512	2	69828332	69864827	QTL_ID=4205	2	48306636	92587719	trait_ID=45	androstenone, laboratory
ENSSSCG00000028512	2	69828332	69864827	QTL_ID=29690	2	48306636	117431131	trait_ID=75	Carcass length
ENSSSCG00000028512	2	69828332	69864827	QTL_ID=7313	2	48410150	77336623	trait_ID=7289	Muscle pH
ENSSSCG00000028512	2	69828332	69864827	QTL_ID=3107	2	48651683	74530238	trait_ID=652	Fat to meat ratio
ENSSSCG00000028512	2	69828332	69864827	QTL_ID=9580	2	51527078	73380080	trait_ID=93	Linoleic acid content
ENSSSCG00000028512	2	69828332	69864827	QTL_ID=669	2	51757110	93162798	trait_ID=220	Loin muscle depth
ENSSSCG00000028512	2	69828332	69864827	QTL_ID=15856	2	52907268	72689985	trait_ID=250	Stearic acid content
ENSSSCG00000028512	2	69828332	69864827	QTL_ID=15857	2	52907268	72689985	trait_ID=93	Linoleic acid content
ENSSSCG00000028512	2	69828332	69864827	QTL_ID=3985	2	57496398	102594093	trait_ID=36	Cooking loss
ENSSSCG00000028512	2	69828332	69864827	QTL_ID=3982	2	57496398	151935871	trait_ID=423	Meat color b*
ENSSSCG00000028512	2	69828332	69864827	QTL_ID=3984	2	57496398	151935871	trait_ID=44	Water holding capacity
ENSSSCG00000028512	2	69828332	69864827	QTL_ID=3938	2	57496398	151935871	trait_ID=427	Ham fat thickness
ENSSSCG00000028512	2	69828332	69864827	QTL_ID=4272	2	57852947	74875285	trait_ID=40	Firmness
ENSSSCG00000028512	2	69828332	69864827	QTL_ID=7016	2	60153263	76025443	trait_ID=440	Percentage type IIa fibers
ENSSSCG00000028512	2	69828332	69864827	QTL_ID=5251	2	61303421	117086084	trait_ID=321	Shoulder subcutaneous fat thickness
ENSSSCG00000028512	2	69828332	69864827	QTL_ID=16835	2	63143674	76025443	trait_ID=382	Backfat at last rib
ENSSSCG00000028512	2	69828332	69864827	QTL_ID=5962	2	63258690	73955159	trait_ID=321	Shoulder subcutaneous fat thickness
ENSSSCG00000028512	2	69828332	69864827	QTL_ID=88	2	63258690	86031818	trait_ID=44	Water holding capacity
ENSSSCG00000028512	2	69828332	69864827	QTL_ID=82	2	63258690	89597308	trait_ID=26	Meat color-L
ENSSSCG00000028512	2	69828332	69864827	QTL_ID=5682	2	63258690	151935871	trait_ID=7289	Muscle pH
ENSSSCG00000028512	2	69828332	69864827	QTL_ID=16893	2	66019069	73380080	trait_ID=77	Carcass weight (hot)
ENSSSCG00000028512	2	69828332	69864827	QTL_ID=906	2	66019069	76025443	trait_ID=7289	Muscle pH
ENSSSCG00000028512	2	69828332	69864827	QTL_ID=913	2	66019069	76025443	trait_ID=86	Loin muscle area
ENSSSCG00000028512	2	69828332	69864827	QTL_ID=912	2	66019069	76025443	trait_ID=318	Shoulder external fat weight
ENSSSCG00000028512	2	69828332	69864827	QTL_ID=911	2	66019069	76025443	trait_ID=322	Liver weight
ENSSSCG00000028512	2	69828332	69864827	QTL_ID=18004	2	66019069	76025443	trait_ID=14	Subcutanous fat area
ENSSSCG00000028512	2	69828332	69864827	QTL_ID=16860	2	66019069	76025443	trait_ID=77	Carcass weight (hot)
ENSSSCG00000028512	2	69828332	69864827	QTL_ID=908	2	66019069	76025443	trait_ID=221	Backfat weight
ENSSSCG00000028512	2	69828332	69864827	QTL_ID=907	2	66019069	76025443	trait_ID=1	Abdominal fat weight
ENSSSCG00000040507	2	80452706	80472658	QTL_ID=21215	2	69584559	95923177	trait_ID=171	Backfat at first rib
ENSSSCG00000040507	2	80452706	80472658	QTL_ID=21355	2	69699574	97878445	trait_ID=7361	Carcass temperature
ENSSSCG00000040507	2	80452706	80472658	QTL_ID=3225	2	69699574	97878445	trait_ID=174	Off-flavor score
ENSSSCG00000040507	2	80452706	80472658	QTL_ID=670	2	70159638	92012640	trait_ID=86	Loin muscle area
ENSSSCG00000040507	2	80452706	80472658	QTL_ID=2796	2	72344938	98798572	trait_ID=552	Diameter of type IIb muscle fibers
ENSSSCG00000040507	2	80452706	80472658	QTL_ID=2797	2	72344938	98798572	trait_ID=551	Diameter of type IIa muscle fibers
ENSSSCG00000040507	2	80452706	80472658	QTL_ID=2798	2	72344938	98798572	trait_ID=336	Diameter of muscle fibers
ENSSSCG00000040507	2	80452706	80472658	QTL_ID=2976	2	72689985	86031818	trait_ID=7289	Muscle pH
ENSSSCG00000040507	2	80452706	80472658	QTL_ID=4327	2	72689985	86031818	trait_ID=43	tenderness score
ENSSSCG00000040507	2	80452706	80472658	QTL_ID=2975	2	72689985	86031818	trait_ID=52	Muscle moisture percentage
ENSSSCG00000040507	2	80452706	80472658	QTL_ID=21218	2	73725127	132958264	trait_ID=172	Leaf fat weight
ENSSSCG00000040507	2	80452706	80472658	QTL_ID=12745	2	76025443	89597308	trait_ID=318	Shoulder external fat weight
ENSSSCG00000040507	2	80452706	80472658	QTL_ID=12743	2	76025443	89597308	trait_ID=76	Carcass weight (cold)
ENSSSCG00000040507	2	80452706	80472658	QTL_ID=12746	2	76025443	89597308	trait_ID=221	Backfat weight
ENSSSCG00000040507	2	80452706	80472658	QTL_ID=7310	2	76025443	92702734	trait_ID=86	Loin muscle area
ENSSSCG00000040507	2	80452706	80472658	QTL_ID=7309	2	76025443	92702734	trait_ID=77	Carcass weight (hot)
ENSSSCG00000040507	2	80452706	80472658	QTL_ID=16899	2	76025443	112255420	trait_ID=77	Carcass weight (hot)
ENSSSCG00000040507	2	80452706	80472658	QTL_ID=21211	2	76600522	102019014	trait_ID=2	Average backfat thickness
ENSSSCG00000040507	2	80452706	80472658	QTL_ID=5688	2	0	102594093	trait_ID=86	Loin muscle area
ENSSSCG00000040507	2	80452706	80472658	QTL_ID=5689	2	0	147450255	trait_ID=652	Fat to meat ratio
ENSSSCG00000040507	2	80452706	80472658	QTL_ID=5438	2	0	151935871	trait_ID=219	Shoulder weight
ENSSSCG00000040507	2	80452706	80472658	QTL_ID=5440	2	0	151935871	trait_ID=477	Shear firmness
ENSSSCG00000040507	2	80452706	80472658	QTL_ID=5437	2	0	151935871	trait_ID=216	Ham weight
ENSSSCG00000040507	2	80452706	80472658	QTL_ID=5496	2	0	151935871	trait_ID=481	Cutlet weight
ENSSSCG00000040507	2	80452706	80472658	QTL_ID=5432	2	0	151935871	trait_ID=77	Carcass weight (hot)
ENSSSCG00000040507	2	80452706	80472658	QTL_ID=21212	2	690094	111565326	trait_ID=2	Average backfat thickness
ENSSSCG00000040507	2	80452706	80472658	QTL_ID=21214	2	690094	113060531	trait_ID=1	Abdominal fat weight
ENSSSCG00000040507	2	80452706	80472658	QTL_ID=21213	2	2875395	102249046	trait_ID=1	Abdominal fat weight
ENSSSCG00000040507	2	80452706	80472658	QTL_ID=5242	2	4140568	135948675	trait_ID=11	Backfat at mid-back
ENSSSCG00000040507	2	80452706	80472658	QTL_ID=5218	2	7936090	118811321	trait_ID=321	Shoulder subcutaneous fat thickness
ENSSSCG00000040507	2	80452706	80472658	QTL_ID=5208	2	9431295	135373596	trait_ID=11	Backfat at mid-back
ENSSSCG00000040507	2	80452706	80472658	QTL_ID=156921	2	11271548	97878445	trait_ID=364	Saturated fatty acid content
ENSSSCG00000040507	2	80452706	80472658	QTL_ID=156918	2	11271548	97878445	trait_ID=229	Linolenic acid content
ENSSSCG00000040507	2	80452706	80472658	QTL_ID=38076	2	11271548	117431131	trait_ID=424	Meat color L*
ENSSSCG00000040507	2	80452706	80472658	QTL_ID=156920	2	11271548	117431131	trait_ID=534	Arachidonic acid content
ENSSSCG00000040507	2	80452706	80472658	QTL_ID=38074	2	11271548	117431131	trait_ID=42	Shear force
ENSSSCG00000040507	2	80452706	80472658	QTL_ID=156919	2	11271548	117431131	trait_ID=532	Arachidic acid content
ENSSSCG00000040507	2	80452706	80472658	QTL_ID=156922	2	11271548	117431131	trait_ID=235	Unsaturated fatty acid content
ENSSSCG00000040507	2	80452706	80472658	QTL_ID=5691	2	11271548	147450255	trait_ID=217	Estimated carcass lean content
ENSSSCG00000040507	2	80452706	80472658	QTL_ID=5690	2	11271548	147450255	trait_ID=473	Belly meat content
ENSSSCG00000040507	2	80452706	80472658	QTL_ID=38075	2	22083033	97878445	trait_ID=37	Drip loss
ENSSSCG00000040507	2	80452706	80472658	QTL_ID=21219	2	32894518	91897624	trait_ID=321	Shoulder subcutaneous fat thickness
ENSSSCG00000040507	2	80452706	80472658	QTL_ID=3810	2	35884929	86031818	trait_ID=174	Off-flavor score
ENSSSCG00000040507	2	80452706	80472658	QTL_ID=3809	2	35884929	86031818	trait_ID=40	Firmness
ENSSSCG00000040507	2	80452706	80472658	QTL_ID=3780	2	35884929	86031818	trait_ID=37	Drip loss
ENSSSCG00000040507	2	80452706	80472658	QTL_ID=5685	2	35884929	147450255	trait_ID=382	Backfat at last rib
ENSSSCG00000040507	2	80452706	80472658	QTL_ID=12747	2	48306636	89597308	trait_ID=280	Fat-cuts percentage
ENSSSCG00000040507	2	80452706	80472658	QTL_ID=12748	2	48306636	89597308	trait_ID=652	Fat to meat ratio
ENSSSCG00000040507	2	80452706	80472658	QTL_ID=4205	2	48306636	92587719	trait_ID=45	androstenone, laboratory
ENSSSCG00000040507	2	80452706	80472658	QTL_ID=29690	2	48306636	117431131	trait_ID=75	Carcass length
ENSSSCG00000040507	2	80452706	80472658	QTL_ID=669	2	51757110	93162798	trait_ID=220	Loin muscle depth
ENSSSCG00000040507	2	80452706	80472658	QTL_ID=3985	2	57496398	102594093	trait_ID=36	Cooking loss
ENSSSCG00000040507	2	80452706	80472658	QTL_ID=3982	2	57496398	151935871	trait_ID=423	Meat color b*
ENSSSCG00000040507	2	80452706	80472658	QTL_ID=3984	2	57496398	151935871	trait_ID=44	Water holding capacity
ENSSSCG00000040507	2	80452706	80472658	QTL_ID=3938	2	57496398	151935871	trait_ID=427	Ham fat thickness
ENSSSCG00000040507	2	80452706	80472658	QTL_ID=5251	2	61303421	117086084	trait_ID=321	Shoulder subcutaneous fat thickness
ENSSSCG00000040507	2	80452706	80472658	QTL_ID=88	2	63258690	86031818	trait_ID=44	Water holding capacity
ENSSSCG00000040507	2	80452706	80472658	QTL_ID=82	2	63258690	89597308	trait_ID=26	Meat color-L
ENSSSCG00000040507	2	80452706	80472658	QTL_ID=5682	2	63258690	151935871	trait_ID=7289	Muscle pH
ENSSSCG00000040507	2	80452706	80472658	QTL_ID=12102	2	73955159	151935871	trait_ID=7289	Muscle pH
ENSSSCG00000040507	2	80452706	80472658	QTL_ID=12105	2	73955159	151935871	trait_ID=16	Intramuscular fat content
ENSSSCG00000040507	2	80452706	80472658	QTL_ID=5684	2	73955159	151935871	trait_ID=42	Shear force
ENSSSCG00000040507	2	80452706	80472658	QTL_ID=12106	2	73955159	151935871	trait_ID=42	Shear force
ENSSSCG00000040507	2	80452706	80472658	QTL_ID=12107	2	73955159	151935871	trait_ID=216	Ham weight
ENSSSCG00000040507	2	80452706	80472658	QTL_ID=12109	2	73955159	151935871	trait_ID=216	Ham weight
ENSSSCG00000040507	2	80452706	80472658	QTL_ID=12108	2	73955159	151935871	trait_ID=217	Estimated carcass lean content
ENSSSCG00000040507	2	80452706	80472658	QTL_ID=12103	2	73955159	151935871	trait_ID=36	Cooking loss
ENSSSCG00000040507	2	80452706	80472658	QTL_ID=12104	2	73955159	151935871	trait_ID=36	Cooking loss
ENSSSCG00000014060	2	81520408	81539624	QTL_ID=21215	2	69584559	95923177	trait_ID=171	Backfat at first rib
ENSSSCG00000014060	2	81520408	81539624	QTL_ID=21355	2	69699574	97878445	trait_ID=7361	Carcass temperature
ENSSSCG00000014060	2	81520408	81539624	QTL_ID=3225	2	69699574	97878445	trait_ID=174	Off-flavor score
ENSSSCG00000014060	2	81520408	81539624	QTL_ID=670	2	70159638	92012640	trait_ID=86	Loin muscle area
ENSSSCG00000014060	2	81520408	81539624	QTL_ID=2796	2	72344938	98798572	trait_ID=552	Diameter of type IIb muscle fibers
ENSSSCG00000014060	2	81520408	81539624	QTL_ID=2797	2	72344938	98798572	trait_ID=551	Diameter of type IIa muscle fibers
ENSSSCG00000014060	2	81520408	81539624	QTL_ID=2798	2	72344938	98798572	trait_ID=336	Diameter of muscle fibers
ENSSSCG00000014060	2	81520408	81539624	QTL_ID=2976	2	72689985	86031818	trait_ID=7289	Muscle pH
ENSSSCG00000014060	2	81520408	81539624	QTL_ID=4327	2	72689985	86031818	trait_ID=43	tenderness score
ENSSSCG00000014060	2	81520408	81539624	QTL_ID=2975	2	72689985	86031818	trait_ID=52	Muscle moisture percentage
ENSSSCG00000014060	2	81520408	81539624	QTL_ID=21218	2	73725127	132958264	trait_ID=172	Leaf fat weight
ENSSSCG00000014060	2	81520408	81539624	QTL_ID=12745	2	76025443	89597308	trait_ID=318	Shoulder external fat weight
ENSSSCG00000014060	2	81520408	81539624	QTL_ID=12743	2	76025443	89597308	trait_ID=76	Carcass weight (cold)
ENSSSCG00000014060	2	81520408	81539624	QTL_ID=12746	2	76025443	89597308	trait_ID=221	Backfat weight
ENSSSCG00000014060	2	81520408	81539624	QTL_ID=7310	2	76025443	92702734	trait_ID=86	Loin muscle area
ENSSSCG00000014060	2	81520408	81539624	QTL_ID=7309	2	76025443	92702734	trait_ID=77	Carcass weight (hot)
ENSSSCG00000014060	2	81520408	81539624	QTL_ID=16899	2	76025443	112255420	trait_ID=77	Carcass weight (hot)
ENSSSCG00000014060	2	81520408	81539624	QTL_ID=21211	2	76600522	102019014	trait_ID=2	Average backfat thickness
ENSSSCG00000014060	2	81520408	81539624	QTL_ID=5688	2	0	102594093	trait_ID=86	Loin muscle area
ENSSSCG00000014060	2	81520408	81539624	QTL_ID=5689	2	0	147450255	trait_ID=652	Fat to meat ratio
ENSSSCG00000014060	2	81520408	81539624	QTL_ID=5438	2	0	151935871	trait_ID=219	Shoulder weight
ENSSSCG00000014060	2	81520408	81539624	QTL_ID=5440	2	0	151935871	trait_ID=477	Shear firmness
ENSSSCG00000014060	2	81520408	81539624	QTL_ID=5437	2	0	151935871	trait_ID=216	Ham weight
ENSSSCG00000014060	2	81520408	81539624	QTL_ID=5496	2	0	151935871	trait_ID=481	Cutlet weight
ENSSSCG00000014060	2	81520408	81539624	QTL_ID=5432	2	0	151935871	trait_ID=77	Carcass weight (hot)
ENSSSCG00000014060	2	81520408	81539624	QTL_ID=21212	2	690094	111565326	trait_ID=2	Average backfat thickness
ENSSSCG00000014060	2	81520408	81539624	QTL_ID=21214	2	690094	113060531	trait_ID=1	Abdominal fat weight
ENSSSCG00000014060	2	81520408	81539624	QTL_ID=21213	2	2875395	102249046	trait_ID=1	Abdominal fat weight
ENSSSCG00000014060	2	81520408	81539624	QTL_ID=5242	2	4140568	135948675	trait_ID=11	Backfat at mid-back
ENSSSCG00000014060	2	81520408	81539624	QTL_ID=5218	2	7936090	118811321	trait_ID=321	Shoulder subcutaneous fat thickness
ENSSSCG00000014060	2	81520408	81539624	QTL_ID=5208	2	9431295	135373596	trait_ID=11	Backfat at mid-back
ENSSSCG00000014060	2	81520408	81539624	QTL_ID=156921	2	11271548	97878445	trait_ID=364	Saturated fatty acid content
ENSSSCG00000014060	2	81520408	81539624	QTL_ID=156918	2	11271548	97878445	trait_ID=229	Linolenic acid content
ENSSSCG00000014060	2	81520408	81539624	QTL_ID=38076	2	11271548	117431131	trait_ID=424	Meat color L*
ENSSSCG00000014060	2	81520408	81539624	QTL_ID=156920	2	11271548	117431131	trait_ID=534	Arachidonic acid content
ENSSSCG00000014060	2	81520408	81539624	QTL_ID=38074	2	11271548	117431131	trait_ID=42	Shear force
ENSSSCG00000014060	2	81520408	81539624	QTL_ID=156919	2	11271548	117431131	trait_ID=532	Arachidic acid content
ENSSSCG00000014060	2	81520408	81539624	QTL_ID=156922	2	11271548	117431131	trait_ID=235	Unsaturated fatty acid content
ENSSSCG00000014060	2	81520408	81539624	QTL_ID=5691	2	11271548	147450255	trait_ID=217	Estimated carcass lean content
ENSSSCG00000014060	2	81520408	81539624	QTL_ID=5690	2	11271548	147450255	trait_ID=473	Belly meat content
ENSSSCG00000014060	2	81520408	81539624	QTL_ID=38075	2	22083033	97878445	trait_ID=37	Drip loss
ENSSSCG00000014060	2	81520408	81539624	QTL_ID=21219	2	32894518	91897624	trait_ID=321	Shoulder subcutaneous fat thickness
ENSSSCG00000014060	2	81520408	81539624	QTL_ID=3810	2	35884929	86031818	trait_ID=174	Off-flavor score
ENSSSCG00000014060	2	81520408	81539624	QTL_ID=3809	2	35884929	86031818	trait_ID=40	Firmness
ENSSSCG00000014060	2	81520408	81539624	QTL_ID=3780	2	35884929	86031818	trait_ID=37	Drip loss
ENSSSCG00000014060	2	81520408	81539624	QTL_ID=5685	2	35884929	147450255	trait_ID=382	Backfat at last rib
ENSSSCG00000014060	2	81520408	81539624	QTL_ID=12747	2	48306636	89597308	trait_ID=280	Fat-cuts percentage
ENSSSCG00000014060	2	81520408	81539624	QTL_ID=12748	2	48306636	89597308	trait_ID=652	Fat to meat ratio
ENSSSCG00000014060	2	81520408	81539624	QTL_ID=4205	2	48306636	92587719	trait_ID=45	androstenone, laboratory
ENSSSCG00000014060	2	81520408	81539624	QTL_ID=29690	2	48306636	117431131	trait_ID=75	Carcass length
ENSSSCG00000014060	2	81520408	81539624	QTL_ID=669	2	51757110	93162798	trait_ID=220	Loin muscle depth
ENSSSCG00000014060	2	81520408	81539624	QTL_ID=3985	2	57496398	102594093	trait_ID=36	Cooking loss
ENSSSCG00000014060	2	81520408	81539624	QTL_ID=3982	2	57496398	151935871	trait_ID=423	Meat color b*
ENSSSCG00000014060	2	81520408	81539624	QTL_ID=3984	2	57496398	151935871	trait_ID=44	Water holding capacity
ENSSSCG00000014060	2	81520408	81539624	QTL_ID=3938	2	57496398	151935871	trait_ID=427	Ham fat thickness
ENSSSCG00000014060	2	81520408	81539624	QTL_ID=5251	2	61303421	117086084	trait_ID=321	Shoulder subcutaneous fat thickness
ENSSSCG00000014060	2	81520408	81539624	QTL_ID=88	2	63258690	86031818	trait_ID=44	Water holding capacity
ENSSSCG00000014060	2	81520408	81539624	QTL_ID=82	2	63258690	89597308	trait_ID=26	Meat color-L
ENSSSCG00000014060	2	81520408	81539624	QTL_ID=5682	2	63258690	151935871	trait_ID=7289	Muscle pH
ENSSSCG00000014060	2	81520408	81539624	QTL_ID=12102	2	73955159	151935871	trait_ID=7289	Muscle pH
ENSSSCG00000014060	2	81520408	81539624	QTL_ID=12105	2	73955159	151935871	trait_ID=16	Intramuscular fat content
ENSSSCG00000014060	2	81520408	81539624	QTL_ID=5684	2	73955159	151935871	trait_ID=42	Shear force
ENSSSCG00000014060	2	81520408	81539624	QTL_ID=12106	2	73955159	151935871	trait_ID=42	Shear force
ENSSSCG00000014060	2	81520408	81539624	QTL_ID=12107	2	73955159	151935871	trait_ID=216	Ham weight
ENSSSCG00000014060	2	81520408	81539624	QTL_ID=12109	2	73955159	151935871	trait_ID=216	Ham weight
ENSSSCG00000014060	2	81520408	81539624	QTL_ID=12108	2	73955159	151935871	trait_ID=217	Estimated carcass lean content
ENSSSCG00000014060	2	81520408	81539624	QTL_ID=12103	2	73955159	151935871	trait_ID=36	Cooking loss
ENSSSCG00000014060	2	81520408	81539624	QTL_ID=12104	2	73955159	151935871	trait_ID=36	Cooking loss
ENSSSCG00000014117	2	88726687	88780751	QTL_ID=7396	2	88481654	88792197	trait_ID=42	Shear force
ENSSSCG00000014117	2	88726687	88780751	QTL_ID=21215	2	69584559	95923177	trait_ID=171	Backfat at first rib
ENSSSCG00000014117	2	88726687	88780751	QTL_ID=21355	2	69699574	97878445	trait_ID=7361	Carcass temperature
ENSSSCG00000014117	2	88726687	88780751	QTL_ID=3225	2	69699574	97878445	trait_ID=174	Off-flavor score
ENSSSCG00000014117	2	88726687	88780751	QTL_ID=670	2	70159638	92012640	trait_ID=86	Loin muscle area
ENSSSCG00000014117	2	88726687	88780751	QTL_ID=2796	2	72344938	98798572	trait_ID=552	Diameter of type IIb muscle fibers
ENSSSCG00000014117	2	88726687	88780751	QTL_ID=2797	2	72344938	98798572	trait_ID=551	Diameter of type IIa muscle fibers
ENSSSCG00000014117	2	88726687	88780751	QTL_ID=2798	2	72344938	98798572	trait_ID=336	Diameter of muscle fibers
ENSSSCG00000014117	2	88726687	88780751	QTL_ID=21218	2	73725127	132958264	trait_ID=172	Leaf fat weight
ENSSSCG00000014117	2	88726687	88780751	QTL_ID=12745	2	76025443	89597308	trait_ID=318	Shoulder external fat weight
ENSSSCG00000014117	2	88726687	88780751	QTL_ID=12743	2	76025443	89597308	trait_ID=76	Carcass weight (cold)
ENSSSCG00000014117	2	88726687	88780751	QTL_ID=12746	2	76025443	89597308	trait_ID=221	Backfat weight
ENSSSCG00000014117	2	88726687	88780751	QTL_ID=7310	2	76025443	92702734	trait_ID=86	Loin muscle area
ENSSSCG00000014117	2	88726687	88780751	QTL_ID=7309	2	76025443	92702734	trait_ID=77	Carcass weight (hot)
ENSSSCG00000014117	2	88726687	88780751	QTL_ID=16899	2	76025443	112255420	trait_ID=77	Carcass weight (hot)
ENSSSCG00000014117	2	88726687	88780751	QTL_ID=21211	2	76600522	102019014	trait_ID=2	Average backfat thickness
ENSSSCG00000014117	2	88726687	88780751	QTL_ID=4273	2	82581344	97659915	trait_ID=34	Average instron (star probe) force
ENSSSCG00000014117	2	88726687	88780751	QTL_ID=5688	2	0	102594093	trait_ID=86	Loin muscle area
ENSSSCG00000014117	2	88726687	88780751	QTL_ID=5689	2	0	147450255	trait_ID=652	Fat to meat ratio
ENSSSCG00000014117	2	88726687	88780751	QTL_ID=5438	2	0	151935871	trait_ID=219	Shoulder weight
ENSSSCG00000014117	2	88726687	88780751	QTL_ID=5440	2	0	151935871	trait_ID=477	Shear firmness
ENSSSCG00000014117	2	88726687	88780751	QTL_ID=5437	2	0	151935871	trait_ID=216	Ham weight
ENSSSCG00000014117	2	88726687	88780751	QTL_ID=5496	2	0	151935871	trait_ID=481	Cutlet weight
ENSSSCG00000014117	2	88726687	88780751	QTL_ID=5432	2	0	151935871	trait_ID=77	Carcass weight (hot)
ENSSSCG00000014117	2	88726687	88780751	QTL_ID=21212	2	690094	111565326	trait_ID=2	Average backfat thickness
ENSSSCG00000014117	2	88726687	88780751	QTL_ID=21214	2	690094	113060531	trait_ID=1	Abdominal fat weight
ENSSSCG00000014117	2	88726687	88780751	QTL_ID=21213	2	2875395	102249046	trait_ID=1	Abdominal fat weight
ENSSSCG00000014117	2	88726687	88780751	QTL_ID=5242	2	4140568	135948675	trait_ID=11	Backfat at mid-back
ENSSSCG00000014117	2	88726687	88780751	QTL_ID=5218	2	7936090	118811321	trait_ID=321	Shoulder subcutaneous fat thickness
ENSSSCG00000014117	2	88726687	88780751	QTL_ID=5208	2	9431295	135373596	trait_ID=11	Backfat at mid-back
ENSSSCG00000014117	2	88726687	88780751	QTL_ID=156921	2	11271548	97878445	trait_ID=364	Saturated fatty acid content
ENSSSCG00000014117	2	88726687	88780751	QTL_ID=156918	2	11271548	97878445	trait_ID=229	Linolenic acid content
ENSSSCG00000014117	2	88726687	88780751	QTL_ID=38076	2	11271548	117431131	trait_ID=424	Meat color L*
ENSSSCG00000014117	2	88726687	88780751	QTL_ID=156920	2	11271548	117431131	trait_ID=534	Arachidonic acid content
ENSSSCG00000014117	2	88726687	88780751	QTL_ID=38074	2	11271548	117431131	trait_ID=42	Shear force
ENSSSCG00000014117	2	88726687	88780751	QTL_ID=156919	2	11271548	117431131	trait_ID=532	Arachidic acid content
ENSSSCG00000014117	2	88726687	88780751	QTL_ID=156922	2	11271548	117431131	trait_ID=235	Unsaturated fatty acid content
ENSSSCG00000014117	2	88726687	88780751	QTL_ID=5691	2	11271548	147450255	trait_ID=217	Estimated carcass lean content
ENSSSCG00000014117	2	88726687	88780751	QTL_ID=5690	2	11271548	147450255	trait_ID=473	Belly meat content
ENSSSCG00000014117	2	88726687	88780751	QTL_ID=38075	2	22083033	97878445	trait_ID=37	Drip loss
ENSSSCG00000014117	2	88726687	88780751	QTL_ID=21219	2	32894518	91897624	trait_ID=321	Shoulder subcutaneous fat thickness
ENSSSCG00000014117	2	88726687	88780751	QTL_ID=5685	2	35884929	147450255	trait_ID=382	Backfat at last rib
ENSSSCG00000014117	2	88726687	88780751	QTL_ID=12747	2	48306636	89597308	trait_ID=280	Fat-cuts percentage
ENSSSCG00000014117	2	88726687	88780751	QTL_ID=12748	2	48306636	89597308	trait_ID=652	Fat to meat ratio
ENSSSCG00000014117	2	88726687	88780751	QTL_ID=4205	2	48306636	92587719	trait_ID=45	androstenone, laboratory
ENSSSCG00000014117	2	88726687	88780751	QTL_ID=29690	2	48306636	117431131	trait_ID=75	Carcass length
ENSSSCG00000014117	2	88726687	88780751	QTL_ID=669	2	51757110	93162798	trait_ID=220	Loin muscle depth
ENSSSCG00000014117	2	88726687	88780751	QTL_ID=3985	2	57496398	102594093	trait_ID=36	Cooking loss
ENSSSCG00000014117	2	88726687	88780751	QTL_ID=3982	2	57496398	151935871	trait_ID=423	Meat color b*
ENSSSCG00000014117	2	88726687	88780751	QTL_ID=3984	2	57496398	151935871	trait_ID=44	Water holding capacity
ENSSSCG00000014117	2	88726687	88780751	QTL_ID=3938	2	57496398	151935871	trait_ID=427	Ham fat thickness
ENSSSCG00000014117	2	88726687	88780751	QTL_ID=5251	2	61303421	117086084	trait_ID=321	Shoulder subcutaneous fat thickness
ENSSSCG00000014117	2	88726687	88780751	QTL_ID=82	2	63258690	89597308	trait_ID=26	Meat color-L
ENSSSCG00000014117	2	88726687	88780751	QTL_ID=5682	2	63258690	151935871	trait_ID=7289	Muscle pH
ENSSSCG00000014117	2	88726687	88780751	QTL_ID=12102	2	73955159	151935871	trait_ID=7289	Muscle pH
ENSSSCG00000014117	2	88726687	88780751	QTL_ID=12105	2	73955159	151935871	trait_ID=16	Intramuscular fat content
ENSSSCG00000014117	2	88726687	88780751	QTL_ID=5684	2	73955159	151935871	trait_ID=42	Shear force
ENSSSCG00000014117	2	88726687	88780751	QTL_ID=12106	2	73955159	151935871	trait_ID=42	Shear force
ENSSSCG00000014117	2	88726687	88780751	QTL_ID=12107	2	73955159	151935871	trait_ID=216	Ham weight
ENSSSCG00000014117	2	88726687	88780751	QTL_ID=12109	2	73955159	151935871	trait_ID=216	Ham weight
ENSSSCG00000014117	2	88726687	88780751	QTL_ID=12108	2	73955159	151935871	trait_ID=217	Estimated carcass lean content
ENSSSCG00000014117	2	88726687	88780751	QTL_ID=12103	2	73955159	151935871	trait_ID=36	Cooking loss
ENSSSCG00000014117	2	88726687	88780751	QTL_ID=12104	2	73955159	151935871	trait_ID=36	Cooking loss
ENSSSCG00000014347	2	141282086	141285145	QTL_ID=2978	2	137213849	147450255	trait_ID=173	Meat color score
ENSSSCG00000014347	2	141282086	141285145	QTL_ID=5689	2	0	147450255	trait_ID=652	Fat to meat ratio
ENSSSCG00000014347	2	141282086	141285145	QTL_ID=5438	2	0	151935871	trait_ID=219	Shoulder weight
ENSSSCG00000014347	2	141282086	141285145	QTL_ID=5440	2	0	151935871	trait_ID=477	Shear firmness
ENSSSCG00000014347	2	141282086	141285145	QTL_ID=5437	2	0	151935871	trait_ID=216	Ham weight
ENSSSCG00000014347	2	141282086	141285145	QTL_ID=5496	2	0	151935871	trait_ID=481	Cutlet weight
ENSSSCG00000014347	2	141282086	141285145	QTL_ID=5432	2	0	151935871	trait_ID=77	Carcass weight (hot)
ENSSSCG00000014347	2	141282086	141285145	QTL_ID=5691	2	11271548	147450255	trait_ID=217	Estimated carcass lean content
ENSSSCG00000014347	2	141282086	141285145	QTL_ID=5690	2	11271548	147450255	trait_ID=473	Belly meat content
ENSSSCG00000014347	2	141282086	141285145	QTL_ID=5685	2	35884929	147450255	trait_ID=382	Backfat at last rib
ENSSSCG00000014347	2	141282086	141285145	QTL_ID=3982	2	57496398	151935871	trait_ID=423	Meat color b*
ENSSSCG00000014347	2	141282086	141285145	QTL_ID=3984	2	57496398	151935871	trait_ID=44	Water holding capacity
ENSSSCG00000014347	2	141282086	141285145	QTL_ID=3938	2	57496398	151935871	trait_ID=427	Ham fat thickness
ENSSSCG00000014347	2	141282086	141285145	QTL_ID=5682	2	63258690	151935871	trait_ID=7289	Muscle pH
ENSSSCG00000014347	2	141282086	141285145	QTL_ID=12102	2	73955159	151935871	trait_ID=7289	Muscle pH
ENSSSCG00000014347	2	141282086	141285145	QTL_ID=12105	2	73955159	151935871	trait_ID=16	Intramuscular fat content
ENSSSCG00000014347	2	141282086	141285145	QTL_ID=5684	2	73955159	151935871	trait_ID=42	Shear force
ENSSSCG00000014347	2	141282086	141285145	QTL_ID=12106	2	73955159	151935871	trait_ID=42	Shear force
ENSSSCG00000014347	2	141282086	141285145	QTL_ID=12107	2	73955159	151935871	trait_ID=216	Ham weight
ENSSSCG00000014347	2	141282086	141285145	QTL_ID=12109	2	73955159	151935871	trait_ID=216	Ham weight
ENSSSCG00000014347	2	141282086	141285145	QTL_ID=12108	2	73955159	151935871	trait_ID=217	Estimated carcass lean content
ENSSSCG00000014347	2	141282086	141285145	QTL_ID=12103	2	73955159	151935871	trait_ID=36	Cooking loss
ENSSSCG00000014347	2	141282086	141285145	QTL_ID=12104	2	73955159	151935871	trait_ID=36	Cooking loss
ENSSSCG00000014347	2	141282086	141285145	QTL_ID=85	2	102594093	147450255	trait_ID=37	Drip loss
ENSSSCG00000014347	2	141282086	141285145	QTL_ID=7040	2	112255420	147450255	trait_ID=441	Percentage type IIb fibers
ENSSSCG00000014347	2	141282086	141285145	QTL_ID=434	2	121916748	148370382	trait_ID=80	Feet weight
ENSSSCG00000014347	2	141282086	141285145	QTL_ID=433	2	121916748	161022120	trait_ID=83	Head weight
ENSSSCG00000014347	2	141282086	141285145	QTL_ID=3803	2	124102048	147450255	trait_ID=7289	Muscle pH
ENSSSCG00000014347	2	141282086	141285145	QTL_ID=87	2	124102048	147450255	trait_ID=44	Water holding capacity
ENSSSCG00000014347	2	141282086	141285145	QTL_ID=3802	2	124102048	147450255	trait_ID=26	Meat color-L
ENSSSCG00000014347	2	141282086	141285145	QTL_ID=83	2	124102048	151935871	trait_ID=26	Meat color-L
ENSSSCG00000014347	2	141282086	141285145	QTL_ID=84	2	124102048	151935871	trait_ID=26	Meat color-L
ENSSSCG00000014361	2	141954092	141992368	QTL_ID=2978	2	137213849	147450255	trait_ID=173	Meat color score
ENSSSCG00000014361	2	141954092	141992368	QTL_ID=5689	2	0	147450255	trait_ID=652	Fat to meat ratio
ENSSSCG00000014361	2	141954092	141992368	QTL_ID=5438	2	0	151935871	trait_ID=219	Shoulder weight
ENSSSCG00000014361	2	141954092	141992368	QTL_ID=5440	2	0	151935871	trait_ID=477	Shear firmness
ENSSSCG00000014361	2	141954092	141992368	QTL_ID=5437	2	0	151935871	trait_ID=216	Ham weight
ENSSSCG00000014361	2	141954092	141992368	QTL_ID=5496	2	0	151935871	trait_ID=481	Cutlet weight
ENSSSCG00000014361	2	141954092	141992368	QTL_ID=5432	2	0	151935871	trait_ID=77	Carcass weight (hot)
ENSSSCG00000014361	2	141954092	141992368	QTL_ID=5691	2	11271548	147450255	trait_ID=217	Estimated carcass lean content
ENSSSCG00000014361	2	141954092	141992368	QTL_ID=5690	2	11271548	147450255	trait_ID=473	Belly meat content
ENSSSCG00000014361	2	141954092	141992368	QTL_ID=5685	2	35884929	147450255	trait_ID=382	Backfat at last rib
ENSSSCG00000014361	2	141954092	141992368	QTL_ID=3982	2	57496398	151935871	trait_ID=423	Meat color b*
ENSSSCG00000014361	2	141954092	141992368	QTL_ID=3984	2	57496398	151935871	trait_ID=44	Water holding capacity
ENSSSCG00000014361	2	141954092	141992368	QTL_ID=3938	2	57496398	151935871	trait_ID=427	Ham fat thickness
ENSSSCG00000014361	2	141954092	141992368	QTL_ID=5682	2	63258690	151935871	trait_ID=7289	Muscle pH
ENSSSCG00000014361	2	141954092	141992368	QTL_ID=12102	2	73955159	151935871	trait_ID=7289	Muscle pH
ENSSSCG00000014361	2	141954092	141992368	QTL_ID=12105	2	73955159	151935871	trait_ID=16	Intramuscular fat content
ENSSSCG00000014361	2	141954092	141992368	QTL_ID=5684	2	73955159	151935871	trait_ID=42	Shear force
ENSSSCG00000014361	2	141954092	141992368	QTL_ID=12106	2	73955159	151935871	trait_ID=42	Shear force
ENSSSCG00000014361	2	141954092	141992368	QTL_ID=12107	2	73955159	151935871	trait_ID=216	Ham weight
ENSSSCG00000014361	2	141954092	141992368	QTL_ID=12109	2	73955159	151935871	trait_ID=216	Ham weight
ENSSSCG00000014361	2	141954092	141992368	QTL_ID=12108	2	73955159	151935871	trait_ID=217	Estimated carcass lean content
ENSSSCG00000014361	2	141954092	141992368	QTL_ID=12103	2	73955159	151935871	trait_ID=36	Cooking loss
ENSSSCG00000014361	2	141954092	141992368	QTL_ID=12104	2	73955159	151935871	trait_ID=36	Cooking loss
ENSSSCG00000014361	2	141954092	141992368	QTL_ID=85	2	102594093	147450255	trait_ID=37	Drip loss
ENSSSCG00000014361	2	141954092	141992368	QTL_ID=7040	2	112255420	147450255	trait_ID=441	Percentage type IIb fibers
ENSSSCG00000014361	2	141954092	141992368	QTL_ID=434	2	121916748	148370382	trait_ID=80	Feet weight
ENSSSCG00000014361	2	141954092	141992368	QTL_ID=433	2	121916748	161022120	trait_ID=83	Head weight
ENSSSCG00000014361	2	141954092	141992368	QTL_ID=3803	2	124102048	147450255	trait_ID=7289	Muscle pH
ENSSSCG00000014361	2	141954092	141992368	QTL_ID=87	2	124102048	147450255	trait_ID=44	Water holding capacity
ENSSSCG00000014361	2	141954092	141992368	QTL_ID=3802	2	124102048	147450255	trait_ID=26	Meat color-L
ENSSSCG00000014361	2	141954092	141992368	QTL_ID=83	2	124102048	151935871	trait_ID=26	Meat color-L
ENSSSCG00000014361	2	141954092	141992368	QTL_ID=84	2	124102048	151935871	trait_ID=26	Meat color-L
ENSSSCG00000007554	3	756429	775983	QTL_ID=156923	3	0	12740342	trait_ID=909	Lauric acid content
ENSSSCG00000007554	3	756429	775983	QTL_ID=2801	3	0	18288556	trait_ID=569	Percentage giant fibers
ENSSSCG00000007554	3	756429	775983	QTL_ID=2	3	0	25686175	trait_ID=77	Carcass weight (hot)
ENSSSCG00000007554	3	756429	775983	QTL_ID=156869	3	0	33905751	trait_ID=619	Gadoleic acid content
ENSSSCG00000007554	3	756429	775983	QTL_ID=3226	3	0	43461008	trait_ID=7364	Muscle pH decline
ENSSSCG00000007554	3	756429	775983	QTL_ID=893	3	0	43461008	trait_ID=1	Abdominal fat weight
ENSSSCG00000007554	3	756429	775983	QTL_ID=156924	3	0	112608191	trait_ID=229	Linolenic acid content
ENSSSCG00000007554	3	756429	775983	QTL_ID=38080	3	0	132848897	trait_ID=423	Meat color b*
ENSSSCG00000007554	3	756429	775983	QTL_ID=38077	3	0	132848897	trait_ID=86	Loin muscle area
ENSSSCG00000007554	3	756429	775983	QTL_ID=38078	3	0	132848897	trait_ID=42	Shear force
ENSSSCG00000007554	3	756429	775983	QTL_ID=38081	3	0	132848897	trait_ID=459	Meat color chroma
ENSSSCG00000007575	3	3641112	3716141	QTL_ID=156923	3	0	12740342	trait_ID=909	Lauric acid content
ENSSSCG00000007575	3	3641112	3716141	QTL_ID=2801	3	0	18288556	trait_ID=569	Percentage giant fibers
ENSSSCG00000007575	3	3641112	3716141	QTL_ID=2	3	0	25686175	trait_ID=77	Carcass weight (hot)
ENSSSCG00000007575	3	3641112	3716141	QTL_ID=156869	3	0	33905751	trait_ID=619	Gadoleic acid content
ENSSSCG00000007575	3	3641112	3716141	QTL_ID=3226	3	0	43461008	trait_ID=7364	Muscle pH decline
ENSSSCG00000007575	3	3641112	3716141	QTL_ID=893	3	0	43461008	trait_ID=1	Abdominal fat weight
ENSSSCG00000007575	3	3641112	3716141	QTL_ID=156924	3	0	112608191	trait_ID=229	Linolenic acid content
ENSSSCG00000007575	3	3641112	3716141	QTL_ID=38080	3	0	132848897	trait_ID=423	Meat color b*
ENSSSCG00000007575	3	3641112	3716141	QTL_ID=38077	3	0	132848897	trait_ID=86	Loin muscle area
ENSSSCG00000007575	3	3641112	3716141	QTL_ID=38078	3	0	132848897	trait_ID=42	Shear force
ENSSSCG00000007575	3	3641112	3716141	QTL_ID=38081	3	0	132848897	trait_ID=459	Meat color chroma
ENSSSCG00000007585	3	4082216	4090356	QTL_ID=156923	3	0	12740342	trait_ID=909	Lauric acid content
ENSSSCG00000007585	3	4082216	4090356	QTL_ID=2801	3	0	18288556	trait_ID=569	Percentage giant fibers
ENSSSCG00000007585	3	4082216	4090356	QTL_ID=2	3	0	25686175	trait_ID=77	Carcass weight (hot)
ENSSSCG00000007585	3	4082216	4090356	QTL_ID=156869	3	0	33905751	trait_ID=619	Gadoleic acid content
ENSSSCG00000007585	3	4082216	4090356	QTL_ID=3226	3	0	43461008	trait_ID=7364	Muscle pH decline
ENSSSCG00000007585	3	4082216	4090356	QTL_ID=893	3	0	43461008	trait_ID=1	Abdominal fat weight
ENSSSCG00000007585	3	4082216	4090356	QTL_ID=156924	3	0	112608191	trait_ID=229	Linolenic acid content
ENSSSCG00000007585	3	4082216	4090356	QTL_ID=38080	3	0	132848897	trait_ID=423	Meat color b*
ENSSSCG00000007585	3	4082216	4090356	QTL_ID=38077	3	0	132848897	trait_ID=86	Loin muscle area
ENSSSCG00000007585	3	4082216	4090356	QTL_ID=38078	3	0	132848897	trait_ID=42	Shear force
ENSSSCG00000007585	3	4082216	4090356	QTL_ID=38081	3	0	132848897	trait_ID=459	Meat color chroma
ENSSSCG00000036789	3	17133476	17135104	QTL_ID=2801	3	0	18288556	trait_ID=569	Percentage giant fibers
ENSSSCG00000036789	3	17133476	17135104	QTL_ID=2	3	0	25686175	trait_ID=77	Carcass weight (hot)
ENSSSCG00000036789	3	17133476	17135104	QTL_ID=156869	3	0	33905751	trait_ID=619	Gadoleic acid content
ENSSSCG00000036789	3	17133476	17135104	QTL_ID=3226	3	0	43461008	trait_ID=7364	Muscle pH decline
ENSSSCG00000036789	3	17133476	17135104	QTL_ID=893	3	0	43461008	trait_ID=1	Abdominal fat weight
ENSSSCG00000036789	3	17133476	17135104	QTL_ID=16861	3	6267426	43461008	trait_ID=77	Carcass weight (hot)
ENSSSCG00000036789	3	17133476	17135104	QTL_ID=21356	3	12740342	43461008	trait_ID=7361	Carcass temperature
ENSSSCG00000036789	3	17133476	17135104	QTL_ID=2743	3	12740342	43461008	trait_ID=7	Backfat at tenth rib
ENSSSCG00000036789	3	17133476	17135104	QTL_ID=156924	3	0	112608191	trait_ID=229	Linolenic acid content
ENSSSCG00000036789	3	17133476	17135104	QTL_ID=38080	3	0	132848897	trait_ID=423	Meat color b*
ENSSSCG00000036789	3	17133476	17135104	QTL_ID=38077	3	0	132848897	trait_ID=86	Loin muscle area
ENSSSCG00000036789	3	17133476	17135104	QTL_ID=38078	3	0	132848897	trait_ID=42	Shear force
ENSSSCG00000036789	3	17133476	17135104	QTL_ID=38081	3	0	132848897	trait_ID=459	Meat color chroma
ENSSSCG00000036789	3	17133476	17135104	QTL_ID=38079	3	12740342	132848897	trait_ID=36	Cooking loss
ENSSSCG00000031876	3	24876637	24910760	QTL_ID=2	3	0	25686175	trait_ID=77	Carcass weight (hot)
ENSSSCG00000031876	3	24876637	24910760	QTL_ID=156869	3	0	33905751	trait_ID=619	Gadoleic acid content
ENSSSCG00000031876	3	24876637	24910760	QTL_ID=3226	3	0	43461008	trait_ID=7364	Muscle pH decline
ENSSSCG00000031876	3	24876637	24910760	QTL_ID=893	3	0	43461008	trait_ID=1	Abdominal fat weight
ENSSSCG00000031876	3	24876637	24910760	QTL_ID=16861	3	6267426	43461008	trait_ID=77	Carcass weight (hot)
ENSSSCG00000031876	3	24876637	24910760	QTL_ID=21356	3	12740342	43461008	trait_ID=7361	Carcass temperature
ENSSSCG00000031876	3	24876637	24910760	QTL_ID=2743	3	12740342	43461008	trait_ID=7	Backfat at tenth rib
ENSSSCG00000031876	3	24876637	24910760	QTL_ID=300	3	17774833	53838222	trait_ID=7289	Muscle pH
ENSSSCG00000031876	3	24876637	24910760	QTL_ID=3678	3	18288556	43461008	trait_ID=7289	Muscle pH
ENSSSCG00000031876	3	24876637	24910760	QTL_ID=3680	3	18288556	43461008	trait_ID=7289	Muscle pH
ENSSSCG00000031876	3	24876637	24910760	QTL_ID=4123	3	18288556	43461008	trait_ID=7289	Muscle pH
ENSSSCG00000031876	3	24876637	24910760	QTL_ID=4124	3	18288556	43461008	trait_ID=7289	Muscle pH
ENSSSCG00000031876	3	24876637	24910760	QTL_ID=4178	3	18288556	43461008	trait_ID=7362	Muscle conductivity
ENSSSCG00000031876	3	24876637	24910760	QTL_ID=875	3	18288556	43461008	trait_ID=75	Carcass length
ENSSSCG00000031876	3	24876637	24910760	QTL_ID=3679	3	18288556	43461008	trait_ID=75	Carcass length
ENSSSCG00000031876	3	24876637	24910760	QTL_ID=4122	3	18288556	43461008	trait_ID=75	Carcass length
ENSSSCG00000031876	3	24876637	24910760	QTL_ID=888	3	18288556	43461008	trait_ID=83	Head weight
ENSSSCG00000031876	3	24876637	24910760	QTL_ID=878	3	18288556	43461008	trait_ID=216	Ham weight
ENSSSCG00000031876	3	24876637	24910760	QTL_ID=4121	3	18288556	43461008	trait_ID=5	backfat at P2 position
ENSSSCG00000031876	3	24876637	24910760	QTL_ID=3668	3	18288556	43461008	trait_ID=382	Backfat at last rib
ENSSSCG00000031876	3	24876637	24910760	QTL_ID=2802	3	18288556	62160543	trait_ID=338	Number of muscle fibers per unit area
ENSSSCG00000031876	3	24876637	24910760	QTL_ID=2803	3	18288556	62160543	trait_ID=565	Number of capillaries per type I fiber
ENSSSCG00000031876	3	24876637	24910760	QTL_ID=5692	3	18288556	62160543	trait_ID=37	Drip loss
ENSSSCG00000031876	3	24876637	24910760	QTL_ID=156924	3	0	112608191	trait_ID=229	Linolenic acid content
ENSSSCG00000031876	3	24876637	24910760	QTL_ID=38080	3	0	132848897	trait_ID=423	Meat color b*
ENSSSCG00000031876	3	24876637	24910760	QTL_ID=38077	3	0	132848897	trait_ID=86	Loin muscle area
ENSSSCG00000031876	3	24876637	24910760	QTL_ID=38078	3	0	132848897	trait_ID=42	Shear force
ENSSSCG00000031876	3	24876637	24910760	QTL_ID=38081	3	0	132848897	trait_ID=459	Meat color chroma
ENSSSCG00000031876	3	24876637	24910760	QTL_ID=38079	3	12740342	132848897	trait_ID=36	Cooking loss
ENSSSCG00000031876	3	24876637	24910760	QTL_ID=5693	3	18288556	105005083	trait_ID=12	Side fat thickness
ENSSSCG00000007874	3	28360873	28473456	QTL_ID=156869	3	0	33905751	trait_ID=619	Gadoleic acid content
ENSSSCG00000007874	3	28360873	28473456	QTL_ID=3226	3	0	43461008	trait_ID=7364	Muscle pH decline
ENSSSCG00000007874	3	28360873	28473456	QTL_ID=893	3	0	43461008	trait_ID=1	Abdominal fat weight
ENSSSCG00000007874	3	28360873	28473456	QTL_ID=16861	3	6267426	43461008	trait_ID=77	Carcass weight (hot)
ENSSSCG00000007874	3	28360873	28473456	QTL_ID=21356	3	12740342	43461008	trait_ID=7361	Carcass temperature
ENSSSCG00000007874	3	28360873	28473456	QTL_ID=2743	3	12740342	43461008	trait_ID=7	Backfat at tenth rib
ENSSSCG00000007874	3	28360873	28473456	QTL_ID=300	3	17774833	53838222	trait_ID=7289	Muscle pH
ENSSSCG00000007874	3	28360873	28473456	QTL_ID=3678	3	18288556	43461008	trait_ID=7289	Muscle pH
ENSSSCG00000007874	3	28360873	28473456	QTL_ID=3680	3	18288556	43461008	trait_ID=7289	Muscle pH
ENSSSCG00000007874	3	28360873	28473456	QTL_ID=4123	3	18288556	43461008	trait_ID=7289	Muscle pH
ENSSSCG00000007874	3	28360873	28473456	QTL_ID=4124	3	18288556	43461008	trait_ID=7289	Muscle pH
ENSSSCG00000007874	3	28360873	28473456	QTL_ID=4178	3	18288556	43461008	trait_ID=7362	Muscle conductivity
ENSSSCG00000007874	3	28360873	28473456	QTL_ID=875	3	18288556	43461008	trait_ID=75	Carcass length
ENSSSCG00000007874	3	28360873	28473456	QTL_ID=3679	3	18288556	43461008	trait_ID=75	Carcass length
ENSSSCG00000007874	3	28360873	28473456	QTL_ID=4122	3	18288556	43461008	trait_ID=75	Carcass length
ENSSSCG00000007874	3	28360873	28473456	QTL_ID=888	3	18288556	43461008	trait_ID=83	Head weight
ENSSSCG00000007874	3	28360873	28473456	QTL_ID=878	3	18288556	43461008	trait_ID=216	Ham weight
ENSSSCG00000007874	3	28360873	28473456	QTL_ID=4121	3	18288556	43461008	trait_ID=5	backfat at P2 position
ENSSSCG00000007874	3	28360873	28473456	QTL_ID=3668	3	18288556	43461008	trait_ID=382	Backfat at last rib
ENSSSCG00000007874	3	28360873	28473456	QTL_ID=2802	3	18288556	62160543	trait_ID=338	Number of muscle fibers per unit area
ENSSSCG00000007874	3	28360873	28473456	QTL_ID=2803	3	18288556	62160543	trait_ID=565	Number of capillaries per type I fiber
ENSSSCG00000007874	3	28360873	28473456	QTL_ID=5692	3	18288556	62160543	trait_ID=37	Drip loss
ENSSSCG00000007874	3	28360873	28473456	QTL_ID=283	3	28357537	43461008	trait_ID=198	Skin thickness
ENSSSCG00000007874	3	28360873	28473456	QTL_ID=156924	3	0	112608191	trait_ID=229	Linolenic acid content
ENSSSCG00000007874	3	28360873	28473456	QTL_ID=38080	3	0	132848897	trait_ID=423	Meat color b*
ENSSSCG00000007874	3	28360873	28473456	QTL_ID=38077	3	0	132848897	trait_ID=86	Loin muscle area
ENSSSCG00000007874	3	28360873	28473456	QTL_ID=38078	3	0	132848897	trait_ID=42	Shear force
ENSSSCG00000007874	3	28360873	28473456	QTL_ID=38081	3	0	132848897	trait_ID=459	Meat color chroma
ENSSSCG00000007874	3	28360873	28473456	QTL_ID=38079	3	12740342	132848897	trait_ID=36	Cooking loss
ENSSSCG00000007874	3	28360873	28473456	QTL_ID=5693	3	18288556	105005083	trait_ID=12	Side fat thickness
ENSSSCG00000007874	3	28360873	28473456	QTL_ID=3227	3	26302643	121752469	trait_ID=7289	Muscle pH
ENSSSCG00000040412	3	28815796	28817747	QTL_ID=156869	3	0	33905751	trait_ID=619	Gadoleic acid content
ENSSSCG00000040412	3	28815796	28817747	QTL_ID=3226	3	0	43461008	trait_ID=7364	Muscle pH decline
ENSSSCG00000040412	3	28815796	28817747	QTL_ID=893	3	0	43461008	trait_ID=1	Abdominal fat weight
ENSSSCG00000040412	3	28815796	28817747	QTL_ID=16861	3	6267426	43461008	trait_ID=77	Carcass weight (hot)
[truncated: 6,960 more rows]
