# Supplementary material for: Comparative transcriptome analysis of longissimus dorsi muscle reveal potential genes affecting meat trait in Chinese indigenous Xiang pig
Source: Sci Rep. 2024 Apr 11;14:8486. doi: 10.1038/s41598-024-58971-2 (PMC11009340; doi:10.1038/s41598-024-58971-2)
Supplement: Supplementary file 10 — Supplementary Table 10. [file 41598_2024_58971_MOESM10_ESM.xlsx]

## Sheet: KEGG
Table S10. The functional analysis for DEGs.
Pathway	Input number	Background number	Pvalue	Qvalue	Pathway ID	Genes
AMPK signaling pathway	9	128	1.41813e-05	0.00321915	ko04152	ENSSSCG00000034763;ENSSSCG00000009370;ENSSSCG00000016690;ENSSSCG00000011133;ENSSSCG00000033626;ENSSSCG00000023915;ENSSSCG00000009742;ENSSSCG00000010554;ENSSSCG00000039103
Proximal tubule bicarbonate reclamation	4	25	0.00016698	0.0189522	ko04964	ENSSSCG00000033190;ENSSSCG00000006740;ENSSSCG00000006391;ENSSSCG00000011397
Longevity regulating pathway	6	93	0.000646425	0.0385647	ko04211	ENSSSCG00000034763;ENSSSCG00000009370;ENSSSCG00000016690;ENSSSCG00000001988;ENSSSCG00000009742;ENSSSCG00000039103
Complement and coagulation cascades	6	99	0.000899427	0.0385647	ko04610	ENSSSCG00000009668;ENSSSCG00000003524;ENSSSCG00000038706;ENSSSCG00000015662;ENSSSCG00000013181;ENSSSCG00000001427
Pertussis	6	99	0.000899427	0.0385647	ko05133	ENSSSCG00000000293;ENSSSCG00000003524;ENSSSCG00000038706;ENSSSCG00000015662;ENSSSCG00000013181;ENSSSCG00000001427
cAMP signaling pathway	9	237	0.00148523	0.0385647	ko04024	ENSSSCG00000033786;ENSSSCG00000004856;ENSSSCG00000023526;ENSSSCG00000016690;ENSSSCG00000006740;ENSSSCG00000001988;ENSSSCG00000003805;ENSSSCG00000010483;ENSSSCG00000006391
Biosynthesis of amino acids	5	74	0.00150337	0.0385647	ko01230	ENSSSCG00000015340;ENSSSCG00000006717;ENSSSCG00000040412;ENSSSCG00000002294;ENSSSCG00000023325
Arginine biosynthesis	3	21	0.00164244	0.0385647	ko00220	ENSSSCG00000040412;ENSSSCG00000002294;ENSSSCG00000023325
Alcoholic liver disease	7	152	0.00170343	0.0385647	ko04936	ENSSSCG00000009370;ENSSSCG00000033626;ENSSSCG00000010554;ENSSSCG00000003524;ENSSSCG00000038706;ENSSSCG00000001427;ENSSSCG00000039103
Adrenergic signaling in cardiomyocytes	7	156	0.00197603	0.0385647	ko04261	ENSSSCG00000023526;ENSSSCG00000016690;ENSSSCG00000006740;ENSSSCG00000001988;ENSSSCG00000029199;ENSSSCG00000011441;ENSSSCG00000006391
Gastric acid secretion	5	79	0.0020111	0.0385647	ko04971	ENSSSCG00000007585;ENSSSCG00000006740;ENSSSCG00000001988;ENSSSCG00000028777;ENSSSCG00000006391
Insulin resistance	6	116	0.00203866	0.0385647	ko04931	ENSSSCG00000034763;ENSSSCG00000009370;ENSSSCG00000016690;ENSSSCG00000004022;ENSSSCG00000033626;ENSSSCG00000023915
Thyroid hormone signaling pathway	6	124	0.00285194	0.0497993	ko04919	ENSSSCG00000009370;ENSSSCG00000007585;ENSSSCG00000006740;ENSSSCG00000010483;ENSSSCG00000001440;ENSSSCG00000006391
cGMP-PKG signaling pathway	7	173	0.00353085	0.0559953	ko04022	ENSSSCG00000004856;ENSSSCG00000034763;ENSSSCG00000016690;ENSSSCG00000006740;ENSSSCG00000001988;ENSSSCG00000028777;ENSSSCG00000006391
Cholesterol metabolism	4	56	0.00370013	0.0559953	ko04979	ENSSSCG00000001063;ENSSSCG00000010450;ENSSSCG00000002366;ENSSSCG00000028512
Bile secretion	5	97	0.0048954	0.0694535	ko04976	ENSSSCG00000033190;ENSSSCG00000006740;ENSSSCG00000001988;ENSSSCG00000028512;ENSSSCG00000006391
Longevity regulating pathway - multiple species	4	62	0.0053351	0.0712392	ko04213	ENSSSCG00000034763;ENSSSCG00000009370;ENSSSCG00000036724;ENSSSCG00000001988
Aldosterone synthesis and secretion	5	102	0.00605089	0.0763084	ko04925	ENSSSCG00000016690;ENSSSCG00000006740;ENSSSCG00000001988;ENSSSCG00000028512;ENSSSCG00000006391
Cardiac muscle contraction	5	104	0.00656274	0.0784074	ko04260	ENSSSCG00000036789;ENSSSCG00000006740;ENSSSCG00000012266;ENSSSCG00000011441;ENSSSCG00000006391
Aldosterone-regulated sodium reabsorption	3	38	0.00905746	0.102802	ko04960	ENSSSCG00000008038;ENSSSCG00000006740;ENSSSCG00000006391

## Sheet: GO
#Term	Database	ID	Input number	Background number	P-Value	Corrected P-Value	Input	Hyperlink
chaperonin-containing T-complex	Gene Ontology	GO:0005832	3	7	9.76751e-05	0.0588438	ENSSSCG00000026761|ENSSSCG00000000496|ENSSSCG00000006487	http://amigo.geneontology.org/amigo/term/GO:0005832
integrin binding	Gene Ontology	GO:0005178	6	76	0.000132233	0.0588438	ENSSSCG00000001834|ENSSSCG00000000293|ENSSSCG00000014117|ENSSSCG00000006533|ENSSSCG00000006862|ENSSSCG00000006940	http://amigo.geneontology.org/amigo/term/GO:0005178
unfolded protein binding	Gene Ontology	GO:0051082	5	64	0.000511181	0.108858	ENSSSCG00000009668|ENSSSCG00000026761|ENSSSCG00000000496|ENSSSCG00000016078|ENSSSCG00000006487	http://amigo.geneontology.org/amigo/term/GO:0051082
protein binding	Gene Ontology	GO:0005515	4	43	0.00103731	0.108858	ENSSSCG00000009668|ENSSSCG00000014725|ENSSSCG00000006740|ENSSSCG00000007585	http://amigo.geneontology.org/amigo/term/GO:0005515
mitochondrial inner membrane	Gene Ontology	GO:0005743	5	84	0.00162129	0.108858	ENSSSCG00000008648|ENSSSCG00000009668|ENSSSCG00000014834|ENSSSCG00000016077|ENSSSCG00000011290	http://amigo.geneontology.org/amigo/term/GO:0005743
cell adhesion	Gene Ontology	GO:0007155	6	130	0.00194962	0.108858	ENSSSCG00000001834|ENSSSCG00000002815|ENSSSCG00000005625|ENSSSCG00000015045|ENSSSCG00000006862|ENSSSCG00000006940	http://amigo.geneontology.org/amigo/term/GO:0007155
angiogenesis	Gene Ontology	GO:0001525	5	88	0.00196926	0.108858	ENSSSCG00000001834|ENSSSCG00000015203|ENSSSCG00000000504|ENSSSCG00000005625|ENSSSCG00000002815	http://amigo.geneontology.org/amigo/term/GO:0001525
chaperone binding	Gene Ontology	GO:0051087	4	52	0.00199903	0.108858	ENSSSCG00000016077|ENSSSCG00000016078|ENSSSCG00000006740|ENSSSCG00000002406	http://amigo.geneontology.org/amigo/term/GO:0051087
skeletal muscle tissue development	Gene Ontology	GO:0007519	3	24	0.0021138	0.108858	ENSSSCG00000007043|ENSSSCG00000013375|ENSSSCG00000011894	http://amigo.geneontology.org/amigo/term/GO:0007519
cell body	Gene Ontology	GO:0044297	3	25	0.00235101	0.108858	ENSSSCG00000010190|ENSSSCG00000026761|ENSSSCG00000006487	http://amigo.geneontology.org/amigo/term/GO:0044297
peptidyl-serine phosphorylation	Gene Ontology	GO:0018105	5	92	0.00236892	0.108858	ENSSSCG00000009742|ENSSSCG00000027197|ENSSSCG00000004022|ENSSSCG00000011679|ENSSSCG00000009370	http://amigo.geneontology.org/amigo/term/GO:0018105
positive regulation of establishment of protein localization to telomere	Gene Ontology	GO:1904851	2	6	0.00244624	0.108858	ENSSSCG00000026761|ENSSSCG00000006487	http://amigo.geneontology.org/amigo/term/GO:1904851
MutLalpha complex binding	Gene Ontology	GO:0032405	2	6	0.00244624	0.108858	ENSSSCG00000015840|ENSSSCG00000011679	http://amigo.geneontology.org/amigo/term/GO:0032405
zona pellucida receptor complex	Gene Ontology	GO:0002199	2	6	0.00244624	0.108858	ENSSSCG00000026761|ENSSSCG00000006487	http://amigo.geneontology.org/amigo/term/GO:0002199
regulation of muscle contraction	Gene Ontology	GO:0006937	2	6	0.00244624	0.108858	ENSSSCG00000025353|ENSSSCG00000011441	http://amigo.geneontology.org/amigo/term/GO:0006937
troponin complex	Gene Ontology	GO:0005861	2	6	0.00244624	0.108858	ENSSSCG00000025353|ENSSSCG00000011441	http://amigo.geneontology.org/amigo/term/GO:0005861
aging	Gene Ontology	GO:0007568	2	7	0.00312549	0.115904	ENSSSCG00000011831|ENSSSCG00000003524	http://amigo.geneontology.org/amigo/term/GO:0007568
oxygen transport	Gene Ontology	GO:0015671	2	7	0.00312549	0.115904	ENSSSCG00000014725|ENSSSCG00000007978	http://amigo.geneontology.org/amigo/term/GO:0015671
layer formation in cerebral cortex	Gene Ontology	GO:0021819	2	7	0.00312549	0.115904	ENSSSCG00000005524|ENSSSCG00000002815	http://amigo.geneontology.org/amigo/term/GO:0021819
protein folding	Gene Ontology	GO:0006457	4	64	0.00405858	0.128042	ENSSSCG00000026761|ENSSSCG00000016077|ENSSSCG00000000496|ENSSSCG00000006487	http://amigo.geneontology.org/amigo/term/GO:0006457
cellular amino acid metabolic process	Gene Ontology	GO:0006520	2	9	0.00471557	0.128042	ENSSSCG00000023325|ENSSSCG00000006717	http://amigo.geneontology.org/amigo/term/GO:0006520
striated muscle cell differentiation	Gene Ontology	GO:0051146	2	9	0.00471557	0.128042	ENSSSCG00000013375|ENSSSCG00000011894	http://amigo.geneontology.org/amigo/term/GO:0051146
microglial cell activation	Gene Ontology	GO:0001774	2	9	0.00471557	0.128042	ENSSSCG00000009668|ENSSSCG00000003524	http://amigo.geneontology.org/amigo/term/GO:0001774
proton transmembrane transport	Gene Ontology	GO:1902600	4	69	0.00522928	0.128042	ENSSSCG00000006740|ENSSSCG00000014834|ENSSSCG00000012266|ENSSSCG00000006391	http://amigo.geneontology.org/amigo/term/GO:1902600
negative regulation of endothelial cell migration	Gene Ontology	GO:0010596	2	10	0.00562337	0.128042	ENSSSCG00000011496|ENSSSCG00000005524	http://amigo.geneontology.org/amigo/term/GO:0010596
sodium:potassium-exchanging ATPase activity	Gene Ontology	GO:0005391	2	10	0.00562337	0.128042	ENSSSCG00000006740|ENSSSCG00000006391	http://amigo.geneontology.org/amigo/term/GO:0005391
cellular potassium ion homeostasis	Gene Ontology	GO:0030007	2	10	0.00562337	0.128042	ENSSSCG00000006740|ENSSSCG00000006391	http://amigo.geneontology.org/amigo/term/GO:0030007
pore complex assembly	Gene Ontology	GO:0046931	2	10	0.00562337	0.128042	ENSSSCG00000026761|ENSSSCG00000006487	http://amigo.geneontology.org/amigo/term/GO:0046931
peptidyl-threonine phosphorylation	Gene Ontology	GO:0018107	3	35	0.00564743	0.128042	ENSSSCG00000009742|ENSSSCG00000027197|ENSSSCG00000009370	http://amigo.geneontology.org/amigo/term/GO:0018107
extracellular space	Gene Ontology	GO:0005615	14	676	0.00631687	0.13062	ENSSSCG00000001427|ENSSSCG00000000010|ENSSSCG00000013181|ENSSSCG00000006581|ENSSSCG00000029515|ENSSSCG00000005625|ENSSSCG00000014117|ENSSSCG00000001834|ENSSSCG00000001872|ENSSSCG00000006533|ENSSSCG00000011496|ENSSSCG00000009668|ENSSSCG00000017557|ENSSSCG00000002366	http://amigo.geneontology.org/amigo/term/GO:0005615
sodium ion export across plasma membrane	Gene Ontology	GO:0036376	2	11	0.00660436	0.13062	ENSSSCG00000006740|ENSSSCG00000006391	http://amigo.geneontology.org/amigo/term/GO:0036376
transforming growth factor beta binding	Gene Ontology	GO:0050431	2	11	0.00660436	0.13062	ENSSSCG00000005625|ENSSSCG00000017557	http://amigo.geneontology.org/amigo/term/GO:0050431
protein phosphatase 2A binding	Gene Ontology	GO:0051721	2	11	0.00660436	0.13062	ENSSSCG00000005524|ENSSSCG00000009370	http://amigo.geneontology.org/amigo/term/GO:0051721
sarcolemma	Gene Ontology	GO:0042383	3	38	0.00698939	0.135229	ENSSSCG00000006740|ENSSSCG00000023915|ENSSSCG00000011894	http://amigo.geneontology.org/amigo/term/GO:0042383
positive regulation of telomere maintenance via telomerase	Gene Ontology	GO:0032212	2	12	0.00765708	0.139077	ENSSSCG00000026761|ENSSSCG00000006487	http://amigo.geneontology.org/amigo/term/GO:0032212
cellular sodium ion homeostasis	Gene Ontology	GO:0006883	2	12	0.00765708	0.139077	ENSSSCG00000006740|ENSSSCG00000006391	http://amigo.geneontology.org/amigo/term/GO:0006883
extracellular exosome	Gene Ontology	GO:0070062	3	40	0.00798027	0.139264	ENSSSCG00000016077|ENSSSCG00000006533|ENSSSCG00000023915	http://amigo.geneontology.org/amigo/term/GO:0070062
negative regulation of protein-containing complex assembly	Gene Ontology	GO:0031333	2	13	0.00878007	0.147439	ENSSSCG00000009742|ENSSSCG00000009668	http://amigo.geneontology.org/amigo/term/GO:0031333
skeletal muscle fiber development	Gene Ontology	GO:0048741	2	13	0.00878007	0.147439	ENSSSCG00000010190|ENSSSCG00000013375	http://amigo.geneontology.org/amigo/term/GO:0048741
cellular response to starvation	Gene Ontology	GO:0009267	3	43	0.00961451	0.15558	ENSSSCG00000015840|ENSSSCG00000013375|ENSSSCG00000009370	http://amigo.geneontology.org/amigo/term/GO:0009267
calcium-dependent protein binding	Gene Ontology	GO:0048306	3	43	0.00961451	0.15558	ENSSSCG00000006581|ENSSSCG00000011441|ENSSSCG00000031053	http://amigo.geneontology.org/amigo/term/GO:0048306
sarcoplasmic reticulum	Gene Ontology	GO:0016529	2	14	0.00997194	0.158483	ENSSSCG00000014117|ENSSSCG00000031053	http://amigo.geneontology.org/amigo/term/GO:0016529
