# Supplementary material for: Comparative transcriptome analysis of longissimus dorsi muscle reveal potential genes affecting meat trait in Chinese indigenous Xiang pig
Source: Sci Rep. 2024 Apr 11;14:8486. doi: 10.1038/s41598-024-58971-2 (PMC11009340; doi:10.1038/s41598-024-58971-2)
Supplement: Supplementary file 11 — Supplementary Table 11. [file 41598_2024_58971_MOESM11_ESM.xlsx]

## Sheet: Sheet1
Table S11.The intersection of differentially expressed genes and structural variation.
gene	symbol	LogFC	chr	variation_start	variation_end	length	type	ref	variation	pair	consequence	impact	biotype	location	pig	XP	EUP	toal
ENSSSCG00000004022	RPS6KA2	1.27097	1	2231020	2231579	559	DUP:TANDEM	CGGGAGTGCAGGAGGGGTGTCTGGCCGGCTCTTCTTGCAGTTTTTGTCCACCTGCCGGCATTGCCTAGACAGGGAGTGCAGGAGGGGTGTCTGGCCGGCCCTTCCTGCAGTTTTGTCCACCCTGCCGTCATTGCCTAGACAGGGAGTGCAGGAGGGGTGTCTGGCCGGCCCTTCTTGCAGTTTTGTCCACCTGCCGGCATTGCCTAGACAGGGAGTGCAGGAGGGGTGTCTGGCCGGCCCTTCTTGCAGTTTTGTCCACCTGCCGGCATTGCCTAGACAGGGAGTGCAGGAGGGGTGTCTGGCCGGCCCTTCCTGCAGTTTTGTCCACCCTGCCGTCATTGCCTAGACAGGGAGTGCAGGAGGGGTGTCTGGCCGGCTCTTCTTGCAGTTTTTGTCCAC…	CGGGAGTGCAGGAGGGGTGTCTGGCCGGCTCTTCTTGCAGTTTTTGTCCACCTGCCGGCATTGCCTAGACAGGGAGTGCAGGAGGGGTGTCTGGCCGGCCCTTCCTGCAGTTTTGTCCACCCTGCCGTCATTGCCTAGACAGGGAGTGCAGGAGGGGTGTCTGGCCGGCCCTTCTTGCAGTTTTGTCCACCTGCCGGCATTGCCTAGACAGGGAGTGCAGGAGGGGTGTCTGGCCGGCCCTTCTTGCAGTTTTGTCCACCTGCCGGCATTGCCTAGACAGGGAGTGCAGGAGGGGTGTCTGGCCGGCCCTTCCTGCAGTTTTGTCCACCCTGCCGTCATTGCCTAGACAGGGAGTGCAGGAGGGGTGTCTGGCCGGCTCTTCTTGCAGTTTTTGTCCAC…	34	intron_variant	MODIFIER	protein_coding	INTRON=2/21,STRAND=1	WXP5,LW6,LW7,LA6,DU1,DU2,DU6	1	6	7
ENSSSCG00000004022	RPS6KA2	1.27097	1	2446457	2446906	449	DEL	TAAAAAAAAGAGAAGCCATGAAAAAAAAAAAAAAAAAGAGCACAGAGGGCCCCAAACAAACTGAACCCAAACAGACCCACACCAAGACACATCATAATAAAAATGGCAAAAGTTAGTGATAAAGAGAGGATCCTAAAGGCAGCAAGAGAAAAACAGAATGTTACCTACAAGGGAACCCCCATAAGAATATCAGCTGATTTCTCTACAGAAACACTACAGGCCAGGAGGGAATGGCAAGAGAAATTTAAAGTGCTCAAAGGAAAAAAATATGCAACCTAGAATACTCTATCCAACAAGAATATCATTTAAAATAGAAGGGGAAATAAAAATTTTTCCCAACAAACAAAAACTTAAAGAATACAGCAACACAAAACCCAGGTTAAAGGAAATATTGAAAGG…	T	10	intron_variant,feature_truncation	MODIFIER	protein_coding	INTRON=5/21,STRAND=1	WXP7,DU7	1	1	2
ENSSSCG00000004332	BACH2	1.40505	1	57996637	57996637	54	INS	T	TCATCTGTTTTTATAGTTATTTCAAGTGAGAGGATAAATCTAGTACTTGTTACTC	9	intron_variant,feature_elongation	MODIFIER	protein_coding	INTRON=5/8,STRAND=-1	WXP1,WXP2,WXP3,WXP4,WXP5,WXP6,WXP7,XP4,XP5	9	0	9
ENSSSCG00000004332	BACH2	1.40505	1	58009720	58010768	1048	DUP:TANDEM	ACAGGTGTACAATATAGTGACTCATACTTTTTAAAGGTTATACTCCACTTGTAGTTATTATAAAATATTGGCTATATTCCCCTTGTTGCACAATACATTGTTGTAGCTTCTTTTATACCTAACAGTTTGTACTTCTTAATCCACTACTCCTATATTGTCCCTCCCCTTCTCCTCTCCCCACTGGTAACAACTAGTTTGCTCTCCATATCTGTGAGTCTATTTCTGTTTTGTTATATTCACTAGTTTGTTGTAGTTGGTAGATTCCACATATGAATGCTATCAAACAGTATTCCTCTTTTTCTGTCTCAGGATTTTTTTTTTTTTTTTTTTTGCTTTTTAGGGACACACCCTTGGCATATGGAGGCTCCCAGGCTAAGGGTTGAATCAGAGCTGCAGCTG…	ACAGGTGTACAATATAGTGACTCATACTTTTTAAAGGTTATACTCCACTTGTAGTTATTATAAAATATTGGCTATATTCCCCTTGTTGCACAATACATTGTTGTAGCTTCTTTTATACCTAACAGTTTGTACTTCTTAATCCACTACTCCTATATTGTCCCTCCCCTTCTCCTCTCCCCACTGGTAACAACTAGTTTGCTCTCCATATCTGTGAGTCTATTTCTGTTTTGTTATATTCACTAGTTTGTTGTAGTTGGTAGATTCCACATATGAATGCTATCAAACAGTATTCCTCTTTTTCTGTCTCAGGATTTTTTTTTTTTTTTTTTTTGCTTTTTAGGGACACACCCTTGGCATATGGAGGCTCCCAGGCTAAGGGTTGAATCAGAGCTGCAGCTG…	5	intron_variant	MODIFIER	protein_coding	INTRON=5/8,STRAND=-1	XP3,XP6	2	0	2
ENSSSCG00000004332	BACH2	1.40505	1	58190079	58190242	163	DEL	TTTATGTCTAGATGCTCATGTTGCAACAGAAGAAATGGTGGGGGAAAAACTGTAATTGTAATGTATACATGTAAGGATAACCTGACCCCCTTGCTGTACAGTGGGAAAATAAAATTTAAAAAAAAAAAAAAAAAAAAAAAAAAAAAAAAAAAAGAAGTAACCTA	T	17	intron_variant,feature_truncation	MODIFIER	protein_coding	INTRON=4/8,STRAND=-1	WXP1,WXP6,XP3,XP5,XP6,XP7,LA6,LA7	6	2	8
ENSSSCG00000004399	SLC22A16	-1.02191	1	76448122	76448398	276	DEL	CAAAAAGAAAGCCCTGGAGTTCCCGTGGTGGCGCAGTGGTTAACGAATCCGACTAGGAACCATGAGGTTGCGGGTTCGGTCCCTGCCCTTGCTCAGTGGGTTAACGATCCGGCATTGCCGTGAGCTGTGGTGTAGGTTGCAGACGCGGCTCGGATCCCACGTTGCTGTGGCTCTGGTGTAGGCCAGTGGCTACAGCTCCGATTCGACCCCTAGCCTGGGAACCTCCATATGCCGCGGGAGCGGCCCAAGAAATAGCAAAAAGACAAAAAAAAAAAAA	C	11	intron_variant,feature_truncation	MODIFIER	protein_coding	INTRON=2/7,STRAND=-1	WXP4,WXP5,WXP6,WXP7,XP2,XP3,XP6,XP7	8	0	8
ENSSSCG00000038767	MBP	1.31931	1	147589177	147589453	276	DEL	CCCTCACCTTGCATTTTTTTTTTTTTTTTTGTCTTTTTGCTATTTCTTGGGCCGCTCCCGCAGCATATGGAGGTTCCCAGGCTAGGGGTCCAATTGGAGCTGTAGCCACCGGCCTATGCCAGAGCCACAACAACGCGGGATCCGAGCCGCGTCTGCAACCTACACCACAGCTCACGGCAACGCTGGATCGTTAACCCACTGAGCAAGGCCAGGGACCGAACCTGCAACCTCATGGTTCCTAGTCGGATTCGTTAACCACTGCGCCACGACGGGAACT	C	16	intron_variant,feature_truncation	MODIFIER	protein_coding	INTRON=1/4,STRAND=1	WXP1,WXP2,WXP3,WXP4,WXP5,WXP6,WXP7,XP1,XP2,XP3,XP4,XP5,XP6,XP7,LW6,LA4,LA5,LA6,LA7	14	5	19
ENSSSCG00000035863	PLIN2	-1.26686	1	203689365	203689642	277	DEL	AGATTCTTTTTTTTTTTGTCTTTTGTTGTTGTTGTTGCCATTTCTTGGGCCGCTCCCGCGGCATATGGAGGTTCCCAGGCTAGGGGTCCAATCGGAGCTGTAGCCACCGGCCTACACCAGAGCCACAGCAACGCAGGATCCGAGCCGCGTCTACAACCTACACCACAGCTCAGGGCAACGCCGGATCGTTAACCCACTGAGCAAGGGCAGGGACCGAACCCGCAACCTCATGGTTCCTACTCGGATTCGTCAACCACTGCGCCACGACGGGAACTCCT	A	10	intron_variant,feature_truncation	MODIFIER	protein_coding	INTRON=4/8,STRAND=1	WXP1,WXP2,WXP6,XP2,XP3,XP4,XP5,XP6,DU1	8	1	9
ENSSSCG00000031592	ZNF462	1.10854	1	248045596	248045779	183	DEL	GGTGAATTTCTGATGTTCCTGGTACATTCCTCCTGGTCCTTTATCCTTTCTTGCCACCTTCCCATCATCTTTTTCCCCATTTTAATAGAAAGGTCAGGCGCAACATCATCTTGTCTCTGACCATGCACATGTTATATAGCTGGTATTGGTGTCTAAAAAAATATAAAGTTTTAAGATTTTCAGA	G	5	intron_variant,feature_truncation	MODIFIER	protein_coding	INTRON=1/12,STRAND=1	WXP2,DU7	1	1	2
ENSSSCG00000031592	ZNF462	1.10854	1	248102030	248102168	138	DEL	GTGTGTGTGTGTGTGTATGTGTGTATGTATATATATGTATACACACATGTGTATACAATTCAATTTTATTTAAGAAAATATTTATTATAATTGATTTACAATGTGGTGCCAATTTCAGTTGTATAGCAACTCTGCTAGT	G	7	intron_variant,feature_truncation	MODIFIER	protein_coding	INTRON=5/12,STRAND=1	XP1,LW4,DU5	1	2	3
ENSSSCG00000031592	ZNF462	1.10854	1	248114791	248115185	394	DEL	AGCTCAGTCTACTTTCCGAGTCCATACCCTTTGCAACGAACTGTGCTGTGTACAGAAGGATCATGAATGAATGCAGTGCCATTTTGGCCATTGAGCTGCTAAAAACCAGAAGTTTAGAAGATATTATTAGCATGCTATTGAACTAAGCACAATCCTAAGCCTGAACCTTTCTGGGGGTGATTTCAGAATTCTTGGAAGCCAGACCTAGAGGGGAGAGTGTTTGCCGAAACATGCTGATGTAACTAACTCTTCACATAACACGGATAGTTTTTATTCGGCCCTGGCAAGATAATTTGCAAAATATAAAAGTGTTTTTCTTTCTCCTTCTGAAGCAAGAACATACTGCCTGTGAAAGCCCTGGGGGTGGGGGCGTGGGAGGAGGCGGTGGAGGGGAG	A	9	intron_variant,feature_truncation	MODIFIER	protein_coding	INTRON=7/12,STRAND=1	WXP1,WXP4,XP1,XP3,XP6,DU5	5	1	6
ENSSSCG00000005524	DAB2IP	1.34144	1	261708948	261709226	278	DEL	GTATTCGGAGTTCCCGTCGTGGCACAGTGGTTAACAAATCCGACTAGGAACCATGAGGTTGCAGGTTCCATCCCTGCCCTTGCTCAGTGGGTTAACGATCTGGCGTTGCCGTGAGCTGTGGTGTAGGTCGCAGACGCGGCTCGGATCCCGCGTTGCTGTGGCTCTGGCGTAGGCCAGTGGGTACAGCTCCGATTCAACCCCTAGCCTGGGAACCTCCATATGCCGCAGGAGCGGCCCAAGAAATGGCAAAAAGAAAAAAAAAAAAAAGAAAGAAAGAAA	G	10	intron_variant,feature_truncation	MODIFIER	protein_coding	INTRON=3/19,STRAND=1	WXP3,WXP5,WXP7,XP1,XP3,XP4,XP6,XP7,LW6,LW7	8	2	10
ENSSSCG00000005524	DAB2IP	1.34144	1	261753030	261753094	64	DEL	AGTTGCTGGGGTGGCGTGAGTGCAATCCCCGGTGTGGCATTGCCCAGCCCAGCATTGCCTCAGCT	A	8	intron_variant,feature_truncation	MODIFIER	protein_coding	INTRON=1/17,STRAND=1	WXP4,WXP5,LW4,LW6,LW7	2	3	5
ENSSSCG00000005625	ENG	1.1781	1	268335021	268335100	79	DEL	ATTTGAATGAGTCAAAAATTAAGTAATTTTTTTAAAGTATAAGTATCTTCCAAACATTGCATGGTTGCATGGGCCTTTTT	A	7	intron_variant,feature_truncation	MODIFIER	protein_coding	INTRON=1/13,STRAND=-1	WXP3,WXP4,WXP5	3	0	3
ENSSSCG00000024158	ANO1	1.02017	2	3322435	3322580	145	DEL	CAACCACCCATCCATCCATCATCCGTCCATCATCCGTCCATCCATCCAACCATCCATCCTCCATCCATCCTCCATCCATCCATCCATCATCCTCCATCCATCCTCCATCCATCCTCCATCCATCCTCCATCCATCCAACCACCCAT	C	5	intron_variant,feature_truncation	MODIFIER	protein_coding	INTRON=1/26,STRAND=-1	WXP7,XP1,XP3,XP4	4	0	4
ENSSSCG00000024158	ANO1	1.02017	2	3327960	3328024	64	DEL	CCCCCTTCAGCCAACATGGTTCAGGGCCGTGGACAGCCCCCCTCGGGCCCCCCCCCCGCCCCCGG	C	21	intron_variant,feature_truncation	MODIFIER	protein_coding	INTRON=1/26,STRAND=-1	WXP1,WXP2,WXP3,WXP4,WXP5,WXP6,WXP7,XP1,XP2,XP3,XP4,XP5,XP6,LW4,LW5,LW6,LW7,DU6,DU7	13	6	19
ENSSSCG00000012885	LRP5	1.0481	2	4541120	4541427	307	DEL	TCAGGTTTCAAGGATTTATCTTTTTTTTTTTTTATCTTTTTTTTTTTTTTTTTTTTTTTGTCTTTTTGCTATTTCTTGGGCCGCTCCCGCGGCATATGGGAGGTTCCCAGGCTAGGGGTCGAATCGGAGCTGTAGCCACCGGCCTACGCCAGAGCCACAGCAACGCGGGATCCGAGCCGCGTCTGCGACCTACACCACAGCTCACGGCAACGCCGGATCATTAACCCACTGAGCAAGGGCAGGGTCCGAACCCTCAACCTCATGGTTCCTAGTCGGATTTGTTAACCACTGCGCCACGACGGGAACTC	T	11	intron_variant,feature_truncation	MODIFIER	protein_coding	INTRON=21/22,STRAND=-1	WXP1,WXP3,WXP4,WXP5,WXP6,WXP7,XP2,XP3,XP4,XP5,XP7,LA5,DU3	11	2	13
ENSSSCG00000012885	LRP5	1.0481	2	4581206	4581206	51	INS	T	TAAATGACCCCAGGGTGGCCTTTTTAAGGCAGCTTTCAGGGCACCTTGATCA	7	intron_variant,feature_elongation	MODIFIER	protein_coding	INTRON=7/22,STRAND=-1	WXP2,WXP7,XP2	3	0	3
ENSSSCG00000012885	LRP5	1.0481	2	4608272	4608325	53	DEL	TCTGCCAGGCCGCCTGAAGAAAGCAGAGGATGGGTCCCCCCGCCACCACCACCG	T	14	intron_variant,feature_truncation	MODIFIER	protein_coding	INTRON=5/22,STRAND=-1	WXP1,WXP4,XP3,XP4,XP6	5	0	5
ENSSSCG00000013270	CRY2	1.26856	2	16611778	16612068	290	DEL	TAAGAAAATCTGAGACCAGGAGTTCCCGTCATGGCGCAGTGGTTAACGAATCCGACTAGGAACCATGAGGTCGCGGGTTCGGTCCCTGCCCTTGCTCAGTGGGTTAACGATCTGGTGTTGCCGTGAGCTGTGGTGTAGGTTGCAGACGTGGCTCAGATCCTGCGTTGCTGTGGCTCTGGCGTAGGCCTGTGGCTACAGCTCCGATTAGACCCCTAGCCTGGGAACCTCCATATGCCGTGGGAGCGGCCCAAGAAATAGCAAAAAAAAAAAAAAAAAAAAAAAAAAAAAAAA	T	7	intron_variant,feature_truncation	MODIFIER	protein_coding	INTRON=1/10,STRAND=-1	WXP3,WXP4,WXP5,WXP6	4	0	4
ENSSSCG00000040507	PDLIM7	0.951178	2	80477256	80477546	290	DEL	TCAGTTCTGCTTTTCTTTTTTTTTTTTTGTCTTTTCGTTGTTGTTGTTGTTGCTATTTCTTGGGCCGCGCCCGCGGCATATGGAGGTTCCCAGGCTAGGGGTCGAATCGGAGCTGTAGCCACCGGCCTACGCTAGAGCCACAGCAACGCAGGATCCGAGCCACGTCTGCAACCTACACCACAGCTCACGGCAACGCCGGATCGTTAACCCACTGAGCAAGGGCAGGGACCGAACCCGCAACCTCATGGTTCCTAGTCGGATTCGTTAACCACTGCGCCACGACGGGAACTC	T	7	downstream_gene_variant	MODIFIER	protein_coding	DISTANCE=4596,STRAND=1	WXP4,WXP5,WXP6,XP4	4	0	4
ENSSSCG00000014361	CYSTM1	1.03543	2	141932277	141932573	296	DEL	AATAAGGCTGATTTTTTTTTTTTTTTTTTTTTTTTTTTTTTTTTGTGTTTTTTGCTATTTCTTGGGCCGCTCCCGCGGCATATGGAGGTTCCCAGGCTAGGGGTCTAATCGGAGCTGTAGCTACTGGCCTACGCCAGAGCCACAGCAACGTGGGATCCGAGCCGTGTCTGCAACCTACACCACAGCTCACGGCAACGCCGGATCATTAACCCACTGAGCAAGGGCAGGGACCGAACCCGCAACCTCATGGTTCCTAGTCGGATTCGTTAACCACTGCGCCACGACGGGAACTCCATT	A	6	intron_variant,feature_truncation	MODIFIER	protein_coding	INTRON=1/2,STRAND=1	WXP4,WXP6,WXP7,XP6,XP7,LW5,LA5,LA6,LA7	5	4	9
ENSSSCG00000014361	CYSTM1	1.03543	2	141940037	141940316	279	DEL	TCCCCTCTCTCCTTTCTTTTTTTTTTTTTTTTTTTTTTTTGCTATTTCTTGGGCCGCTCCCGCGGCATATGGAGATTCCCAGGCTAGGGGTTGAATCGGAGCTGCAGCCACCAGCCTACACTAGAGCCACAGCAACGTGGGATCCGAGCCGCGTCTGCAACCTACACCACAGCTCACGGCAACGCCGGATCGTTAACCCACTGAGCAAGGGCAGGGACCGAACCCGCAACCTCATGGTTCCTAGTCGGATTCGTTAACCACTGCGCCACGATGGGAACTC	T	11	intron_variant,feature_truncation	MODIFIER	protein_coding	INTRON=1/2,STRAND=1	WXP2,WXP3,XP2,LW4,LA7	3	2	5
ENSSSCG00000007575	RADIL	1.27915	3	3637784	3637860	76	DEL	GCAGCCTCCTGCCACGGAGCCTTCCAGACTGTCCCGTTTCTAAAGGCCTGGCTTGTGTGGCTCGGCCC	G	11	downstream_gene_variant	MODIFIER	protein_coding	DISTANCE=3251,STRAND=-1	WXP1,WXP5,WXP6,XP3,XP5,XP6,DU3	6	1	7
ENSSSCG00000007575	RADIL	1.27915	3	3668752	3669004	252	DEL	TTAAAATTCGTACATGAGGAGTTCCCGTCGTGGCGCAGTGGTTAACGAACCCGACTAGGAACCATGAGGTTGTGGGTTCGGTCCCTGCCCTTGCTCAGTGGGTTAACGATCCGGCGTTGCTGTGGCTCTGGCGTAGGCTGGCGTCAACAGCTCCGATTGGACCCCTAGCCTGGGAACCTCCATATGCCGCGGGAGCGGCCCAAAGAAATAGCAAAAAGACAATAAATAAATAAATAAATAAAATAAAATAAAA	T	18	intron_variant,feature_truncation	MODIFIER	protein_coding	INTRON=3/15,STRAND=-1	XP2,XP3,XP7	3	0	3
ENSSSCG00000007575	RADIL	1.27915	3	3691994	3692143	149	DEL	TGTAGCCGCTGGCCTATGCCACAGCCACAGCAACCAGGGATCCCAGCCGCGTCTGCAACCTACACCACAGCTCACGCCAAGGCCGGATCACTACCCCACTGAGCGAGGCCAGGGATCGAACTTGCAACCTCATGGTTCCTAGTCGGATTC	T	7	intron_variant,feature_truncation	MODIFIER	protein_coding	INTRON=3/15,STRAND=-1	XP2,DU2,DU3	1	2	3
ENSSSCG00000007585	ACTB	1.06781	3	4081017	4081325	308	DEL	GCCTCTCCTCTTCTTTTTTTTTTTTTTTTATTGTCTTTTTGTCTTTTGTCTGTTGTTGTTGTTGTTGTTGCTATTTCTTGGGCCGCTCCCGCGGCATATGGAGGTTCCCAGGCTAGGGGTTGAATCGGAGCTGTAGCCACCGGCCTACGCCAGAGCCACAGCAACGCGGGATCCGAGCCGCGTCTGCAACCTACACCACAGCTCACGGCAACGCCGGATCGTTAACCCACTGAGCAAGGGCAGGGACCGAACCCGCAACCTCATGGTTCCTAGTTGTATTCGTTAACCACTGCGCCACGACGGGAACTC	G	12	downstream_gene_variant	MODIFIER	protein_coding	DISTANCE=891,STRAND=-1	WXP1,WXP4,WXP5,XP4,XP7,DU5	5	1	6
ENSSSCG00000007874	ABCC1	1.55968	3	28364573	28364858	285	DEL	CAATTTGCAAAGGTGGAGTTCCTGTTGTGGCGCAGTGGTTAATGAATCCGACTAGGAACCATGAGGTTGCGGGTTCGGTCCCTGCCCTTGCTCAGTGGGTTAAGGATCCGGCGTTGCCGTGAGCTGTGGTGTAGGTTGCAGACGTGGATCGGATCCCGCGTTGCTGTGGCTCTGGCGTAAGCCGGTGGCTACAGCTCCGATTCAACCCCTAGCCTGGGAACCTCCATATGCCGCGGGAGCAGCCCAAGAAATAGCAAAAAAAAAAGACCAAAAAAAAAAAAAAAAA	C	13	intron_variant,feature_truncation	MODIFIER	protein_coding	INTRON=28/30,STRAND=-1	WXP4,WXP5,XP1,XP2,XP3,XP7,LW4,LA6,LA7,DU7	6	4	10
ENSSSCG00000007874	ABCC1	1.55968	3	28460941	28461742	801	DUP:TANDEM	AGGGATAAAGGGACTCAGGTGACATGAAAGCCCAGGGTGTGCCTGACTCCAAAGTGAGGCTCTTCCTCCCTCCCCCTGCTGCGTCCACCACCAAACGCAGCTGCAACTCAGGGTCTAACAGCCTAACAACCTCTCTGAGCCTCAACACCCCCAAGGGAAGGAGAACAGCTGGGAGAAGAGTCGGGGTGCCTGGCCCCCAGAGACCCTAGCCCCACACCCCAGAAAGGCAGAAAGGAGGAAGGGAGGAAGAAGTCAGTGCTATGAGTCACTCGGATGCACACACACCCAGGAAGGAAGCCAAAGGAATTTTATCCAGATCCCAGAGGAGACCGGAAATCAGCACAAAGCATTGGGCATGGTCCACGGGGAGAGGCTGCTTCTCAGACCCCACAGGGGCTG…	AGGGATAAAGGGACTCAGGTGACATGAAAGCCCAGGGTGTGCCTGACTCCAAAGTGAGGCTCTTCCTCCCTCCCCCTGCTGCGTCCACCACCAAACGCAGCTGCAACTCAGGGTCTAACAGCCTAACAACCTCTCTGAGCCTCAACACCCCCAAGGGAAGGAGAACAGCTGGGAGAAGAGTCGGGGTGCCTGGCCCCCAGAGACCCTAGCCCCACACCCCAGAAAGGCAGAAAGGAGGAAGGGAGGAAGAAGTCAGTGCTATGAGTCACTCGGATGCACACACACCCAGGAAGGAAGCCAAAGGAATTTTATCCAGATCCCAGAGGAGACCGGAAATCAGCACAAAGCATTGGGCATGGTCCACGGGGAGAGGCTGCTTCTCAGACCCCACAGGGGCTG…	6	intron_variant	MODIFIER	protein_coding	INTRON=5/30,STRAND=-1	XP4,LA7	1	1	2
ENSSSCG00000026446	FAM136A	-1.16796	3	72197526	72197814	288	DEL	ACCTCTAGATTAAAATTTTTTTTTTTTTTTTTTTTTTTTTTGTCTTTTTGCTATTTCTTTGGGCCGCTCCCGCGGCATATGGAGGTTCCCAGGCTAGGGGTCGAATCGGAGCTGTTGCCACCGGCCTACGCCAGAGCCACAGCAACGCGGGATCCGAGCCATGTCTGCAACCTACACCACAGCTCACGGCAACGCCGGATCGTTAACCCACTGAGCAGGGGCAGGGACCGAACCCGCAACCTCACGGTTCCTAGTCGGATTCGTTAACCACTGCGCCACGACGGGAACT	A	17	downstream_gene_variant	MODIFIER	protein_coding	DISTANCE=166,STRAND=1	WXP3,WXP4,WXP5,WXP6,WXP7,XP2,XP3,XP4,XP5,XP6,XP7,LW4,LW6,LW7,LA4,LA5,DU4,DU7	11	7	18
ENSSSCG00000006391	ATP1A2	1.51255	4	90336221	90336550	329	DEL	ACCATGTTATGTTTTTTTTTTTTTTTTTTTTTTTTTGATTTATTTATTTATTTATTTTTGTCTTTTGTCTTTTTTTTGTTGTTGTTGTTGCTATTTCTTGGGCCGCTCCCGCGGCATATGGAGGTTCCCAGGCTAGGGGTCGAATCGGAGCTGTAGCCACTGGCCTACGCCAGAGCCACAGCAACGCGGGATCCGAGCCGCGTCTGCAACCTACACCACAGCTCACGGCAACGCCGGATCGTTTAACCCACTGAGCAAGGGCAGGGACCGAACCCGCAACCTCATGGTTCCTAGTCGGATTCGTTAACCACTGCGCCACGACGGGAACTC	A	15	intron_variant,feature_truncation	MODIFIER	protein_coding	INTRON=19/19,STRAND=-1	WXP4,XP2,XP3,XP5,XP6,XP7,LW4,LW5,LW6,LW7,LA7,DU5,DU7	6	7	13
ENSSSCG00000006810	KCNC4	1.72395	4	109912401	109912716	315	DEL	CAAAACCTGTGTCCCGGGAGTTCCCGTCGTGGCGCAGTGGTTAACGAATCCGACTAGGAACCATGAGGTTGCGGGTTCGGTCCCTGCCCTTGCTCAGTGGGTTAACGATCCGGCGTTGCCGTGAGCTGTGGTGTAGGTTGCAGACGCGGCTCGGATCCTGCGTTGCTGTGCCTCTGGCGTAGGCCGGTGGCTACAGCTCCGATTCGACCCCTAGCCTGGGAACCTCCATATGCCGCGAGAGCGGCCCAAGAAATAGCAACAACAAGAACAACAACAACTAAAGACAAAAAGACAAAAAAAAAAAAAAAAAAAAAAA	C	13	upstream_gene_variant	MODIFIER	protein_coding	DISTANCE=3925,STRAND=-1	WXP1,WXP2,WXP3,WXP4,WXP5,WXP6,XP1,XP2,XP3,XP4,XP5,XP6,LW6,LW7,LA5,LA6,LA7	12	5	17
ENSSSCG00000000010	FBLN1	-1.65508	5	3836066	3836271	205	DEL	GACACACACACACACACACACACACACACACACACACACACCCAAGAGGGCCACGTCTTTGAAAAACGGGACAAAAGAACAGCATTCATTCATTACCTATGCTGTCCAAGGAACTGACAAACCAAGAGATCATGACTGGGTAGGACTTTTTAAAATATACACATACGCACATATGTACATACGCACATATGTACACACACACACAC	G	5	downstream_gene_variant	MODIFIER	protein_coding	DISTANCE=3230,STRAND=-1	WXP5,WXP6,XP4,XP6	4	0	4
ENSSSCG00000000504	PTPRB	0.975583	5	34678324	34678633	309	DEL	TCCAAATCATTTCTTTTTTTTTTTTTTTTGTCTTTTGTCTTTTTGTTGTTGTTGTTGTTTTTGTCTTTTTGCTATTTCTTGGGCCGCCCCTGCGGCATATGGAGGTTCCCAGGCTAGGGGTCGAATCGGAGCTGTAGCCACTGGCCTACGCCAGAGCCACAGCAACGCTGGATCCGAGCTGCGTCTGCAACCTACACCACAGCTCACGGCAACGCCGGATCGTTAACCCACTGAGCAAGGGCAGGGACCGAACCCGCAACCTCACGGTTCCTAGTCGGATTCGTTAACCACTTCGCCACGACGGGAACTC	T	15	intron_variant,feature_truncation	MODIFIER	protein_coding	INTRON=26/32,STRAND=-1	WXP2,WXP3,WXP4,WXP5,WXP6,WXP7,XP1,XP2,XP3,XP4,XP5,XP6,XP7,LW6,LA6,DU7	13	3	16
ENSSSCG00000000504	PTPRB	0.975583	5	34682989	34683283	294	DEL	GCACAAAAGTTTTTTTTTTTTGTCTTTTGTCTTTGTTGTTGCTGTTGTTGTTGTTGCTATTTCTTGGGCCGCTCCCGCGGCATATGGAGGTTCCCAGGCTAGGGGTTGAATCGGAGCTGTAGCCACCGGCCTACTCCAGAGCCATAGCAACGCGGGATCCGAGCCGCATCTGCAACCTACACCACAGCTCACGGCAACGCTGGATCGTTAACCCACTGAGCAAGGGCAGGGACCGAACCCGCAACCTCATGGTTCCTAGTCGGATTCGTTAACCACTGCGCCACGACGGGAACTC	G	9	intron_variant,feature_truncation	MODIFIER	protein_coding	INTRON=22/32,STRAND=-1	WXP4,WXP6,XP2,LW6,LW7	3	2	5
ENSSSCG00000000504	PTPRB	0.975583	5	34722139	34730574	8435	DEL	TAAAACTTTAGAGAGGACAAGATGGCGGAGGAGTAGGGGGACACGCTCGCCCTCTCCCACAAACACAACAAAAAAAAAACACATCTACAGAAGAAATGACTCGCACAGAACAACAACCAATCGCTGGCAGAGGAACCTAAACTCCAATAACGGCAAGAAATTCGTGACATTATTGGGCAGAACGGGAGAAAAGAGGAGAGTGAGAGAAGGTGAATCCGAGCGGGACCGGCGCTCCCGAAAGGGAACTGCGGAGGAGAAAGGGATCCCGCACCCTGGAAAGTCTCCTACCGGGGAAAGATCAAACCAACCGGAGGAATCTCCAGATGCAGAGAAGAGTGTAGCAGTAAGTCGGAGTACGGAAAAACGATCAAGAACCCAACGGACCATCTGAACTACGGG…	T	16	intron_variant,feature_truncation	MODIFIER	protein_coding	INTRON=10/32,STRAND=-1	XP1,XP2,XP3,XP4,XP5,XP6,LW4,LW5,DU5	6	3	9
ENSSSCG00000000576	LDHB	-1.30617	5	51821380	51821488	108	DEL	CTTGAAGAAACTAAATAAATTCATATTCTAGGTATCTTTAGGCAGGTACTGTCCCCACAGCATGGCTGTACCTATAGATATAGAAATAGGGAACTCCAAAATAATTTCT	C	3	intron_variant,feature_truncation	MODIFIER	protein_coding	INTRON=3/7,STRAND=1	XP5,XP6	2	0	2
ENSSSCG00000033574	CFAP54	2.39976	5	87055854	87055990	136	DEL	TAAAACACATCCCCCGGGGGAAAAACTGTAATTGTAATGTATACATGTAAGGATAACCTGACCCCCTTGCTGTACAGTGGGAAAATAAAAAAATAAAATTAAAAAAAAAAATAAAATAAAAAAAAAAAAAAAAAAAA	T	20	intron_variant,feature_truncation	MODIFIER	protein_coding	INTRON=12/12,STRAND=-1	WXP1,WXP3,WXP4,WXP5,WXP6,WXP7,XP1,XP2,XP3,XP4,XP5,XP6,LW5,LW6,LW7,LA4,LA5,LA6,DU7	12	7	19
ENSSSCG00000035495	KITLG	1.17148	5	94014953	94015241	288	DEL	TTAAAACAGTCTGCAGGGAGTTCCCGTCGTGGCGCAGTGGTTAACGAATCCGACTAGGAACCATGAGTTTGCGGGTTCGGTCCCTGCCCTTGCTCAGTGGGTTAACGATCCGGTATTGCCGTGAGCTGTGGTGTAGGTTGCAGACGCGGCTCGGATCCCGCGTTGCTGTGGCTCTGGCGTAGGCCAGTGGCTGCGGCTCCGATTCGACCCCTCGCCTGGGAACCTCCATATGCCACGGGAGCGGCCCAAAGAAATAGCAAAAATGACAAAAAAATAAAATAAAATAAAA	T	24	upstream_gene_variant	MODIFIER	protein_coding	DISTANCE=2143,STRAND=1	WXP2,WXP3,WXP4,WXP6,WXP7,XP1,XP3,XP4,XP5,XP6,XP7,DU2,DU3,DU7	11	3	14
ENSSSCG00000035495	KITLG	1.17148	5	94035989	94036272	283	DEL	TCAAAAAAGGCAATTTATTTATTTATTTTTGTCTTTTGTTGTTGTTGCTATTTCTTGGGCCACTCCCGCGGCATATGGAGGTTCCCAGGCTAGGGGTCGAATTGGAGCTGTAGCCACTGGCCTAAGCCAGAGCCACAGCAACGCGGGATCCGAGCCGCGTCTGCAACCTACACCACAGCTCGGCAACGCTGGATCGTTAACCCACTGAGCAAGGGCAGGGATCGAACCCGCAACCTCATGGTTCCTAGTCGGATTCATTAACCACTGCGCCACGACGGGAACTC	T	12	intron_variant,feature_truncation	MODIFIER	protein_coding	INTRON=1/9,STRAND=1	WXP6,XP1,XP2,LW4,LA5	3	2	5
ENSSSCG00000035495	KITLG	1.17148	5	94111287	94112617	1330	DEL	TCTTTGCCACTCCTCAAACCCTCCCAGATTTGAACCTCATCCGATTACATACCCTCTGCTATTCAGTGTTGATTTCATGTAGGAACTCCCAGGTTCTCCTTCATTCGTGATGGTGTTAGCACCTAGTTCACTGTCACGCAACCCATGTGTCCTTCTGTCTTAATTCTTGGGATTCTGATACACATGTAAGCGATCTTTGCAACATCCTCTTCTTTTAGGTCCGTGAAACTTCTATCCTAGTGAGCCAGTCCTCACCACCACCCTAGCCACGTAGTCTGATGGTCACCCTGTGTGCTTTGTCACTACCGTTAATGGCAACCCATCCATATCTCAATTCTAGGCATCCCGCCTCTTGTCACCACTTTGTATCTTTCCAGTTTACTCCCTCACAGATTAAAT…	T	7	downstream_gene_variant	MODIFIER	protein_coding	DISTANCE=1071,STRAND=1	WXP2,WXP7,XP2,XP5,LW6,LW7	4	2	6
ENSSSCG00000032996	SLC7A5	1.52689	6	1553776	1553907	131	DEL	GCTGGTAGAGGTGACTTACCCGTCATGAAGTCACCCCCCGGGTCTCCACGGGGTCCTGGGGACTCTGGCGTTGGTGTCCCTGAGCTGTGTGGGAGGCAGGGCCCTGCCGTATGAGGTTGTCCCGGACGACGT	G	6	intron_variant,feature_truncation	MODIFIER	protein_coding	INTRON=1/9,STRAND=1	XP3,XP6	2	0	2
ENSSSCG00000002664	GSE1	1.03419	6	3356204	3356303	99	DEL	ACTTCCAGGCCCGGCCCACCAGGCCGTGAGCCTCCGTGGTCCCCTTCCGGGCCTGCCCACCAGATGTTAGCTCCCAGGATGACCCTGAACCCATGGGGAC	A	5	intron_variant,feature_truncation	MODIFIER	protein_coding	INTRON=1/15,STRAND=-1	WXP4,WXP5,XP7	3	0	3
ENSSSCG00000002815	ADGRG1	1.12105	6	19526601	19526941	340	DEL	TGAAAAACTGCCTGGGGAGTTCCCGTCGTGGCGCAGTGGTTAACGAATCCGACTAGGAACCATGAGGTTGCGGGTTCGGTCCCTGCCCTTGCTTAGTGGGTTAATGATCCGGCGTTGCCGTGAGCTGTGGTGTAGGTTGCAGACTCGGCTCGGATCCTGCGTTGCTGTGGCTCTGGCGTAGGCCGGTGGCTACAGCTCTGATTCCACCCCTAGCCTGGGAACCTCCATATGCCGCGGGAGCGGCCCAAGAAATAGCAACAACAATAACAACAACAACAACAACAACAAAAAAAGACAAAAGACAAAAACAAAAACAAAAACAAAAAAAAAAAAAAAAAAAA	T	13	upstream_gene_variant	MODIFIER	protein_coding	DISTANCE=925,STRAND=1	WXP1,WXP4,WXP5,WXP6,WXP7,XP1,XP2,XP3,XP4,XP5,XP6,XP7,LW5,LW6,LW7	12	3	15
ENSSSCG00000025353	TNNT1	-1.36651	6	59355610	59355899	289	DEL	GGACCTGGGTTCTTTTTTTTTTTTTTTTTTTGTCTTTTGTTGTTGTTGCCATTTCTTGGGCCGCTCCCGCGGCATATGGAGGTTCCCAGGCTAGGGGTCCAATCAGAGCTGTAGCCACCGGCCTACGCCAGAGCCACAGCAACGCGGGATCCGAGCCGCATCTGCAACCTACACCACAGCTCACGGCAACGCCGGATCGTTAACCCACTGAGCAAGGGCAGGGACCGAACCCGCAACCTCATGGTTCCTAGTCGGATTCGTTAACCACTGCGCCACGACGGGAACTCCGA	G	19	intron_variant,feature_truncation	MODIFIER	protein_coding	INTRON=8/12,STRAND=-1	WXP5,XP1,XP2,XP7,DU7	4	1	5
ENSSSCG00000036534	MYOM3	-1.11074	6	81822441	81822726	285	DEL	TAAAGAATGCAAGACCGGAGTTCCCGTCGTGGCGCAGTGGTTAACGAATCCGACTAGGAACCATGAGGTTGTGGGTTCGATCCCTGCCCTTGCTCAGTGGGTTAACGATCCGGCGTTGCCGTGAGCTGTGGTGTAGGTTGCAGACGCGGCTCGGATCCCACGTTGCTGTGGCTCTGGCATAGGCTGGCAGCTACAGCTCCGATTCGACCCCTAGCCTGGGAACCTCCATATGCCGCGGGAGCGGCCCAAGAAATGGCAAAAAGACAAAAAAAAAAAAAAAAAAAAA	T	10	intron_variant,feature_truncation	MODIFIER	protein_coding	INTRON=21/37,STRAND=-1	WXP3,WXP6,XP3,XP4,XP6,XP7	6	0	6
ENSSSCG00000036534	MYOM3	-1.11074	6	81841602	81841879	277	DEL	TAGAAAAGTATGGAATTGGAGTTCCCATCGTGGCGCAGTGGTTAACGAATCCGACTAGGAACCATGAGGTTGCGGGTTCGGTCCCTGCCCTTGCTCAGTGGGTTAACGATCCGGCGTTGCTGTGAGCTGTGGTGCAGGTTGCAGACGCGGCTCGGATCCCGCGTTGCTGTGGCTCTGGCGTAGGCCGGTGGCTACAGCTCCGATTCAACCCCTAGCCTGGGAACCTCCATATGCCGCGGGAGCGGCCCAAGAAATAGCAAAAACAACAACAACAAAAA	T	8	intron_variant,feature_truncation	MODIFIER	protein_coding	INTRON=10/37,STRAND=-1	LW6,LA4,LA5,DU5	0	4	4
ENSSSCG00000036534	MYOM3	-1.11074	6	81851164	81851454	290	DEL	TAAAAAAAAATCTGGAGTTCCCGTCGTGGCGCAGTGGTTAACGAATCCGACTAGGAACCATGAGGTTGCGGGTTCGGTCCCTGCCCTTGCTCAGTGGGTTAACGATCCGGCGTTGCCGTGAGCTGTGGTGTAGGTTGCAGACGCGGCTCGGATCCCGCGTTGCTGTGGCTCTGGCGTAGGCCGGTGGCTGCAGCTCCGATTGGACCCCTAGCCTGGGAACCTCCATATGCCGCAGGAGCGGCCCAAGAAATAGCAAAAAGACCAAAAAAAAACAAAAAAACAAAAAAAAAA	T	18	intron_variant,feature_truncation	MODIFIER	protein_coding	INTRON=5/37,STRAND=-1	WXP1,WXP3,WXP5,XP1,XP6,XP7,LW5,LW6,LA6,LA7,DU1	6	5	11
ENSSSCG00000036534	MYOM3	-1.11074	6	81862097	81864048	1951	DEL	TCATGGTAGTTTTGATTTGCATTTCTCTAATAATCAGGGATATTGAGCATTTTTTCATGTGCTTATTGGCCATCTGTATATTTTCCTTGAAGAAATGTCTATTCAGGTCTTTTGCCCATTTTTCCATTGGGTTGTTGGCTTTTTTGGTGTTTAGTTGTATAAGTTGTTTGTATATTTTAGAGATTAAGCCCTTGTCAGTTGCATCATTTGAAACTATTTTATCCCATTCTGGAAGTTGTCTTTTTTTTAATGGTTTTCTTTGCTGTGCAAAAGCTTGTCAGTTTGATTAGGTCCCATTGGTTTATTTTTGCTTCTATTTCTGTTGCCTTGGGAGACTGGCCTGAGAAAACATTTATAAGGTTGATGTCAGAGAATGTTTTGCCCATGTTCTCTTCCAGG…	T	9	upstream_gene_variant	MODIFIER	protein_coding	DISTANCE=3034,STRAND=-1	XP3,XP6,DU5	2	1	3
ENSSSCG00000029558	EXTL1	2.44485	6	83464206	83464267	61	DEL	GGGCTTCTCTCAGCCACAGAGCTCTTGTGGGAATGGAATCCCTCTACCCCTTGAAGGCACAT	G	6	intron_variant,feature_truncation	MODIFIER	protein_coding	INTRON=2/12,STRAND=1	XP2,XP7,LA6	2	1	3
ENSSSCG00000003805	PDE4B	1.37103	6	146164366	146164689	323	DEL	TCAAGTGTACACAATTTTATTTTATTTTATTTATTTTTATTTTTTTGTTTGTTTTTGTCTTTTTTTTTTTTTAATTTTTTTTTTGCTATTTCTTGGGCCGCTCCCGCGGCATATGGAGGTTCCCAGGCTAGGAGTCAAATCGGAGCTGTAGCCACCGGCCTACGCCAGAGCCACAGCAACGCAGGATCCGAGCCGCGTCTGCAACCTACACCACAGCTCACGGCAACGCCGGATCGTTAACCCACTGAGCAAGGGCAGGGACCGAACCCGCAACCTCATGGTTCCTACTTGGATTTGTTAACCACTGCGCCACGACGGGAACTC	T	12	downstream_gene_variant	MODIFIER	protein_coding	DISTANCE=2568,STRAND=-1	WXP3,WXP4,WXP5,WXP6,WXP7,XP1,XP2,XP3,XP4,XP5,XP6,XP7,LW7,LA7	12	2	14
ENSSSCG00000003805	PDE4B	1.37103	6	146234474	146234814	340	DEL	TCCTCCCTTCTCTCTTTTTTTTTTTTTTTTTTTTTTTTTTTTTTTTTTTTTTTTTTTTGTCTTTTGTCTTTTGTTGTTGTTGTTGCTATTTCTTGGGCCGCTCCCGCGGCATATGGAGGTTCCCAGGCTAGGGGTTGAATCGGAGCTGGAGCCACCGGCCTATGCCAGAGCCACAGCAACGCTGGATCCGAGCCGCGTCTGCAACCTACACCACAGCTCACGGCAACGCCGGATCGTTAACCCACTGAGCAAGGGCAGGGACCGAACCCGCAACCTCATGGTTCCTAGTCGGATTCGTTAACCACTGCGCCACAACGGGAACTC	T	23	intron_variant,feature_truncation	MODIFIER	protein_coding	INTRON=5/14,STRAND=-1	WXP1,WXP2,WXP3,WXP4,WXP5,WXP6,WXP7,XP1,XP2,XP3,XP5,XP6,LW5,LW6,LW7,LA4,LA6,LA7,DU4,DU5,DU6,DU7	12	10	22
ENSSSCG00000003805	PDE4B	1.37103	6	146284429	146284493	64	DEL	TATTACAATCCCTGGGAGTTCCCGTTGTGGCGCAGTGGTTAACGAATCTGACTAGGAACCATGAA	T	15	intron_variant,feature_truncation	MODIFIER	protein_coding	INTRON=4/14,STRAND=-1	WXP1,WXP4,WXP5,WXP6,WXP7,XP1,XP2,XP3,XP5,XP7	10	0	10
ENSSSCG00000003805	PDE4B	1.37103	6	146288431	146288536	105	DEL	CTCCGTATGTTAAGTGATCAGGAGTGTCAGAAGTGAAATATTTTTTGTGTGAACAATAAAGGAGGTTCACAGGGAAGACCAACACTGTAGGGAAGACCTGGATGGT	C	12	intron_variant,feature_truncation	MODIFIER	protein_coding	INTRON=4/14,STRAND=-1	WXP2,WXP3,WXP5,WXP6,XP2,XP3,XP4,XP6,LW6,LW7,LA5,LA7,DU7	8	5	13
ENSSSCG00000003805	PDE4B	1.37103	6	146369425	146369631	206	DEL	CAAGAGCAGACTAAGCCATTATCAGACACAACCTAGAATAGATTTATAAGGAGATCCTGCTGAATAGCATTGAGAACTATGTCTAGATACTCATGTCGCAACAGAAGAAAGGGTGGGGGAAAAAACTGTAACTGCAATGTATACCTCTAAGGATGACCTGACCCCCTTGCTGTACAGTGGGAAAATAATAATAAAAAAAAAAAAAAA	C	13	intron_variant,feature_truncation	MODIFIER	protein_coding	INTRON=1/14,STRAND=-1	WXP1,WXP3,WXP4,WXP5,WXP6,XP2,XP3,XP4,XP5,XP6,XP7,LA6,LA7	11	2	13
ENSSSCG00000003805	PDE4B	1.37103	6	146402349	146402709	360	DEL	TAAATGTATGAAAAGTAGGAGTTCCCGTCGTGGCGCAGTGGTTAACGAATCCGACTAGGAGCCATGAGGTTGCGGGTTCGATCCCTGCCCTTGCTCAGTGGGTCAAGGTTCCGGCGTTTGCCGTGAGTTGTGGTGTAGGTCACAGACGCGGCTCGGATCCTGCGTTGCTGTGGCTCTGGCGTAGGCTGGCAGCTACAGCTCCGATTCGACCTCTAGCCCGGGAACCTCCATATGCCGCAGGAGCGGCCCAAGAAATGGCAAAAAGACAAAAAAAAAAAATAAAAAAATAAAAAATAAAAAAAAAAATAAAAAAGGGCAGATTCGCACACCAACGTGCAGAGAAAAAAAAAAAAAAAAAAAA	T	10	intron_variant,feature_truncation	MODIFIER	protein_coding	INTRON=1/14,STRAND=-1	WXP5,WXP6,XP1,XP2,XP3,XP6,LW4,LW6,LW7,LA4,LA6,LA7,DU5,DU7	6	8	14
ENSSSCG00000003805	PDE4B	1.37103	6	146489531	146491414	1883	DEL	TTAAAAAGAGTTTCTTAGTCGGATTCATTAGCCACTGCGCTACGACGGGAACTCCCAAGTTTAAAGTTTTACAGTTCTCGGCATAGAGGTAAAGGACCTATATGCCGAGAACTATAAAACTTTAATCAAAGAAATCAAAGAAGATGTAAAGAAATGGAAAGATATTCCATGTTCCTGGATTGGAAAAATCAATATTGTGAAAATGGCCATACTACCCAAAGCAATCTACAGATTCAATGCAATCCCTATCAAATTACCCATGACATTTATCACAGAACTAGAACAAACAATCCAAACATTTATATGGAACAACAAAAGACCCAGAATCGCCAAAGCAATCCTGAGAAACAAAAAGCAAGCAGGAGGTATAACTCTCCCAGACTTCAAGAAATACTACAA…	T	5	intron_variant,feature_truncation	MODIFIER	protein_coding	INTRON=1/14,STRAND=-1	XP3,XP4,XP6	3	0	3
ENSSSCG00000003805	PDE4B	1.37103	6	146540069	146540127	58	DUP:TANDEM	GATAACATCAAAATTATACAATGAGTGAAGCCCATGTGTAGTGTAAGGCATTTTATAGC	GATAACATCAAAATTATACAATGAGTGAAGCCCATGTGTAGTGTAAGGCATTTTATAGCATAACATCAAAATTATACAATGAGTGAAGCCCATGTGTAGTGTAAGGCATTTTATAGC	5	intron_variant	MODIFIER	protein_coding	INTRON=1/14,STRAND=-1	LW6,DU4	0	2	2
ENSSSCG00000003805	PDE4B	1.37103	6	146540069	146540069	58	INS	G	GATAACATCAAAATTATACAATGAGTGAAGCCCATGTGTAGTGTAAGGCATTTTATAGC	8	intron_variant,feature_elongation	MODIFIER	protein_coding	INTRON=1/14,STRAND=-1	WXP4,WXP5,WXP6,XP1,XP2,XP3,XP4,XP6,LW7	8	1	9
ENSSSCG00000003805	PDE4B	1.37103	6	146665414	146665725	311	DEL	TAAAAATCTCAGCAAGGAGTTCCCGTAGTTGCGCAGCGGTTAACGAATCCAACTAGGAACCATGAGGTTGCGGGTTCGGTCCCTGCCCTTGCTCAGTGGGTTTGCTCAGTGGGTTAACGATCCGGCGTTGCCGTGAGCTGAGGTGTAGGTTGCAGACGCGGCTCGGATCCCGCGTTGCTGTGGCTCTGGCGTAGGCCGGTGGCTACAGCTCCGATTGGACCCCTAGCCTGGGAATCTCCATATGCCGCGGGAGCGGCCCAAAGAAATAGCAACAACAACAACAACAACAACAAAAGACAAAAAAAAAAAAAA	T	7	intron_variant,feature_truncation	MODIFIER	protein_coding	INTRON=1/16,STRAND=-1	WXP6,XP1,XP2,XP3,XP4,XP6,LW6,LW7	6	2	8
ENSSSCG00000037559	ACOT11	1.78754	6	157745528	157745660	132	DEL	GCAACCTCATGGTTCCTAGTCAGATTCGTTTCCACTGCACCAGGACAGGAACTCCCCAGGCCTGCTTTTCACTGAAAGGCCTCAGTTACCCCCAGCCTGGAGCTGTCAGGGCAGGGATCCCACAGCCACCAGA	G	6	downstream_gene_variant	MODIFIER	protein_coding	DISTANCE=4347,STRAND=-1	WXP1,WXP7	2	0	2
ENSSSCG00000037559	ACOT11	1.78754	6	157789000	157789282	282	DEL	CAAGAGTAGTGAGGGTGGAGTTCCCATCGTGGCGCAGTGGTTAACGAATCCGACTAGGAACCATGAGGTTGCGGGTTCGGTCCCTGCCCTTGCTCAGTGGGTTAATGATCCGGTGTTGCCGTGAGCTGTGGTGTAGGTTGCAGACGCGGCTCGGATCCTGCGTTGCTGTGCCTCTGGTGTAGGCCGGTGGCTACAGCTCCAATTCGACCCCTAGCCTGGGAACCTCCATATACCGCGGGAGCGGCCCAAAGAAATAGCAAAAAGACCAAAAAAAAAAAAAAAA	C	17	intron_variant,feature_truncation	MODIFIER	protein_coding	INTRON=1/15,STRAND=-1	WXP2,WXP5,WXP6,WXP7,XP3,XP5,XP6,LW4,LA6,LA7,DU2	7	4	11
ENSSSCG00000028777	MYLK4	1.64116	7	1614959	1615260	301	DEL	GGGAATTTTTTTTTTTTTTTTTTGTCTTTTTGCTATTTCTTTGGGCCGCTCCCGAGGCATATGGAGGTTCCCAGGCTAGGGGTCTAATCGGAGCTGTAGCCACTGGCCTACGCCAGAGCCACAGCAACGCAGGATCCGAGCCGCGTCTGCAACCTACACCACAGCTCACGGCAACGCCGGATTGTTAACCCACTGAGCAAGGGCAGGGACCGAACCCGCAACCTCATGGTTCCTAGTCGGATTCGTTAACCACTGCGCCACGACGGGAACTCCTTTTTTTTTTTTTTTTTTTTTTTTGTCTA	G	11	intron_variant,feature_truncation	MODIFIER	protein_coding	INTRON=3/13,STRAND=-1	WXP1,WXP4	2	0	2
ENSSSCG00000028777	MYLK4	1.64116	7	1633953	1634258	305	DEL	TAATTTCTCTTATTTCAGGAGTTCCCGTCGTGGCGCAGTGGTTAACGAATCCGACTAGGAACCATGAGGTCGCGGGTTCGGTCCCTGCCCTTGCTCAGTGGGTTAACGATCCGGCGTTGCCATGAGCTGTGGTGTAGGTTGCAGACGCGGCTCGGATCCCGCGTTGCTGTGGCTCTGGCGTAGGCCGGTGGCTACAGCTCCGATTAGACCCCTAGCCTGGGAACCTCCATATGCCGCGGGAGCGGCCCAAGAAATAGCAACAATAACAACAACAACAAAAAAGACAAAAAGACCAAAAAAAAAAAA	T	8	intron_variant,feature_truncation	MODIFIER	protein_coding	INTRON=3/13,STRAND=-1	WXP3,WXP5,WXP6,WXP7,XP3,XP4,XP5,XP6,XP7	9	0	9
ENSSSCG00000001723	PLA2G7	-1.29787	7	41495659	41495936	277	DEL	GGAATGGGAGGAGTTTTTTTTTTTTTTGTCTTTTTGCCATTTCTTGGGCCGCTCCTGCAGCATATGGAGGTTCCCAGGCTAGGGGTCCAATCGGAGGTGTAGCTGCCAGCCTACGCCAGAGCCACAGCAACGCAGGATCCCAGCTGCGTCTGCAACCTATACCACAGCTCATGGCAACGCCAGATCGTTAACCCACTGAGCAAGGGCAGGGATCGAACCTGCAACCTCATGGTTCCTAGTCAGATTCGTTAACCACTGCGCCACGACGGGAACTCCAT	G	11	intron_variant,feature_truncation	MODIFIER	protein_coding	INTRON=8/10,STRAND=-1	WXP4,WXP5,WXP6,WXP7,XP1,XP4	6	0	6
ENSSSCG00000001723	PLA2G7	-1.29787	7	41504721	41504956	235	DEL	GTCAAGGAGAGTTCGTGGTGCAGTGGTAACGAATCGACTAGAACATGAGGTGCGGTTCGGTCCTGCCTTGTGTTAATGATCCGGTGCGTGAGCGTGGTTAGTTGCAGACGCGGTCGGATCCGCGTTGCTGTGCTTGGCGTAGGCAGTGCTACAGCTCCGATTCGACCCTAGCTGGAACTCATATGCTCGGAGCGCCAAAAAATAGAAAAAGACAAAAAAAAAAAAAAAAAAAAAAT	G	11	intron_variant,feature_truncation	MODIFIER	protein_coding	INTRON=3/10,STRAND=-1	WXP4,WXP5,XP3,XP6,XP7,LW4,LW7,LA1,LA2,LA3,LA4,LA5,LA6,DU6,DU7	5	10	15
ENSSSCG00000001834	MFGE8	1.35794	7	54576499	54576796	297	DEL	TAAAAATTACGTCTGGAGTTCCCATCGTGGCGCAGTGGTTAACGAATCCGACTAGGAACCATGAGGTTGCGGGTTCGGTCCCTGCCCTTGCTCAGTGGGTTAACGATCCGGCGTTGCCGTGAGCTGTGGTGTAGGTTGCAGATGCGGCTCGGATCCCGTGTTGCTGTGGCTCTGGCGTAGGCCGGTGGCTACAGCTCCGATCCAACCCCTAGCCTGGGAACCTCCATATGCCGCGGGAGCGGCCCAAGAAATAGCAACAACAGCAACAACAACAACAACAACAAAAAAGACAAAAAAA	T	11	upstream_gene_variant	MODIFIER	protein_coding	DISTANCE=4862,STRAND=-1	WXP6,WXP7,XP1,XP2,XP3,XP6,XP7,LW4,LW6,DU7	7	3	10
ENSSSCG00000001872	LINGO1	1.12553	7	57768532	57768832	300	DEL	TAAGTTAATAAAGGAGTTCCTGTTGTGGCGCAGTGGTTAACGAATCCGACTAGGAACCATGAGGTTGCGGGTTCGGTCCCTGCCCTTGCTCAGTGGGTTAACGATCCAGCGTTGCCGTGAGCTGTGGTGTAGGTTGCAGACACGGCTCGGATCCCGCGTTGCTGTGGCTCTGGCATAGGCCGGTGGCTACAGCTCCGATTCAACCCCTAGCCTGGGAACCTCCATATGCCGCGGGAGCGGCCCAAGAAATAGCAACAACAACAACAACAACAAAGACAAAAAGACCAAAAAAA	T	10	intron_variant,feature_truncation	MODIFIER	protein_coding	INTRON=2/3,STRAND=-1	WXP1,WXP4,WXP5,WXP6,XP5,XP6	6	0	6
ENSSSCG00000002142	TEP1	-1.07694	7	78496860	78497141	281	DEL	TCTCTTATAGAAAATTCTTTTTTTTTTTTTTTTTTTTTTTGTCATTTCTTGGGCTGCTTCCGCGGCATGTGGAAGCTCCCAGGCTAGGGGTCTAATCGGAGCTATAGGCGCCAGCCTACACCAGAGCCACGGCAACACCAGATCTGAGCCGCAGCTGCGGCCTACACCACAGGTCATGGCAACACCAGATCCTTAACCCACTGAGCAAGGCCAGGGATTGAACCCGCAACCTCATGGTTCCTAGTCGGATTCGTTAACCACTGCGCCACGACGGGAACTCCC	T	13	intron_variant,feature_truncation	MODIFIER	protein_coding	INTRON=7/55,STRAND=1	WXP1,WXP2,WXP3,WXP4,WXP5,WXP6,WXP7,XP2,XP3,XP4,XP5,XP6,XP7,LW7,DU2	13	2	15
ENSSSCG00000002142	TEP1	-1.07694	7	78504918	78505218	300	DEL	TTTAAAATCTTTTTTTTTTTTTTTTTTTTTTGTCTTTTGTCTTTTGTTGTTGTTGTTGTTGCTATTTCTTGGGCCGCTCCCGCGGCATATGGAGGTTCCCAGGCTAGGGGTTGAATCGGAGCTGTAGCCACCAGCCTACGCCAGAGCCACAGCAACGTGGGATCCGAGCCGCATCTGCAACCTACACCACAGCTCACGGCAATGCCGGATCGTTAACCCACTGAGCAAGGGCAGGGACCGAACCCGCAACCTCATGGTTCCTAGTCGGATTCGTTAACCACTGCGCCACAACAGGAACTCC	T	7	intron_variant,feature_truncation	MODIFIER	protein_coding	INTRON=12/55,STRAND=1	WXP3,WXP5,WXP7,XP3,XP6,LW5,DU7	5	2	7
ENSSSCG00000002281	FNTB	-1.02322	7	89079915	89080224	309	DEL	AATATATATATATATAGGAGTTCCCGTCGTGGCGCAGTGGTTAACGAATCCGACTAGGAACCATGAGGTTGCGGGTTCGATCCCTGCCCTTGCTCAGTGGTAACGATCCGGCGTTGCCGTGAGCTGTGTGTAGGTTGCAGATGCGGCTCGGATCCCGCATTGCTGTGGCTCTGCGTAGGCCGTGGCTACAGCTCCGATCAACCCCTAGCCTGGGAACCTCCATATGCGCGGGAGTGGCCAAGAAATAGCAACAACAACAAAAGACAAAAAGACAAAAATAAATAAATAAATAAATAAATTGCACTGTTAT	A	6	intron_variant,feature_truncation	MODIFIER	protein_coding	INTRON=2/11,STRAND=1	WXP3,WXP4,WXP5,XP4,XP5,LA5	5	1	6
ENSSSCG00000002281	FNTB	-1.02322	7	89124430	89124430	64	INS	G	GAGGGTCATAAACAGATTGTAATCACAACTATTACAGGCTGCTCACCACACACACACACACACAC	4	intron_variant,feature_elongation	MODIFIER	protein_coding	INTRON=10/11,STRAND=1	WXP7,XP3,LW2,LW4,LA5	2	3	5
ENSSSCG00000002366	NPC2	-1.16183	7	97731470	97731767	297	DEL	TCCTCATCCTCTTTTTTTTTTTTTTTTTTTTTTTTGTCTTTTGTCTTTTGTCTTTGTTGTTGTTGTTGCTATTTCTGGGCGCTCCGCGCATATGGAGGTTCCAGGCTAGGGGTTGAATCAGAGCTGTAGCCCCAGCCTACGCCAGAGCATAGCAACGCAGGATCCGAGCCGCGTCTGCAACCTACACCACAGCTCACGCAACGCTGGATCGTTACCCACTGAGCAAGGGCAGGGACCGAACCCGCAACCTCATGGTTCCTAGTCGGATTCGTTAACCACTGCGCCACGACGGGAACTC	T	19	intron_variant,feature_truncation	MODIFIER	protein_coding	INTRON=3/3,STRAND=-1	WXP2,WXP3,WXP4,WXP5,WXP6,WXP7,XP1,XP4,XP6,XP7,LW1,LW2,LW3,LW4,LW5,LW6,LW7,LA1,LA2,LA3,LA4,LA6,LA7,DU1,DU2,DU5,DU6,DU7	10	18	28
ENSSSCG00000002366	NPC2	-1.16183	7	97732176	97732450	274	DEL	TGGCAATATAGGTTTTTTTTTTTTTGTCTTTTTGCTATTTCTTTGGGCCGCTCCCGCGGCATATGGAGGTTCCCAGGCTAGGGGTCGAATCGGAGCTGTAGCCACTGGCCTACGCCAGAGTCACAGCAACGCGGGATCCAAGCTGCGTCTGCAACCTACACCACAGCTCATGGCAACGCCGGATAGTTAACCCACTGAGCAGGGGCAGGGACCGAACCTGCAACCTCATGGTTCCTAGTCGGATTCGTTAACCACTGCGCCACAACGGGAACTCC	T	9	intron_variant,feature_truncation	MODIFIER	protein_coding	INTRON=3/3,STRAND=-1	WXP3,WXP6	2	0	2
ENSSSCG00000038410	CPEB2	-1.45504	8	10421566	10421818	252	DEL	TAAGAGATAATCACGGAGTTCCGTCATGGCAGTGGTTAACGAATCCGACTAGAACCATGAGTTGCGGTTCGTCCTGCCTTGCTCATGGTTGACGATCGCGTTGCGTGACTGTGGTAGTGCAGACGCGCTCGATCCGCGTTGCTGTGGCTCTGGCGTAGGCGGTGTAAGCTCGATCAACCCTACCTGGAACTCATATGCCAGAAGCGCCAAAAAAAGCAAAAAAAAAAAAAAAAAAAAAAAAAAAAAAAAAAAA	T	17	intron_variant,feature_truncation	MODIFIER	protein_coding	INTRON=3/10,STRAND=1	WXP2,WXP5,WXP6,XP1,XP2,XP3,XP4,XP6,XP7,LW2,LW3,LW4,LW5,LW6,LW7,LA1,LA6,LA7,DU4,DU6,DU7	9	12	21
ENSSSCG00000029507	RASGEF1B	1.14359	8	136137454	136137732	278	DEL	TTAAAAAATCTTGGAGTTCCCGTCGTGGCGCAGTGGTTAACGAATCCGACTAGGAACCATGAGGTTGCGGGTTCGGTCCCTGCCCTTGCTCAGTGGGTTAACGATCCGGCGTTGCCATGAGCTGTGGTGTAGGTTGCAGACGCGGCTCGGATCCTGAGTTGCTGTGGTTCTGGCGTAGGCTGGTGGCTATGGCTCCGATTAGACCCCTAGCCTGGGAACTTCCATATGCCGCGGGAGCGGCCCAAGAAATAGGAAAAAAAAAGACCAAAAAAAAAAAAA	T	14	intron_variant,feature_truncation	MODIFIER	protein_coding	INTRON=1/15,STRAND=1	WXP3,WXP5,WXP7,XP3,XP4,XP5,XP6,XP7	8	0	8
ENSSSCG00000029507	RASGEF1B	1.14359	8	136147699	136147756	57	DEL	TTTCTTGCATCGTTCGGAGTATCCTAGAAGTTGTGAATATCCAGCCCACATCACAACA	T	7	intron_variant,feature_truncation	MODIFIER	protein_coding	INTRON=1/15,STRAND=1	LW4,LA5,DU6	0	3	3
ENSSSCG00000029507	RASGEF1B	1.14359	8	136151488	136151784	296	DEL	GGAACAGAAAGTAAAATGGGGAGTTCCCGTCGTGGCGCAGTGGTTAACGAATCCAACTAGGAACCATGAGGTTGCAGGTTCGAGCCCTGCCCTTGCTCAGTGGGTTAACGATCCGGCATTGCCGTGAGCTGTGGTGTAGGTTGCAGACGCAGCTCAGATCCCCAGCTGCTGTGGCTCTGGCGTAGACCGGTGGCTACAGCTCCGATTGGACCCCTAGCCTGGGAACCTCCATATGCCGCGGGTGCGGCCCAAAGAAATAGCGAAAAGACAAAAAAAAAAAAAAAAAAAAAAAA	G	15	intron_variant,feature_truncation	MODIFIER	protein_coding	INTRON=1/15,STRAND=1	WXP2,WXP6,XP1,XP2,XP3,XP6,XP7,LW4,LW5,LW6,DU3,DU7	7	5	12
ENSSSCG00000029507	RASGEF1B	1.14359	8	136203029	136203334	305	DEL	TCACAGTGTGACTTTTTTTTTTTTTTTTTTTTGTCTTTTTGTCTTTGTTGTTGTTGTTGTTGTTGCTATTTCTTGGGCCGCTCCCGCGGCATATGGAGGTTCCCAGGCTAGGGGTTGAATCGGAGCTGTAGCCACCGGCCTACGCCAGAGCCACAGCAACGCGGGATCCGAGCCGCGTCTGCAACCTCCACCACAGCTCACGGCAACGCCGGATCGTTAACCCACTGAGCAAGGGCAGGGACCGAACCCGCAACCTCATGGTTCCTAGTCGGATTCGTTAACCACTGCGCCACGACGGGAACTCCA	T	4	intron_variant,feature_truncation	MODIFIER	protein_coding	INTRON=2/15,STRAND=1	WXP5,XP3,XP6,XP7	4	0	4
ENSSSCG00000029507	RASGEF1B	1.14359	8	136219682	136219971	289	DEL	TGTCTTTTTTTTTTTTTTGTCTTTTTGTCTTTTTGTTGTTGTTGTTGCTATTTCTTGGGCCGCTCCCGCGGCATGTGGAGGTTCCCAGGCTAGGGGTTGAATCGGAGCTGTAGCCACCGGCCTACGCCAGAGCCACAGCAGCGCGGGATCTGAGCCGCGTCTGCAACCTACACCACAGCTCACGGCAACGCCGGATCGTTAACCCACTGAGCAAGGGCAGGGACCGAACCCTCGACTTCATGGTTCCTAGTCGGATTCGTTATCCACTGCGCCACGACGGGAACTCC	T	16	intron_variant,feature_truncation	MODIFIER	protein_coding	INTRON=2/15,STRAND=1	WXP2,WXP4,WXP7,XP4,XP6,LW4,LW6,LW7,LA4,LA5,LA6,DU2,DU3,DU7	5	9	14
ENSSSCG00000029507	RASGEF1B	1.14359	8	136286660	136286984	324	DEL	TCTGTTTTCTCTTCTCTTCTCTTTTTTTTTTTTTTTTTTTTTTTTGTCTTTTGTCTTTTTGTCTTTTGTTGTTGTTGTTGTTGCTATTTCTTGGGCCGCTCCCGCGGCATATGGAGGTTCCCAGGCTAGGGGTTGAATCGGAGCTGTAGCCACCGGCCTACGCCAGAGGCACAGCAACGCAGGATCTGAGCTGCGTCTGCAACCTACACCACAGCTCACGGCAACGCCGGATCGTTAACCCACTGAGCAAGGGCAGGGATCGAACCCGCGACCTCATGGTTCCTAGTCGGATTCGTTAACCACTGCGCCACGACGACGGGAACTC	T	10	intron_variant,feature_truncation	MODIFIER	protein_coding	INTRON=2/15,STRAND=1	LW6,LW7	0	2	2
ENSSSCG00000029507	RASGEF1B	1.14359	8	136428446	136428554	108	DEL	AAAGAAATGAAGAAAGAAAGAGAGAAAGAAATGAAGAAAGAAAGAGAGAAAGAAAGAAAGAGAGAAAGAAAGAAAGAAAGGAAGGAAGGAAGGAAGG	A	8	intron_variant,feature_truncation	MODIFIER	protein_coding	INTRON=2/15,STRAND=1	LW5,LW6,LW7,DU7	0	4	4
ENSSSCG00000029507	RASGEF1B	1.14359	8	136496801	136497098	297	DEL	TGACTTTTTAAATCTTTTTTTTTTTTTTTGTCTTTTGTTGTTGTTGTTGCTGTTGTTGCTATTTCTTGGGCCGCTCCCGCGGCATATGGAGGCTCCCAGGCTAGGGGTCTAATCGGAGCTGTAGCCACCGGCCTACGCCAGAGCCACAGCAACGCGGGATCCGAGCCGCGTCTGCAACCTACACCACAGCTCACGGCAACGCCGGATCGTTAACCCACTGAGCAAGGGCAGAGACCGAACCCGCAACCTCATGGTTCCTAGTCGGATTCGTTAACCACTGCGCCACGATGGGAACTCC	T	18	intron_variant,feature_truncation	MODIFIER	protein_coding	INTRON=3/15,STRAND=1	WXP1,WXP4,WXP5,WXP6,WXP7,XP1,XP3,XP4,XP6,LW4,LW6,LW7,LA4,LA6,LA7,DU2,DU3,DU7	9	9	18
ENSSSCG00000029507	RASGEF1B	1.14359	8	136520432	136520749	317	DEL	TAGAAATGAATCCATTTTTTTTTCTTTTTTTTTTGTCTTTTGTCTTTTTTTGTCTTTTTGTTGTTGTTGTTGTTGTTGCTATCTCTTGGGCCGCTTCCGCGGCATATGGAGGTTCCCAGGCTAGGGGTTGAATCGGAGCTGTAGCCACCGGCCTACGCCAGAGCCACAGCAACGCGGGATCCGAGCCGCGTCTGCAACCTACACCACAGCTCACGGCAACGCCGGATCGTTAACCCATTGAGCAAGGGCAGGGACCGAACCCGCAACCTCATGGTTCCTAGTCGGATTCATTAACCACTGCGCCACGACGGGAACTCC	T	20	intron_variant,feature_truncation	MODIFIER	protein_coding	INTRON=3/15,STRAND=1	WXP2,WXP5,WXP6,WXP7,XP1,XP3,XP4,XP6,XP7,LA5,LA6,DU3,DU6	9	4	13
ENSSSCG00000014725	HBB	1.1759	9	4810786	4811084	298	DEL	TAAAACTATTGAAGCATTCGGAGTTCCCATCGTGGCGCAGTGGTTAACGAATCCGACTAGGAACCATGAGGTTGCGGGTTCGGTCCCTGCCCTTGCTCAGTGGGTTAACGATCCGGCGTTGCCGTAAGCTGTGGTGTAGGTTGCAGACGCAGCTCGGATCCCGCGTTGCTGTGGCTCTGGCATAGGCTGGTGGCTACAGCTCCGATTCAACCCCTAGCCTGGGAACCTCCATATGCCGCGGGAGCGGCCGAAGAAGTAGCAACAACAACAACAACAACAAAAAAAAGACAAAAAGACAG	T	15	upstream_gene_variant	MODIFIER	protein_coding	DISTANCE=1333,STRAND=-1	WXP2,WXP7,XP2,XP3,XP4,XP6,XP7,LW4,LA6,LA7,DU1,DU2,DU3,DU4,DU5,DU7	7	9	16
ENSSSCG00000014834	UCP3	1.7692	9	8380900	8381176	276	DEL	TAAAAATGCTAGAATAGGAGTTCCCGTCGTGGCGCAGTGGTTAACGAATCCGACTAGGGACCATAAAATTGCGGGTTCAGTCCCTGCCCTTGCTCAGTGGGTTAATGATCTGGCGTTGCCGTGAGCTGTGGTGTAGGTTGCAGACGCGGCTCAGATCCTGCATTGCTGTGGCTCTGGCGTAGGCCGGTGGCTACAGCTCCGATTTGACCCCTAGCCTGGGAACCTCCATATGCCGCAGGAGCGGCCCAAAGAAATAGCAAAAAGACAAAAAAAAAAA	T	6	intron_variant,feature_truncation	MODIFIER	protein_coding	INTRON=7/7,STRAND=-1	XP2,DU1,DU5	1	2	3
ENSSSCG00000015045	NCAM1	-1.75725	9	40817314	40817619	305	DEL	TAAGATGAGAGGGGAGGAGTTCCTGTCGTGGCGCAGTGGTTAACGAATCCGACTAGGAACCATGAGGTTGCGGGTTCGGTCCCTGCCCTCGCTCAGTGGGTTAACGATCCGGCGTTGCCGTGAGCTGTGGTGTAGGTTGCAGATGCGGCTCGGATCCCGCGTTGCTGTGGCTCTGGCGTAGGCCGGTGGCTACAGCTCCGATTCAACCCCTAGCCTGGGAACCTCCATATGCCGCGGGGAGCGGCCCAAGAAATAGCAACAACAATAACAACAACAACAACAAAAAAAAAAGACAAAAGACAAAAA	T	8	intron_variant,feature_truncation	MODIFIER	protein_coding	INTRON=1/17,STRAND=1	WXP5,XP1,XP5,XP7	4	0	4
ENSSSCG00000015045	NCAM1	-1.75725	9	40844483	40844766	283	DEL	TCTTTTTTTTTTTTTTTTTTTTTTGTCTTTTTGCCATTTCTTGGCCGCTCCTGCGGCACATGGAGGTTCCAGGCTAGGGTCTAATTGGAGCTGTAGCCGCCAGCCTACGCCAGAGCCACAGCAACGCAGGATCCCAGCCATGTCTGCAACCTACCCCACAGCTCACGGCAACGCCAGATCGTTAACCCACTGAGCAAGGGCAGGGACCGAACCCGCAACCTCATGGTTTCTAGTCGGATTCGTTAACCACTGCGCCACGACGGGAACTCCAGGAACTGAAACTC	T	13	intron_variant,feature_truncation	MODIFIER	protein_coding	INTRON=1/17,STRAND=1	WXP3,WXP7,XP1,XP3,XP5,XP7,LW4,LW6,LW7,LA5,LA6,LA7,DU1,DU4,DU5,DU6	6	10	16
ENSSSCG00000015662	C4BPA	-1.65214	9	67752567	67752846	279	DEL	AAGAATAAACATTTTTTTTTTTTGTCTTTTTGTCTTTTTGCCATTTCTTGGGCTGCTCCCGTGGCATATGGAGGTTCCCAGGCTAGGGGTCTAATCGGAGCTGTAGCTGCCAGCCTATGCCAGAGCCACAGCAACGCAGAATCTGAGCCTCGTCTGCGAACTGCACCACAGCTCACGGCAACGCCTGATCCTTAATCCACTGAGCAAGGGCAGGGATTGAACCTGCAACCTTGTGGTTCCTAGTCAGATTCGTTAACCACTGCGCCATGACGGGAACTCC	A	11	intron_variant,feature_truncation	MODIFIER	protein_coding	INTRON=7/11,STRAND=1	XP2,XP7	2	0	2
ENSSSCG00000015662	C4BPA	-1.65214	9	67821253	67821253	62	INS	A	ACTTACTTCACTTTGTATGCATCCATGTTCCTGCAAATGTCATCATTTCATTCTTTGTTACGG	4	intron_variant,feature_elongation	MODIFIER	protein_coding	INTRON=1/5,STRAND=1	LW6,DU2	0	2	2
ENSSSCG00000015340	ASNS	1.88026	9	77313689	77313812	123	DUP:TANDEM	CTATACTTTTCAAATAAGAGTAGGTTTTGTTGTTATTCTATTCCTGCCTTCTTTAATATATTGAACAAGATGAACATACAGTTTGAGCAACAAGTAACTTTGTTGTAATGCACTGAAAACTTGG	CTATACTTTTCAAATAAGAGTAGGTTTTGTTGTTATTCTATTCCTGCCTTCTTTAATATATTGAACAAGATGAACATACAGTTTGAGCAACAAGTAACTTTGTTGTAATGCACTGAAAACTTGGGATCATTTTCTCATCTCAACTATCTAGCCCTTTTATACTTTTCAAATAAGAGTAGGTTTTGTTGTTATTCTATTCCTGCCTTCTTTAATATATTGAACAAGATGAACATACAGTTTGAGCAACAAGTAACTTTGTTGTAATGCACTGAAAACTTGG	9	downstream_gene_variant	MODIFIER	protein_coding	DISTANCE=4401,STRAND=-1	WXP1,WXP3,WXP4,WXP5,WXP7,XP2,XP3	7	0	7
ENSSSCG00000015340	ASNS	1.88026	9	77353051	77353550	499	DEL	AATTCTCAAAATAGTCTTCAAAGAGATTCTTTCAGTAGGTCCATGAGATCAAAACTATTTTCTTAATAACACTAAGAGGTCATCTGACTCTTTCACTCATGAATATACAGAATATGAAACATTTATTGATATAGTTTCAGACTCCACATTGCAACTAACATTTAAGAAACTACCACTGGTCAGGTTTAGCGTAGTAACAAAGAAGAATATCTACAATTATCTCAAAGTCTGCTAAAATACTCTTCCCTTTTCCAACTACACATCTACATGAGGCTGTACTTATTCCAAACACCTTATCACAACAGAATGGAAAGAGAAGCAGGTATGAGAATCCAACCCAGATATGAAAATCTAACCCAATCTTCTAACCCAGATATGAGAGAGATTTGCAAAATACAT…	A	6	intron_variant,feature_truncation	MODIFIER	protein_coding	INTRON=6/18,STRAND=-1	XP3,XP6,XP7	3	0	3
ENSSSCG00000015340	ASNS	1.88026	9	77353695	77356284	2589	DEL	ATGATTTAAAAATCATTGATCTATAGAATTTTTTCTTTTTAAATAGAGCTATAATGTCCAGAATAGAGAAACAGAAACAATATTAATGGTTGCCTGTAACTGATGGTGATGGGGGAGGAAGGTAGAAGAAGTGGTGGTTAGGAGGTAGTGCCTAAAGGGCATGGCATTTCTTTCTGAGGTAATGAAAACGCTCTAAAATTGGCTGTGATGATGGTTGTACAACTCTATGAATATTCTAAATACCATTGAATTGTGTATCTAAATTTGTGTATTTTATGGCATATGGATTATATTCCAATAATCCTGTTACCAAAAAAAAAATATATGTAACACTAGGTATGATGTAAAATACAGCTTTTCTTTCATGACTCCTGCAATCATGATAGTCTCTCCTTCCTC…	A	7	intron_variant,feature_truncation	MODIFIER	protein_coding	INTRON=6/18,STRAND=-1	XP1,XP5,DU5	2	1	3
ENSSSCG00000015340	ASNS	1.88026	9	77494712	77502969	8257	DEL	GAAGAAAAAAACCATGCCGAGGGGAGGAGGACAAGATGGCGGAGGAGTAGGGGGACACGCTCGCCCTCTCCCACAAACACAACAAAAAAAGCACATCTACAGAAGAAATGACTCGCACAGAACAACAACCAATCGCTGGCAGAGGAACCTAAACTCCAATAACGGCAAGAAGTTCGTGACATTATTGGGCAGAACGGGAGAAAAGAGGAGAGTGAGAGAAGGTGAATCCGAGCGGGACGGGCGCTCCCGAAAGGGAACTGCGGAGGAGAAAGGGATCCCGCACCCTGGAAAGTCTCCTACCGGGGGAAAGATCAAACGAACCGGAGGAATCTCCAGATGCAGAGAAGAGTGTAGCAGTAAGTCGGAGTACGGAAAAACGATCAAGAACCCAACGGACCA…	G	7	intron_variant,feature_truncation	MODIFIER	protein_coding	INTRON=2/18,STRAND=-1	XP1,XP2,XP3,XP5,XP6,LW1,LW2,LW3,LW4,LW5,LA1,LA3	5	7	12
ENSSSCG00000010959	NTRK2	-1.48705	10	30100188	30100487	299	DEL	ACTCTCATGGAGGAGTTCCCATTGTGGCGCAGTGGTTAATGAATCCGACTAGGAACCATGAGGTTGCGGGTTCGGTCCCTGCCCTTGCTCAGTGGGTTAACGATCCGGCGTTGCCGTGAGCTGTGGTGTAGGTTGCAGATGCGGCTCGGATCCTGCGTTGCTGTGGCTCTGGTGTAGGCCGGTGGCTACAGCTCTGATTCGACCCCTAGCCTGGGAACCTCCATGTGCCGAGGGAGCGGCCCAAGAAATAGCAACAACAACAACAACAACAACAAAAAAAAAAAAAAAAAAAAAAAAAAC	A	19	intron_variant,feature_truncation	MODIFIER	protein_coding	INTRON=17/18,STRAND=-1	WXP3,WXP4,WXP5,WXP6,WXP7,XP1,XP2,XP3,XP4,XP5,XP6,XP7,LW5,LW7,LA6,LA7,DU1,DU5	12	6	18
ENSSSCG00000038007	HACD1	1.00288	10	43920796	43921094	298	DEL	TTTAAAAAAAAAAAGAGGGAGTTCCCGTCGTGGCGCAGTGGTTAACGAATCCGACTAGGAACCATGAGGTTGCGGGTTCGGTCCCTGCCCTTGCTCAGTGGGTTAACGATCCGGCGTTGCCGTGAGCTGTGGTGTAGGTTGCAGACGCGGCTCGGATCCTGCGTTGCAGTGGCTCTGGCGTAGGCCGGTGGCTACAGCTCCGATTCAACCCCTAGCCTGGGAACCTCCATATGCCGCCGGAGCGGCCCAGGAAATAGCAACAACAACAACAACAAAAGACAAAAAGACAAAAAAAAAA	T	10	intron_variant,feature_truncation	MODIFIER	protein_coding	INTRON=1/7,STRAND=-1	WXP4,WXP5,WXP6,XP1,XP2,XP3,XP4,XP5,XP6,LA6,DU2,DU5	9	3	12
ENSSSCG00000009334	HSPH1	-1.30281	11	7761700	7761798	98	DEL	AACTCTAGTAGCAGAACTTTTAGCTCACCTTGTCCTGTTGTGGGTGCTGAGTTGTACTTTTTTTTTTTTTTTTTTTTTTTTTGGTTGCACTGGTGGCAT	A	12	upstream_gene_variant	MODIFIER	protein_coding	DISTANCE=2214,STRAND=-1	WXP3,WXP6,WXP7,XP4,XP6	5	0	5
ENSSSCG00000009334	HSPH1	-1.30281	11	7762348	7762628	280	DEL	CAAAAATGCCAGTATAGGAGTTCCCGTGGTGGCGCAGTGGTTAACGAATCTGACTAGGAACCATGAGGTTGCGGGTTCGGTCCCTGGCCTTGCTCAGTGGGTTAACGATCCGGCATTGCCGTGAGCTGTGGTGTAGGTTGCAGACGCGGCCCGGATCCAGCGTTGCTGTGGCTCTGGCGTAGGCCAGTGGCTACAGCTCCGATTAGACCCCTAGCCTGGGAACCTCCATATGCCGCGGGAGTGGCCCAAGAAATAGCAAAAAAGACAAAAAAATTAAAAAA	C	8	upstream_gene_variant	MODIFIER	protein_coding	DISTANCE=2862,STRAND=-1	WXP1,WXP5,WXP7,XP3,XP4,XP6	6	0	6
ENSSSCG00000033919	DCLK1	-1.96402	11	11894607	11895158	551	DUP:TANDEM	CAAACAACGAGGGGCACTGGCTACGATTCCAGACACCTTTTTTATCTCTAGTCCTAAAAAAGCAAAAGCTTCGGGGAGGTACCATCTTCAGACATTTCACTGTTTCGTTCATCCTGTGTCGAATATAGCAGCAGGTTACATTAAAAATAAAGAAATAAATGTCCTTTTCACAACTATCCAGGTGAATGTATTAACGATGCTTTCAACTGTGTGCAGAGATTTCAGGCACATGGTGGAGGCGCAGTGACACTCTCAACGGGATTCACGCGTCATTCTCTAGGTCAGCCTCCCGGGACGACCCAGTGGGATTCAATGTGAGCACAGCTCACAGGTGACTGTCCCAGAGGCTTGTTAAAAACAGATCACAGTTTTTGTGGCATAAAGAACTCACTTGTAGAA…	CAAACAACGAGGGGCACTGGCTACGATTCCAGACACCTTTTTTATCTCTAGTCCTAAAAAAGCAAAAGCTTCGGGGAGGTACCATCTTCAGACATTTCACTGTTTCGTTCATCCTGTGTCGAATATAGCAGCAGGTTACATTAAAAATAAAGAAATAAATGTCCTTTTCACAACTATCCAGGTGAATGTATTAACGATGCTTTCAACTGTGTGCAGAGATTTCAGGCACATGGTGGAGGCGCAGTGACACTCTCAACGGGATTCACGCGTCATTCTCTAGGTCAGCCTCCCGGGACGACCCAGTGGGATTCAATGTGAGCACAGCTCACAGGTGACTGTCCCAGAGGCTTGTTAAAAACAGATCACAGTTTTTGTGGCATAAAGAACTCACTTGTAGAA…	8	intron_variant	MODIFIER	protein_coding	INTRON=1/13,STRAND=-1	WXP4,WXP6,XP3,XP6	4	0	4
ENSSSCG00000033919	DCLK1	-1.96402	11	11943149	11943445	296	DEL	TAAAAGTGTGGGCCCTGGGAGTTCCCGTCGTGGCGCAGTGGTTAACGAATCCGACTAGGAACCATGAGGTTGCGGGTTCGGTCCTGCCTTGCTCAGTGGGTTAACGATCCGGCGTTGCCGTGAGCTGTGGTGTAGGTTGCAGACGCGGCTCGGATCCTGCGTTGCTATGGCTCTGGCATAGGCTGGTGGCTACAGCTCCGATTCAACCCTAGCTGGAACCTCCATATGCCGGGAGCGGCCAAAAATAGCAACAAAACAAAAGACAAAAAGACAAAAGACCGAAAAAAAAAAAAAAAA	T	14	intron_variant,feature_truncation	MODIFIER	protein_coding	INTRON=7/9,STRAND=-1	WXP3,WXP5,WXP6,WXP7,XP1,XP3,XP4,XP6,LW1,LA3,DU3	8	3	11
ENSSSCG00000033919	DCLK1	-1.96402	11	12119053	12119154	101	DEL	ACATAGCCATGGGTACTCTAGGGGCTCCAGAACCATACCCATGGGTACTCTAGGGGCTCCAGAACCATAGCCATGGGTACTCTAGGGGCTCCAGAAC	A	8	intron_variant,feature_truncation	MODIFIER	protein_coding	INTRON=6/9,STRAND=-1	WXP6,XP1,LW6,LW7,LA5,DU3	2	4	6
ENSSSCG00000033919	DCLK1	-1.96402	11	12123335	12123646	311	DEL	CAAAGAAAAAGTCAAATGAGGAGTTCCCGTCGTGGCGCAGTGGTTAACGAATCCGACTAGGAACCATGAGGTTGCGGGGTCGGTCCCTGCCCTTGCTCAGTGGGTTAACGATCCGGCGTTGCCGTGAGCTGTGATGTAGGTTGCAGACACGGCTCGGATCCTGCGTTGCTGTGCCTCTGGCGTAGGCCGGTGGCTACAGCTCCGATTCGACCCCTAGCCTGGGAACCTCCATATGCCGCGAGAGCGGCCCAAGAAATAGCAACAACAAGAACAACGACAACTAAAGACAAAAAAAAAGACAAAAAAAAAAAA	C	9	intron_variant,feature_truncation	MODIFIER	protein_coding	INTRON=6/9,STRAND=-1	LW6,LW7	0	2	2
ENSSSCG00000040578	CASKIN2	1.05901	12	5859793	5859894	101	DEL	CCCTGTCCTTCCACACTTGACAGCCCTTCAGAATTACGTCGGGATTTTCCTGAACGTGCAGGCTCCCTAGACTCCCCCAGAATTACAGATCATCACAGAGAG	C	10	intron_variant,feature_truncation	MODIFIER	protein_coding	INTRON=2/19,STRAND=1	WXP2,WXP3,XP1,XP6,XP7	5	0	5
ENSSSCG00000017215	SLC16A5	1.28304	12	6190040	6190662	622	DEL	ATCGTGGCTCAGCGGTTAATGAACCCGACTAGCATCCAAGAGGACATGGGTTTGATCCCTGGCCTCGCTCAGTGGGTTAAGGATCTGGCATTGCCATGAGCTGTGGTGTAGGTTGCAGATGCAGCTCGGATCCCAAGTTGCTGTGGCTGTGGCGTAGCCCAGCAGCTACGGCTCCGATTCGACCCCTAGCCTGGGAACCTCCATATGCCACGGGTGTGGCCCCAAAAAGACAAAAAAAAAATTTTTTTTGTAAATATTGTTTATCTCCACTGTCTCCAATTTCCCCCCTCCCATTCTCCTTTGAACCTATTCCAATCAGACTTTCATCCGTACCTCTACTTCAGAATTCCTCCTGTCAAGGTCACCAACCTCTACTCTGCCAAGCCAAAGATGGGGTCT…	A	9	intron_variant,feature_truncation	MODIFIER	protein_coding	INTRON=14/15,STRAND=-1	WXP2,WXP7,XP4	3	0	3
ENSSSCG00000017238	TTYH2	1.12229	12	6848532	6848815	283	DEL	GTCTCCTTACTTCTTTTTTTTCTTTTATTTTTTTTGTCTTTTTGCCATTTTCTTGGGCCGCTCTCGCAGCATATGGAGGTTCCCAGGCTAGGGATCGAATTGGAGCTGTAGCCACAGCCTACGCCAGAGCCACAGCAACGCTGGATCCGAGCCACGTCTGCAACCTACACCACAGCTCACGGCAACGCCGGATCCTTAACCCACTGAGCAAGGCCAGGGATTGAACCCGCAACCTCATGGTTCCTAGTCGGATTCGTTAACCACTGTGCCACGACGGGAACTCC	G	5	intron_variant,feature_truncation	MODIFIER	protein_coding	INTRON=8/13,STRAND=-1	XP6,DU5,DU6	1	2	3
ENSSSCG00000011239	TRANK1	-1.42124	13	21999843	21999910	67	DUP:TANDEM	CCATGCTAAGCATCACAGGTGTCTTAATGACGGACTCTAAGTGGCATTTCTTAAACACATTGTGAAAA	CCATGCTAAGCATCACAGGTGTCTTAATGACGGACTCTAAGTGGCATTTCTTAAACACATTGTGAAAACACATGCTAAGCATCACAGGTGTCTTAATGACGGACTCTAAGTGGCATTTCTTAAACACATTGTGAAAA	5	intron_variant	MODIFIER	protein_coding	INTRON=16/24,STRAND=1	LW7,LA7	0	2	2
ENSSSCG00000011239	TRANK1	-1.42124	13	21999843	21999843	69	INS	C	CCATGCTAAGCATCACAGGTGTCTTAATGACGGACTCTAAGTGGCATTTCTTAAACACATTGTGAAAACA	8	intron_variant,feature_elongation	MODIFIER	protein_coding	INTRON=16/24,STRAND=1	WXP1,WXP6,XP2,XP4,XP6	5	0	5
ENSSSCG00000011496	ADAMTS9	1.01807	13	46053314	46053314	53	INS	A	ACAACAGATGATTCGATTAAGAAGATGTGGTATATATGCACAATAGATGTCCAT	12	intron_variant,feature_elongation	MODIFIER	protein_coding	INTRON=36/38,STRAND=-1	WXP1,WXP5	2	0	2
ENSSSCG00000011592	PLXND1	1.05048	13	68950372	68950679	307	DEL	TTCACTGACCTGGTTTTTTTTTTTTTTTTTTTCTGTCTTTTTGTCTTTTTTGTTATTGTTGTTGTTGCTATTTCTTGGGCCGCTCCCGCGGCACATGGAGGTTCCCAGGCTAGGGGTCCAATTGGAGCTGTAGCCACCGGCCTACACCAGAGCCACAGCAACGCGGGATCCGAGCCGCGTCTGCAACCTACACCACAGCTCACGGCAACGCCGGATCGTTAACCCACTGAGCAAGAGCAGGGACCGAACCCGCAACCTCATGGTTCCTAGTCGGATTCGTTAACCACTGCGCCACGACGGGAACTCCC	T	18	intron_variant,feature_truncation	MODIFIER	protein_coding	INTRON=32/36,STRAND=-1	WXP1,WXP7,XP2,XP6,LW6,LW7,LA7	4	3	7
ENSSSCG00000011679	ATR	-1.02603	13	83215835	83216145	310	DEL	AAGAAACCTATTTTCTTTTTTTTTTTTTTTTTTTTTTTTTTTGTCTTTTGTTGTTGTTGCTGCTGTTGTTGCTATTTCTTGGGCCGCTCCCGCGGCATATGGAGGTTCCCAGACTAGGGGTCTAATCGGAGCTGTAGCCACCGGCCTACGCCAGAGCCACAGCAACGCGGGATCCGAGCCGCGTCTGCAACCTACACCACAGCTCACGGCAACGCCGGATCGTTAACCCACTGAGCAAGGGCAGGGACCGAACCCGCAACCTTATGGTTCCTAGTCGGATTCGTTAACCACTGCGCCACGATGGGAACTCC	A	17	intron_variant,feature_truncation	MODIFIER	protein_coding	INTRON=31/47,STRAND=-1	WXP2,WXP3,WXP5,WXP6,WXP7,XP1,XP3,XP5,XP6,XP7,LW7,DU5,DU7	10	3	13
ENSSSCG00000011831	APOD	-1.18101	13	132558197	132558497	300	DEL	CTTTTTTTTTTTTTTTTTTTTTGTCTTTTGTCTTTTTTGTTGTTGTTGTTGCTATTTCTTGGGCCGCTCCCGCGGCATATGGAGGTTCCCAGGCTAGGGGTTGAATTGGAGCTGTAGCCACCGGCCTACGCCAGAGCCACAGCAACTCGGGATCCTAGCCGCGTCTGGGACCTACACCACAGCTCACGGCAACGCCGGATCGTTAACCCACTGAGTAAGGGCAGGGATCAAACCCGCAACCTCATGGTTCCTAGTTGGATTTGTTAACCACTGCGCCACGACGGGAACTCCTCTAAGTGAA	C	6	intron_variant,feature_truncation	MODIFIER	protein_coding	INTRON=1/6,STRAND=-1	WXP5,XP3,XP5,XP6	4	0	4
ENSSSCG00000026761	CCT8	-1.05634	13	192426031	192426112	81	DUP:TANDEM	TCAAGGCCTAGGTTCTGGTCCCTGCTTACAGCACATGTATCTGCCCTCTTGACCTTCTTCTCTGAATAGTTCATTCTGTCTG	TCAAGGCCTAGGTTCTGGTCCCTGCTTACAGCACATGTATCTGCCCTCTTGACCTTCTTCTCTGAATAGTTCATTCTGTCTGCAAGGCCTAGGTTCTGGTCCCTGCTTACAGCACATGTATCTGCCCTCTTGACCTTCTTCTCTGAATAGTTCATTCTGTCTG	8	upstream_gene_variant	MODIFIER	protein_coding	DISTANCE=2618,STRAND=-1	LW6,LW7,DU1	0	3	3
ENSSSCG00000026761	CCT8	-1.05634	13	192426031	192426031	81	INS	T	TCAAGGCCTAGGTTCTGGTCCCTGCTTGCAGCACATGTATCTGCCCTCTTGACCTTCCTCTCTGAATAGTTCATTCTGTCTG	6	upstream_gene_variant	MODIFIER	protein_coding	DISTANCE=2618,STRAND=-1	WXP2,XP4,XP7	3	0	3
ENSSSCG00000029331	PALLD	1.04906	14	20766412	20766512	100	DEL	GACTAGGATACATGAGGATATGGGTTCAATCCCTGACTTCGCTCAGTGGGTTAAGGATCCAGAGCTGTGGTGTACGTCACAGATTCAGCTTGGATCTGGCA	G	11	intron_variant,feature_truncation	MODIFIER	protein_coding	INTRON=10/20,STRAND=-1	WXP1,WXP2,WXP3,WXP4,WXP5,WXP6,WXP7,XP3,XP4	9	0	9
ENSSSCG00000029331	PALLD	1.04906	14	20777526	20777798	272	DEL	CAAAAAGACACTGCGCCCGTCGTGGCGCAGTGGTTAACGAATCCGACTAGGAATCATGAGGTTTCAGGTTCGGTCCCTGCCCTTGCTCAGTGGGTTAATGATCCGGCGTTGCCGTGAGCTGTGGTGTAGGTTGCAGACGCAGCTCGGATCCCGCGTTGCTGTGGCTCTGGCGTAGGCCTGTGGCTACAGCTCCAACTCGACCCCTAGCCTGGGAACCTCCATATGCCGTGGGAGCGGCCCAAGAAATAGCAAAAAGACAAAAAAAAAAAAAAA	C	10	intron_variant,feature_truncation	MODIFIER	protein_coding	INTRON=10/20,STRAND=-1	WXP2,WXP3,WXP5,WXP7,XP1,XP2,XP3,XP5,XP6,XP7	10	0	10
ENSSSCG00000029331	PALLD	1.04906	14	20801123	20801544	421	DEL	GAAATATACTATTATACATGCAAAATGCATGAAATTTAAAATAATTATGCTGGAGTTCCCGTCGTGGCGCAGTGGTTAACGAATCTGACTAGGAACCATGAGGTTGCGGGTTCGGTCCCTGCCCTTGCTCAGTGGGTTAACGATCCGGCGTTGCCGTGAGCTGTGGTGTAGGTTGCAGACGCGGCTCGGATCCCGCGTTGCTGTGGCTCTGGTGTAGGCCAGTGGCTACAGCTCCAATTAGACCCCTAGCCTGGGAACCTCCATATGCCGCCAGGAGCGGCCTAAGAAATAGCAACAACAACAACAACAACAACAACAACAACAAAAAGACAAAAGACAAAAAAAAAAATAATTATGCTGATATATACACACACATATACGTATCACTACGTGTATGTA…	G	5	intron_variant,feature_truncation	MODIFIER	protein_coding	INTRON=10/20,STRAND=-1	XP3,XP5	2	0	2
ENSSSCG00000029331	PALLD	1.04906	14	20823130	20823399	269	DEL	GGAGTTCCCGTCGTGGCGCAGTGGTTAACGAATCCGACTAGGAACCATGAGGTTGCGGGTTCGGTCCCTGCCCTTGCTCAGAGGGTTAACGATCGGGTGTTGCCGTGAGCTGTGGTGTAGGTTGCAGACGCGGCTCAGATCCCCAGTTGCTGTGGCTCTGGCGTAGGCCAGTGGCTACAGCTCCGATTAGACCCCTAGCCTGGGAACCTCCATATGCCGCGGGAGCGGCCCAAAGAAATAGCAAAAAGACAAAAAAAAAAAAAGAATGTA	G	5	intron_variant,feature_truncation	MODIFIER	protein_coding	INTRON=10/20,STRAND=-1	LW5,LA6	0	2	2
ENSSSCG00000029331	PALLD	1.04906	14	20922170	20923457	1287	DEL	CAGGCACAGGCAGACCTGCTTTAGAGCTGCTGCTCCCCAGGTGTGTGGCTTGTAGCCTGGATCCCCAGTACAACTGTTCACGCCCCCAGCCCTTTACATCTCACCAGCATGCCACACGGTTATCTCACTCCCACGTCCCACTGTCCTGCGAGGTGGCCATCCTGCTCTCCATCCCGAGGCTGGGGTGCCGCCCCTCCTAGAACCACCTTTTCTTCCCTAAGAACGATGCACACTTTGCTGACGACCTGTTTGCGTTGCCATAGTAGGGACTTGAGGATCCCATTCAAACATCCCTCTTTCTCCCTCCAAAGCTCAACCCCTAATGGTGTTGATTTCTTAGGTTGGAAGAAAGTCACTCCTGGTGTTGGAGGGGGAGGGGACTTCACATCTACCCTTCCC…	C	19	intron_variant,feature_truncation	MODIFIER	protein_coding	INTRON=2/20,STRAND=-1	XP1,XP3,XP4,XP5,XP6	5	0	5
ENSSSCG00000029331	PALLD	1.04906	14	20978882	20978967	85	DEL	CATACCATCCTCCACCCCAGCTCACAGCTCAGCTCCACCAACCTGTGCACACAAGCCTGTCCCCCGCCCCCAACTGCCCCCCCCAA	C	5	intron_variant,feature_truncation	MODIFIER	protein_coding	INTRON=2/20,STRAND=-1	WXP3,WXP4,WXP5,XP3,XP6,XP7,LW6,LW7,LA5	6	3	9
ENSSSCG00000010190	ACTA1	1.44432	14	60449319	60449617	298	DEL	TCCTCTCTTTTCTTTCTTTTTTTTTCTTTTTTTGTCTTTTGTTGTTGTTGTTGTTGTTGCTATTTCTTGGGCCGCTTCCGCGGCATATGGAGGTTCCCAGGCTAGGGGTCGAATCGGAGCTGTAGCCACCGGCCTACGCCAGAGCCACAGCAACGTGGGATCCGAGCCGCGTCTGCAACCTACACCACAGCTCACGGCAACGCCGGATCGTTAACCCACTGAGCAAGGAGCAGGGACCGAACCCGCAACCTCAAGGTTCCTAGTCGGATTCGTTAACCACTGCGCCACGACGGGAACTC	T	20	intron_variant,feature_truncation	MODIFIER	protein_coding	INTRON=7/7,STRAND=1	WXP2,WXP3,WXP5,WXP6,WXP7,XP1,XP3,XP4,XP6,XP7,LW4,LW5,LW6,LW7,LA6,LA7,DU7	10	7	17
ENSSSCG00000010190	ACTA1	1.44432	14	60452494	60452568	74	DEL	TAAAATTTTTTTGAATAGCAACAATAACAACAACAACAACAACAACAACAACAAAAAAGACAAAAAGACAAAAAA	T	16	intron_variant,feature_truncation	MODIFIER	protein_coding	INTRON=7/7,STRAND=1	WXP2,WXP3,WXP4,WXP5,WXP6,WXP7,XP1,XP3,XP4,XP5,XP6,XP7,LW4,LW5,LW6,LW7,LA6,LA7,DU5,DU6	12	8	20
ENSSSCG00000010450	LIPA	-1.2224	14	101134676	101135779	1103	DEL	GTATAAGAAACCTATACAAATTGTATATGAAATTTAAATGTATCTTTATTTAGAATAGCATGATATAAAAATATTAACAAAAATTTACTCACTCATAAATTTTGAAATAATGCAAATCCATACCCTCTTTATACGCCCAAAATAAAAATATGTCAAGAATTAAATCCAAAATTGGAGAACTAAGAAATAGCAACAACAACAACAACAGCAATAACAACAACAAAAGACAAAAAAAAAAAAAAAAAAAAAAAAAAAAAGGAGTTCCCGTCGTGGCGCAGTGGTTAACGAATCCGACTAGGAACCATGAGGTTGCGGGTTCGGTCCCTGCCCTTGCTCAGTGGGTTAACGATCCGGCGTTGCCGTGAGCTGTGGTGTAGGTTGCAGACGCGGCTCGGATCC…	G	17	intron_variant,feature_truncation	MODIFIER	protein_coding	INTRON=9/12,STRAND=-1	WXP1,WXP5,WXP6,XP1,XP2,XP3,XP4,XP6,XP7,LW4,LW5,LW7,LA5,DU5	9	5	14
ENSSSCG00000010483	PLCE1	-1.57576	14	105488631	105488915	284	DEL	ACTGTTTTTTTTTTTTTTTTTTTTTTTTTTTTTTGGTCTTTTTAGCTATTTCTTGGGCCGCACTCGCGGCATATGGAGGTTCCCAGGCTAGGGGTCGAATCGGAGCTGTAGCCACTGGCCTACGCCAGAGCCACAGCAACGCGGGATCCGAGCCGCGTCTGCGACCTACACCACAGCTCACGGCAACGCCGGATCGTCAACCCACTGAGCAAGGGCAGGGACCGAACCCGCAACCTCATGGTTCCTAGTCGGATTCGTCAACCACTGCGCCACGACAGGAACTCC	A	10	intron_variant,feature_truncation	MODIFIER	protein_coding	INTRON=1/32,STRAND=1	WXP3,WXP5,XP1,XP2,XP3,XP5	6	0	6
ENSSSCG00000010483	PLCE1	-1.57576	14	105506884	105507162	278	DEL	TTTTTACGGAGTTGGGAGTTCCCATCGTGGCGCAGTGGTTAACAAATCCGACTAGGAACCATGAGGTTGCGGGTTCGGTCCCTGCCCTTGCTCAGTGGGTTAATGATCCGGCGTTGCCGTGAGCTGTGGTGTAGGTTGCAGACACGGCTCGGATCCCGCGTTGCTGTGGCTCTGGCGTAGGCCGGTGGCTATAGCTCCGATTCGACTCCTGGCCTGGGAACCTCCATATGCCGCGGGAGCGGCCCAAAAAATAGCAAAAAAGACAAAAAAAAAAAAAAA	T	11	intron_variant,feature_truncation	MODIFIER	protein_coding	INTRON=1/32,STRAND=1	WXP5,XP2,XP4,XP6	4	0	4
ENSSSCG00000010483	PLCE1	-1.57576	14	105521272	105521578	306	DEL	TTTTTTTTTTTTTGTTTTTTTTTTTTTGTCTTTTTGTCTTTTTTGTTGTTGTTGTTGCTATTTCTTGGGCCGCTCCCGCGGCATATGGAGGTTCCCAGGCTAGGGGTTGAATCAGAGCTTTAGCCACCGGCCTACGCCAGAGCCACAGCAACGCAGGATCCGAGCCACGTCTGCAACCTACACCACAGCTCACGGCAACGCCGGATCGTTAACCCACTGAGCAAGGGCAGGGACCGAACCCGCAACCTCATGGTTCCTAGTCGGATTCGTTAACCACTGCGCCACGACGGGAACTCCCGCATTCTGG	T	12	upstream_gene_variant	MODIFIER	protein_coding	DISTANCE=1440,STRAND=1	WXP2,WXP3,WXP4,WXP5,WXP7,XP1,XP2,XP3,XP4,XP5,XP6,XP7,LA4	12	1	13
ENSSSCG00000010483	PLCE1	-1.57576	14	105703760	105703816	56	DEL	ATTTAAGAGCATGTAGTTTTCTTTTCTTCTTCTTTTTTTTTTTTTTTTTTTTTTTTT	A	4	intron_variant,feature_truncation	MODIFIER	protein_coding	INTRON=15/32,STRAND=1	WXP6,DU7	1	1	2
ENSSSCG00000010554	SCD	1.57197	14	111480601	111480704	103	DEL	GGGCCCTAGGGGCACTCTCCTCTGGCCATTTCCCATAGGAGCAGTGAGTAGCCAGGGGCCATCACTGGAACTTTGTGACCAATCAGAGGGAATGAGCAATGAGA	G	16	downstream_gene_variant	MODIFIER	protein_coding	DISTANCE=2570,STRAND=1	XP3,XP6,LW2,LW4,LW5,LW6,LW7,LA1,LA2,LA3,LA5,LA7,DU5	2	11	13
ENSSSCG00000015840	WRN	-1.83662	15	54059707	54060188	481	DEL	TGGCCCATGAACTTCCACATGCTCTGGTATGACGAAAGAAAGAAAGAAGGAAGGAAGGAAGGAAGGAAGGAAGGAAGGAAGGAAGAAAGAAAGAAAGAAAGAAAGAAAGAAAGGAAAGAAAGAAAAGAAAAGAAAAAGAAAGAAAGAAGGAAGGAAGGAAGGAAGGAAAGAAAGAAAGAAAGAAAGAAAGAAAGAAAGAAAGAAAGAAAGAAAGAAAGAAAGAAAGAAAAGAAAAGAAAAGAAAAGAAAAGAAAATCAGACAAAGCATATGAACAACAGTTTTCTGACACTGGACAATAGGCAATACAGGACTCATGCCCTCTAAGTGAAGGGAAACAAAGGGTAAGCCCTACTGCTGCTCCAGCTTTCTGCCTGGAACATTCCAGATAGCAGATCAGG…	T	9	intron_variant,feature_truncation	MODIFIER	protein_coding	INTRON=3/35,STRAND=-1	WXP4,XP3,XP6	3	0	3
ENSSSCG00000016156	ACADL	-1.15172	15	112931020	112931271	251	DEL	ATATGGATTCCATCGTGGCGCAGTGGTTAACGAATCGACTAGAACCATGAGTTGCGGTTCGGTCCTGCCTTGCTCATGGTTAATGATCCGGCGTTGCTGTGAGCTGTGGCGTAGTTGCAGACGCGCTCAGATCCCGCTGTGGCTCTGCGACCGTGCTACAGCTCCGATTCGACCCTAGCCTGGAACCTCATATGCCAGGAGCCCAAAAATAGCAACAACAACAAAAAAAAAAAAAAAAAAAATTATATGCTG	A	19	downstream_gene_variant	MODIFIER	protein_coding	DISTANCE=2227,STRAND=-1	WXP1,WXP3,WXP5,WXP6,XP1,XP2,XP3,XP6,XP7,DU4	9	1	10
ENSSSCG00000036716	RPL37A	-1.0628	15	118725844	118726147	303	DEL	TTGAGCACTTTCTTTTTTTTTTTTTTTTTTTTTTTTGTCTTTTTGTTGTTGTTGTTGTTGTTCTTGTTGTTGCTATTTCTTGGGCCGCTCCTGCGGCATATGGAGGTTCCAGGCTAGGGTTGAATCGAGCTGTAGCACCGGCCTACGCCAGAGCCACAGCAACGCAGGATCCGAGCCGCGTCTGCAACCTACACCACAGCTCACGGCAACGCCGGATCGTTACCCACTGAGCAAGGCAGGGACGAACCGCAACCTCATGGTTCCTAGTCGGATTCGTTAACCACTGCGCCACGACGGGAACTCC	T	11	downstream_gene_variant	MODIFIER	protein_coding	DISTANCE=1526,STRAND=1	WXP2,WXP4,WXP5,WXP7,XP1,XP2,XP3,XP4,XP6,XP7,LW7,LA6,LA7,DU1,DU3,DU7	10	6	16
ENSSSCG00000036201	NPR3	2.03043	16	18875126	18875405	279	DEL	CAAAAAGTTGGAACTCGGAGTTCCCGTCGTGGCGCAGTGGTTAATGAATCCGACTAGGAACCATGAGGTTGCGGGTTCGGTCCCTGCCCTCGCTCAGTGCGTTAACGATCCGGCGTTGCCGTGAGCTGTGGTGTAGGTCGCAGACGCGGCTCGGATCCCGCGTTGCTGTGGCTCTGGTGTAGGCTGGTGGCTGCAGCTCCGATTCGACCCCTAGCCTGGGAACCTCCATATGCCGCGGGAGCGGCCCAAGAAATAGCAAAAAGACAAAAAAAAAAAAAAA	C	15	intron_variant,feature_truncation	MODIFIER	protein_coding	INTRON=3/7,STRAND=1	XP2,XP3,XP4,LW3,LW4,LW6,LW7,LA1,LA4,LA5	3	7	10
ENSSSCG00000036059	HSPB3	-1.22661	16	33713553	33713839	286	DEL	TAAAAAACTAAATCTAGGAGTTCCCGTCGTGGCGCAGTGGTTAACGAATCCGACTAGGAACCACAAGGTTGCGGGTTCGGTCCCTGCCCCTGCTCAGTGGGTTAACGATCCGGCGTTGCCATGAGCTGTGGTGTAGGTTGCAGACGTGGCTCTGGCGTAGGCAGGTGGCTACAGCTCCGATTGGACCCCTAGCCTGGGAACCTCCATATGCCGCAGGAGCGGCCCAAGAAATAGCAACAACAACAACAACAACAACAACAAAAAGACAAAAGACAAAAAAAAAAAAA	T	6	upstream_gene_variant	MODIFIER	protein_coding	DISTANCE=2787,STRAND=1	XP4,LW4,LA6,LA7,DU5	1	4	5
ENSSSCG00000007043	GPCPD1	1.58336	17	14429852	14430088	236	DEL	TAAGAAATGATGCAGGAGTTCCCATCGTGGCTCAGTGGTTAACGAATCTGACTAGGAACCATGAGGCTGCGGGTTCGATCCCTGGCCTCGCTCAGTGGGTTAAGGATCTGGCGTTGCTGTGCCTGTGGTGTACGCTGGCGGCTGCAGCTCCGATTAGACCCCTAGCCTGGGAATCTCCATATGCCACAGGTTCGGCCCTAGAAAAGACAAAAAAAAAAAAAAAAAAAAAAAAAAAAA	T	10	intron_variant,feature_truncation	MODIFIER	protein_coding	INTRON=19/19,STRAND=-1	WXP1,WXP5,WXP7,XP3,XP5,XP6	6	0	6
ENSSSCG00000007043	GPCPD1	1.58336	17	14434728	14434900	172	DEL	AATAAATAAATAAATAAATAAAATATGGTTATATGAAAAACCATGATTTCTAGCGTGCTCTTCTGAAGTGGTATGCTAATACTATGGCGATAACACACTGGAAAGATTTTATTTCCAAATTAAAGGGGCTCATAAATAAGGCTATACTGACAAAAATGAACAAATAATATGGT	A	7	intron_variant,feature_truncation	MODIFIER	protein_coding	INTRON=15/19,STRAND=-1	WXP7,XP7	2	0	2
ENSSSCG00000007147	HSPA12B	1.01284	17	31979198	31979198	70	INS	A	ATGTGCCAGCAAGGTGTCCAATCAGCAGGCTCCATGGCTGCTCCAAATGGGTGTGTGTATTGGTGTGTTTG	5	upstream_gene_variant	MODIFIER	protein_coding	DISTANCE=1467,STRAND=-1	WXP1,WXP3,WXP5,WXP6	4	0	4
ENSSSCG00000007369	-	1.54572	17	46615785	46616418	633	DEL	TCCGAGCCACGTCTGCAACCGACACCACAGCTTGAGGCAATGGCAGATCCTCAATGTGCCTCCTCACGGACACTAAGTTAGGTTCTTAACCCACTGAGCTGCAATGGGAACTCCAAAATACTATGATTAACCTCAGGGTGCAGATGAGGAAACTGGGGCTCTGAGCATTTTAATAACTTGCCTGAGACCACCCAGCCAGCGAAACATATCCATGCTTCTCCAACACTCCATGCTGCTGCCACTCCGTAATGTGGCCACAGGCACCCCGAGGGAGGGGAGCAGGCCCTGCCTCTGCCTCCTCTATGGAAACTAGCCCAGGACTGGACACACAATAGGAGCTCATGCAAGCCTTAGGTATAATCAAGCTGACACAAGAAAGTGACCACATACCAGGTATTA…	T	18	intron_variant,feature_truncation	MODIFIER	protein_coding	INTRON=1/4,STRAND=-1	WXP3,WXP5,XP1,XP5,LW4,LA6	4	2	6
ENSSSCG00000039703	EEPD1	0.967044	18	37859565	37859843	278	DEL	ACACATTTTCTGGTTTTTTTTTTTTTTTTTTGTCTTTTTGCCATTTCTTGGGCCGCTCCTGCGGCATATGGAGGTTCCCGGGCTAGGGGTCGAATTGGAGCTGTAGCTGCCAGCCTACGCCAGAGCCACAGCAACGCAGGATCCGAGCCGCGTCTGCGACCTACACCACAGCTCACGGCAACGCCGGAACCTTGACCCACTGAGCAAGGGCAGGGATCGAACCCGCAACCTCATGGTTCCTAGTCGGATTCCTTAACCACTGCGCCACGACGGGAACTC	A	12	intron_variant,feature_truncation	MODIFIER	protein_coding	INTRON=3/11,STRAND=-1	WXP5,WXP7,XP1,XP2,XP3,XP4,XP5,XP6,XP7,LW5,LA7	9	2	11
ENSSSCG00000039703	EEPD1	0.967044	18	37861625	37861908	283	DEL	TTTTTTTTTTTTTTTTTTTTTTTTTTTTTGTCTTTTTGCCATTTCTTGGGCCGCTCCAGCGGCATATGGAGGTTCCCAGGCTAGGGGTCTAATCGGAGCTGTAGCCACCGGCCTACGCCAGAGCCACAGCAACGCGTGATCCAAGCCGCGTCTGCAACCTACACCACAGCTCACGGCAACGCCGGATCCTTAACCCACTGAGCAAGGGCAGGGATCGAACCCGCAACCTCATGGTTCCTAGTCGGATTCGTTAACCACTGCGCCACGACGGGAATTCCCCCCCC	T	9	intron_variant,feature_truncation	MODIFIER	protein_coding	INTRON=3/11,STRAND=-1	WXP1,WXP6,WXP7,XP4,XP5,XP7	6	0	6
ENSSSCG00000039703	EEPD1	0.967044	18	37862255	37862510	255	DEL	TTAAAAAAAAATCCGGGAGTTCCCGTCATGGCGACTAGGAACCATGAAGTTGCAGGTTCGGTCCCTGCGCTTGCTCAGTGGGTTAACGATCTGGCGTTGCCGTGAGCTGTGGTGTAGGTTGCAGACGCGGCTCAGATCCTGCGTTGCTGTGGCTCTGGCGTAGGCCGGTGGCTACAGCTCCGATTCAACCCCTAGCCTGGGAACCTCCATATGCCGCGGAAGCGGCCCAAAGAAATAGCAAAAAGACAAAAAAAAA	T	10	intron_variant,feature_truncation	MODIFIER	protein_coding	INTRON=3/11,STRAND=-1	WXP4,WXP5,XP1,XP5,LW5,DU7	4	2	6
ENSSSCG00000016690	CREB5	1.35927	18	43916928	43917232	304	DEL	TAAAAGTTATATTTGGGGAGTTCCCGTCGTGGCGCAGTGGTTAACGAATCCGACTAGGAACCATGAGGTTGCGGGTTCGGTCCCTGCCCTTGCTCAGTGGGTTAACGATCCGGCGTTGCCGTGAGCTGTGGTGTAGGTTGCAGACGCGGCTCGGATCCTGCGTTGCTGTGCCTCTGGCGTAGGCCGGTGGCTACAGCTCCGATTCGACCCCTAGCCTGGGAACCTCCTTATGCCACAGGAGCGGCCCAAGAAATAGCAACAACAACATCAACAACAACAACTAAAGACAAAAAGACAAAAAAAAA	T	8	intron_variant,feature_truncation	MODIFIER	protein_coding	INTRON=7/10,STRAND=-1	WXP3,WXP4,WXP5,WXP6,XP1,XP3,XP4,XP7	8	0	8
ENSSSCG00000016690	CREB5	1.35927	18	44020508	44020594	86	DEL	ACAGCTCGGATTCGACCCCTAGCCTGGGAACTTCCATATGCCGTGGGTGTGGCCCTTAAAAAAAAAAAAAAAAAAGGTCCCTCCAGC	A	14	intron_variant,feature_truncation	MODIFIER	protein_coding	INTRON=5/10,STRAND=-1	WXP1,WXP4,WXP5,WXP6,WXP7,XP2,XP4	7	0	7
ENSSSCG00000016690	CREB5	1.35927	18	44199463	44199769	306	DEL	GAAAAGAAATCAAGTCTTCGGAGTTCCCGTCGTGGCGCAGTGGGTAACGAATCCGACTAGGAACCATGAGGTTGCGGGTTCAGTCCCTGCCCTTGCTCAGTGGGTTAACGATCCGGCGTTGCCGTGAGCTGTGGTGTAGGTTGCAGACGCGGCTCGGATCCCTCGTTGCTGTGGCTCTGGTGTAGGCCGGTGGCTACAGCTCCGATTCAACCCCTAGCCTGGGAATCTCCATATGCCGCGGGAGCGGCCCAAGAAATAGCAACAACAACAACAAAAAGACAAAAGACAAAAAAAAAAAAAAAAAAAA	G	5	intron_variant,feature_truncation	MODIFIER	protein_coding	INTRON=1/10,STRAND=-1	LW6,LW7	0	2	2
ENSSSCG00000016690	CREB5	1.35927	18	44224053	44224372	319	DEL	AACAGAAACAGGAGTTCCCGTCGTGGCGCAGTGGTTAACGAATCTGACTAGGAACCATGAGGTTGCGGGTTCAGTCCCTGCCCTTGCTCAGTGGGTTAACGATCCGGCGTTGCCGTGAGCTGTGGTGTAGGTTGCAGACTCGGCTCGGATCCCACGTTGCTGTGGCTCTGGCGTAGGCCGGTGGCTACAGCTCCGATTCGACCCCTAGCCTGGGAACCTCCATATGCCACGGGAGCGGCCCAAGAAATAGCAACAACAAAAGACAAAAAAAACAAACAAACAAACAAACAAAAAACCAAAAAAACAAACAAAAAAAAACC	A	13	intron_variant,feature_truncation	MODIFIER	protein_coding	INTRON=1/10,STRAND=-1	WXP5,XP4,XP6,XP7,LW6,LW7	4	2	6
ENSSSCG00000016690	CREB5	1.35927	18	44232038	44232638	600	DEL	TTAAATAATAGCCAGGACATGGAAACAATCCAAATGTCCATCGACAGATGATTGGATTCAGAAGAGGTGGTATATATACACAATGGAATACTACTCAGCCATAAAAAAGGATGACATAATGCCATTTTTTTTTTTTCCCCCTTTTTGGCCATACCTGCAGCAGGCAGAAGTTCCCAGGCCAGGGATCAACTAGAGAATGGATGCAACTAGAGAATGGATGCAACTAGAGAATCTCATACTGAGTGAAATGAGCCAGAAAGACAAAGGCAAATACCATATGATATCACTTATAACTGGAATCTAATATCCAGCACAAATGAACATCTCCTCAGAAAAGAAAATCATGGACTTGGAGAAGAGACTTGTGGCTGCCTGATGGGAGGGGGAGGGAGTGGGAGG…	T	10	intron_variant,feature_truncation	MODIFIER	protein_coding	INTRON=1/10,STRAND=-1	WXP2,LA7,DU3,DU5	1	3	4
ENSSSCG00000016690	CREB5	1.35927	18	44234473	44235111	638	DEL	CGCTGACGGGTACTTTTTTTTTTTTTTTTTTTTTTTTTTTTTTTTTTATTTTGTTTTTTGTTTTTTTTTTTTTTAATTTTATTTTCCCACTGTACAGCAAGGGGGTCAGGTTATCCTTACATGTATACATTACAATTACAGTTTTTCCCCCACCATTTCTTCTGTTGCAACATGAGTATCTAGACATAGTTATCAATGCTATTCAGCGGGATCTCCTTGTAAATCTATTCTAAGTTGTGTCTGATAAGCCCAAGCTCCCGATCCCTCCCACTCCCTCCCCCTCCCATCAGGCAACCACAAGTCTCTTCTCCAAGTCCATGATTGATTTTCTTTTCTGAGGAGATGTTCATTTGTGCTGGATATTAGATTCCAGTTATAAGTGATGTCATATGGTATTTG…	C	23	intron_variant,feature_truncation	MODIFIER	protein_coding	INTRON=1/10,STRAND=-1	WXP1,WXP2,WXP4,WXP5,WXP7,XP1,XP2,XP3,XP4,XP5,XP6,LW4,LW5,LW6,LW7,LA4,LA5,DU5,DU6,DU7	11	9	20
ENSSSCG00000016690	CREB5	1.35927	18	44242651	44242833	182	DEL	TAGGCTACATGATATGGATGGATAAAAATAAAGATCATATGACGGATATGCATCATCAAAGTCACCAACAGGGATTATTTTGGGTTAGAATTTTCTTATTTACATGTTTCTGTATTTTCTATGAGTTTTTTTCTTAAATTTGAAAACAGTACATTTATCTCTAAATTTCTTTTTTAAAAAGGC	T	11	intron_variant,feature_truncation	MODIFIER	protein_coding	INTRON=1/10,STRAND=-1	LW4,LW5	0	2	2
ENSSSCG00000012371	AR	-1.62464	X	53604597	53604924	327	DEL	CAAAACAACAACAACAGGAGTTCCCGTCGTGGCGCAGTGGTTAACGAATCCGACTAGGAACCATGAGGTTGCGGGTTCGATCCCTGCCCTTGCTCAGTGGGTTAACAATCCGGCGTTGCCGTGAGCTGTGGTGTAGGTTGCAGACGCGGCTCGGATCCCGCGTTGCTGTGGCTCTGGCGTAGGCCGGTGGCTACAGCTCCGATTCAACCCCTAGCCTGGGAACCTCCATATGCCGCGGGAGCGGCCCAAGAAATAGCAACAACAACAACAAAAAAGACAAAAGACAAAAAAAAAAAAAAAAAAAAAAAAAAAAAAAAAAAAAAAAAAA	C	8	upstream_gene_variant	MODIFIER	protein_coding	DISTANCE=4361,STRAND=1	XP3,XP6,LA7,DU7	2	2	4
ENSSSCG00000012371	AR	-1.62464	X	53638904	53638985	81	DEL	TAAAGAAGTACTACAAAAACTGTAATTGCAATGTATACATGTAAGGATAACCTGACCCCCTTGCTGTACAGTGGGAAAAAAA	T	13	intron_variant,feature_truncation	MODIFIER	protein_coding	INTRON=2/8,STRAND=1	WXP3,WXP4,WXP5,WXP6,WXP7,XP1,XP3,XP5,XP6,XP7	10	0	10
ENSSSCG00000012371	AR	-1.62464	X	53660252	53660536	284	DEL	TAAGAAAACCCACATAATGGAGTTCCCGTCGTGGCGCAGTGGTTAACGAATCCGACTAGGAACCATGAGGTTGCGGGTTCGGTCCCTGCCCTTGCTCAGTGGGTTAACGATCCGGCGTTGCCGTGAGCTGTGGTGTAGGTTGCAGACGCGGCTCGGATCCCACGTTGTTGTGGCTCTGGCGTAGGCTGGCAGCTACATCTCCGATTTGACCCCTAGCCTGGGAACCTCCATGTGCCGCGGGAGCGGCCCAAGAAATAGCAACAAAAAAGACAAAAAAAAAAAAAA	T	17	intron_variant,feature_truncation	MODIFIER	protein_coding	INTRON=2/8,STRAND=1	WXP6,WXP7,XP1,XP2,XP3,XP5,XP6,XP7	8	0	8
ENSSSCG00000012371	AR	-1.62464	X	53690327	53690626	299	DEL	ACTCTTATCACTTCTTTTCTTTTTTCTTTTTTTTTTTTTTTGTCTTTTTGTCTTTTTGCTATTTCTTTGGGCTGCTCCCGCGGCATATGGAGGTTCCCAGGCTAGGGGTCGAATCAGAGCTGTAGCCACCGGCCTACGCCAGAGCCACAGCAACTCGGGATCCGAGCCGCGTCTGCAACCTACACCACAGCTCACGGCAACGCTGGATCGTTAACCCACTGAGCAAGGGCAGGGACCGAACCCGCAACCTCATGGTTCCTAGTCGGACTCGTTAACCACTGCGCCACAACGGGAACTCCT	A	15	intron_variant,feature_truncation	MODIFIER	protein_coding	INTRON=2/8,STRAND=1	WXP1,WXP3,WXP4,WXP6,WXP7,XP1,XP2,XP3,XP4,XP6,XP7	11	0	11
ENSSSCG00000012371	AR	-1.62464	X	53706978	53708849	1871	DEL	GGGATCTGAGCTGCATCTGTGACCTACACCACAGCTCATGGCGGCGCTGGATCCTTGACCCACTGAGCAAGGCCAGGGGTCAAACCCACAACCTCATGGTTACTAGTCGGGTTTGTTAACCACTGAGCCACTATGGAATCTCCCAGTAATATCCACTTCTTGAGTGTATCCTTTTACCTTTAAATAGTGTCCTTCTTTGTCTTTCTTTATGTCCTTCATTTTAAAGTCTATTTTGTCTGATATGAGTATTGAAATCCTGCTTTCCTGTCTTGTCCATTGGCATGAAATATCTTTTCCCATTTCCTCAATATCAATCTATATGTGTCCTTTGCCCAAAGGTGAGTCTCTTGTAGAAAGCAGATTGAAGGTTTTTGCTTTCTTATCCAGTCTGCCACTCTG…	G	8	intron_variant,feature_truncation	MODIFIER	protein_coding	INTRON=3/8,STRAND=1	XP1,XP2,XP3,XP4,XP5,XP6	6	0	6
ENSSSCG00000012371	AR	-1.62464	X	53764731	53765252	521	DEL	CTTTTTTCTTTTTTTTTTTATTTTCCCACTGTACAGCAAGGGGGTCAGGTTATCCTTGCATGTATACATTGCAATTACATTTTTCCCCCCACCCTTTCTTCTGTTGCAACATGAGTATCTAGACATAGTTCTCAATGCTATTCAGCAGGATCTCCTTGTAAATCTATTCTAGGTTGTGTCTGATAAGCCCAAGCTCCCGATGCCTCCCACTCCCTCCCCCTCCCATCAGGCAGCCACAAGTCTCTTCTCCAAGTCCATGATTTTCTTTTCTGAGGAAAGGTTCGTTTGTGCTGGATATTAGATTCCAGTTATAAGTGATATCATATGGTATTTGTCTTTGTCTTTCTGGCTCATTTCACTCAGTATGAGATTCTCTAGTTCCATCCATGTTGCTGCAAA…	C	12	intron_variant,feature_truncation	MODIFIER	protein_coding	INTRON=4/8,STRAND=1	WXP3,WXP4,WXP5,WXP6,XP1,XP2,XP3,XP4,XP6,XP7	10	0	10
